# Supplementary material for: TRIM59 deficiency promotes M1 macrophage activation and inhibits colorectal cancer through the STAT1 signaling pathway
Source: Sci Rep. 2024 Jul 12;14:16081. doi: 10.1038/s41598-024-66388-0 (PMC11239810; doi:10.1038/s41598-024-66388-0)
Supplement: Supplementary file 1 — Supplementary Information 1. [file 41598_2024_66388_MOESM1_ESM.xlsx]

## Sheet: con
Protein_ID	Gene	PepIsUnique	Coverage	Unique_Peptide_Num	Unique_Spectra_Num	PeptideSeqs
sp|P35579|MYH9_HUMAN	MYH9	1;1;1;1;1;1;1;1;1;1;1;1;1;1;1;1;1;1;1;1;1;1;1;1;1;1;1;1;1;1;1;1;1;1;1;1;1;1;1;1;1;1;1;1;1;1;1;1;1;1;1;1;1;1;1;1;1;1;1;1;1;1;1;1;1;1;1;1;1;1;1;1;1;1;1;1;1;1;1;1;1;1;1;1;1;1;1;1;1;1;1;1;1;1;1;1;1;1;1;1;1;1;1;1;1;1;1;1;1;1;1;1;1;1;1;1;1;1;1;1;1;1;1;1;1;1;1;1;1;1;1;1;1;1;1;1;1;1;1;1;1;1;1;1;1;1;1;1;1;1;1;1;1;1	0.647	136	532	ADEWLMK;ADFCIIHYAGK;AGKLDPHLVLDQLR;AGVLAHLEEER;AGVLAHLEEERDLK;ALEEAMEQK;ALELDSNLYR;ALEQQVEEMK;ALEQQVEEMKTQLEELEDELQATEDAK;ANLQIDQINTDLNLER;AQQAADKYLYVDK;ASITALEAK;ASREEILAQAK;CNGVLEGIR;DELADEIANSSGK;DEQSEEK;DFSALESQLQDTQELLQEENR;DKADFCIIHYAGK;DLEAHIDSANK;DLEAHIDSANKNRDEAIK;DLEGLSQR;DLGEELEALK;DMFQETMEAMR;DVLLQVDDER;DVLLQVDDERR;EDQSILCTGESGAGK;EEELQAALAR;EEILAQAK;EERTFHIFYYLLSGAGEHLK;EEVGEEAIVELVE…
sp|P35580|MYH10_HUMAN	MYH10	1;1;1;1;1;1;1;1;1;1;1;1;1;1;1;1;1;1;1;1;1;1;1;1;1;1;1;1;1;1;1;1;1;1;1;1;1;1;1;1;1;1;1;1;1;1;1;1;1;1;1;1;1;1;1;1;1;1;1;1;1;1;1;1;1;1;1;1;1;1;1;1;1;1;1;1;1;1;1;1;1;1;1;1;1;1;1;1;1;1;1;1;1;1;1;1;1;1;1;1;1;1;1;1;1;1;1;1;1;1;1;1;1;1;1;1;1;1	0.634	110	336	ADMEDLMSSK;ADMEDLMSSKDDVGK;ALAYDKLEK;ALEEALEAK;ALEEALEAKEEFER;ALEEETKNHEAQIQDMR;ALELDPNLYR;ALEQQVEEMR;ASRDEIFAQSK;ATISALEAK;AVIYNPATQADWTAK;DAASLESQLQDTQELLQEETR;DAEALSQR;DEIFAQSK;DELADEITNSASGK;DHNIPGELER;DLEAQIEAANK;DLSEELEALK;EEELQGALAR;EIFMQVEDER;EIFMQVEDERR;ELDDATEANEGLSR;ELEAELEDER;ELEAELEDERK;ELQAQIAELQEDFESEK;EQADFAVEALAK;EQEVAELK;ERNTDQASMPENTVAQK;FLSNGYIPIPGQQDK;FVAELWKDVDR;GDEVMVELAENG…
sp|Q7Z406|MYH14_HUMAN	MYH14	1;1;1;1;1;1;1;1;1;1;1;1;1;1;1;1;1;1;1;1;1;1;1;1;1;1;1;1;1;1;1;1;1;1;1;1;1;1;1;1;1;1;1;1;1;1;1;1;1;1;1;1;1;1;1;1;1;1;1;1;1;1;1;1;1;1;1;1;1;1;1;1;1;1;1;1;1;1;1;1;1;1;1;1	0.533	94	159	AAVTMSVPGR;AELEALLSSK;AGVLAQLEEER;ALEEEQEAREELER;AMEAEAAGLR;AMEAEAAGLREQLEEEAAAR;ANEWLMK;APPRPGPVPEAAQPFLFTPR;AQAELENVSGALNEAESK;AQVTELEDELTAAEDAK;DEGEEEAEVELAESGR;DLGEELEALR;DQADFSVLHYAGK;DVEGIVGLEQVSSLGDGPPGGRPR;EAEALTQR;EEIFSQNR;ELFQETLESLR;ELQTAQAQLSEWR;ELSSTEAQLHDAQELLQEETR;EQADFALEALAK;EQLEEEAAAR;EVGELQGR;EVVLQVEEERR;FEEDLLLLEDQNSK;FLTNGPSSSPGQER;GELEDTLDSTNAQQELR;GPLTFTTR;GPSAGGGPGSGTSPQVE…
sp|Q96N67|DOCK7_HUMAN	DOCK7	1;1;1;1;1;1;1;1;1;1;1;1;1;1;1;1;1;1;1;1;1;1;1;1;1;1;1;1;1;1;1;1;1;1;1;1;1;1;1;1;1;1;1;1;1;1;1;1;1;1;1;1;1;1;1	0.321	52	70	AKLEEAILGSIGAR;DSTEVEISTGER;DVYVPNTTYR;EALQPLINR;EAYTAVVYHNR;EHQEDPEMLIDLMYR;EILEFPAR;ESILGGVLK;FGDLDEQEFVYK;FGDLDEQEFVYKEPAITK;GFVFSLIK;GLLRPHVPPAAITTLAR;GYQTSPDLR;HKELFALHPSPDEEEPIER;IANMFELSVPFR;ITYFDKNYNLR;KTQELAFATHQDPADPK;LEEAILGSIGAR;LEGFYGER;LKEALQPLINR;LPNTYPNSSSPGPGGLGGSVHYATMAR;LRPITAQLK;LSDEDLYK;LSVPDIPK;LTWLQNMAGK;LYSLPNPSVLVSLR;MFGTYFR;MSSHTETSSFLQTLTGR;NLLYIYPQSLNFANR;NSLLASYIHYVFR…
sp|Q9UM54|MYO6_HUMAN	MYO6	1;1;1;1;1;1;1;1;1;1;1;1;1;1;1;1;1;1;1;1;1;1;1;1;1;1;1;1;1;1;1;1;1;1;1;1;1;1;1;1;1;1;1;1;1;1	0.376	49	65	AGSMKDPLLDDHGDFIR;ALGLNENDYK;ASFHELYNMYK;DDEGFIIR;DPLLDDHGDFIR;EEESQQQAVLEQER;EEQELYQK;ELFESSTNNNK;ELFESSTNNNKDTK;FAEFDQIMK;FNEVVSVLK;FVEIHFNEK;GWWYAHFDGPWIAR;IAQSEAELISDEAQADLALR;IGLDDEEK;IGLDDEEKLDLFR;ILKEEQELYQK;IPFIRPADQYK;IPFIRPADQYKDPQSK;IVEANPLLEAFGNAK;IYSSEAIK;KGWWYAHFDGPWIAR;LDKFNEVVSVLK;LHLSSPDNFR;LQQFFNER;LSFISVGNK;LVGILDILDEENR;LVGILDILDEENRLPQPSDQHFTSAVHQK;MSQSIIVSGESGAGK;NIRDDEGFIIR…
sp|Q9Y4I1|MYO5A_HUMAN	MYO5A	1;1;1;1;1;1;1;1;1;1;1;1;1;1;1;1;1;1;1;1;1;1;1;1;1;1;1;1;1;1;1;1;1;1;1;1;1;1;1;1;1;1;1	0.326	41	47	AASELYTK;AATIVLQSYLR;AGQVAYLEK;AISPTSATSSGR;DDKNTMTDSTILLEDVQK;DFQGMLEYK;DKGEIAQAYIGLK;DSPQLLMDAK;ETLEPLIQAAQLLQVK;FPFTFDEK;GAELEYESLKR;GEIAQAYIGLK;GEIQSLKEENNR;IEASLQHEITR;ILAGILHLGNVGFTSR;ISAAGFPSR;KVPLDMSLFLK;LATATETYIKPISK;LEQEEYMK;LLESQLQSQK;LQQQFNMHVFK;LTNENLDLMEQLEK;LTNLEGIYNSETEK;MLPELFQDDEK;NLILELKPR;NPDILVGENDLTALSYLHEPAVLHNLR;NSLHLLMETLNATTPHYVR;NTMTDSTILLEDVQK;QLELDLNDER;QQQLLAQNLQLPP…
sp|O94832|MYO1D_HUMAN	MYO1D	1;1;1;1;1;1;1;1;1;1;1;1;1;1;1;1;1;1;1;1;1;1;1;1;1;1;1;1;1;1;1;1;1;1;1;1;1;1;1;1;1;1	0.477	41	59	ADLGLQR;AIFVTDR;AWEGNYLASKPDTPQTSGTFVPVANELK;AWEGNYLASKPDTPQTSGTFVPVANELKR;DQLVVFHTK;DTLFQDFK;ELYERPPHLFAIADAAYK;FEEALQTIFNR;FVVDGDTPLIENGK;GDPIGGHINNYLLEK;HIDYFNNQIIVDLVEQQHK;HQVEYLGLLENVR;HYAGDVVYSVIGFIDK;HYAGDVVYSVIGFIDKNK;IGELVGVLVNHFK;ILAAILHLGNLK;ILEFDRDFR;INDIIEVK;IRHYAGDVVYSVIGFIDK;IVLFLQK;LLNIYGR;LMYNSSNPVLK;MISEFTWPNHDLPSDK;MISEFTWPNHDLPSDKEAVK;NKDTLFQDFK;NSMIALVDNLASK;NSMIALVDNLASKEPYY…
sp|O95425|SVIL_HUMAN	SVIL	1;1;1;1;1;1;1;1;1;1;1;1;1;1;1;1;1;1;1;1;1;1;1;1;1;1;1;1;1;1;1;1;1;1;1;1;1	0.233	39	47	AAEFGEPTSEQTGTAAGK;ANPPITHLGDEPK;ASELATLIQTK;ATYIQTIEEGINTHTHAAK;DASSLYPGTETMGLR;DEYNALPAWK;DSSFTEVPR;EDLLQEYTEQR;ELAEQGEPDSSTLSLAEK;ENFSNVSLR;EVMKPDDDETFAK;FLDWTELK;FLDWTELKR;FSSSIENSDSPVR;GAANDSTQFTVAGR;GTSALMTVELDEER;GYGLVEGHDR;LLEEDTPR;LLGGQTSYQSAGDPK;LNVAFMESK;LTEHNETILFK;MNAQGNLDLR;MSSNSNFSEVTLAGLASK;MVSMPQTTAGTILDGVNVGR;QSIGQFHEGDAYVVK;SFDEQNVPK;SGEEDWR;SNEEEETSDSSLEK;SQAWQPLVEGSENK;SVDYNM…
sp|Q6WCQ1|MPRIP_HUMAN	MPRIP	1;1;1;1;1;1;1;1;1;1;1;1;1;1;1;1;1;1;1;1;1;1;1;1;1;1;1;1;1;1;1;1;1;1;1;1;1;1	0.496	39	51	DFTNEAPPAPLPDASASPLSPHR;DQPDGSSLSPAQSPSQSQPPAASSLR;EGEFTLSAMTSGIR;ENQELNAHNQELNNR;ESEIQYLK;ESHLLNDEDLTQAK;FFILYEHGLLR;FGMLDATDGPGTEDAALR;FQANIFNK;GFAAMEETHQK;HVHPTTAPDVTSSLPEEK;HWFVLADQSLR;KHWFVLADQSLR;KVEPPTPQEPGPAK;LLAEETAATISAIEAMK;LSTHELTSLLEK;NWIQTIMK;NYGFQIHTK;QEAELGEPDPEQK;QEISSLKDELQTALR;QVPIAPVHLSSEDGGDR;QYLEELQSVQR;RFFILYEHGLLR;SPDSATVSGYDIMK;SPGLPMSDLK;SQISSVNSDVEALR;SQISSVNSDVEALRR;ST…
sp|Q8WWI1|LMO7_HUMAN	LMO7	1;1;1;1;1;1;1;1;1;1;1;1;1;1;1;1;1;1;1;1;1;1;1;1;1;1;1;1;1;1;1;1;1;1;1	0.317	38	40	ALEDSSFLK;AQSNPYYNGPHLNLK;ATLSSTSGLDLMSESGEGEISPQR;EAQLFHPGDLQDLSNR;EDSTTFAK;EGFESDTDSEFTFK;EPSLATWEATWSEGSK;EQVPSGAELER;GATYPSEIPKEDSTTFAK;GESLDNLDSPR;ISINQTPGK;KPQDQLVIER;LPSPTSPFSSLSQDQAATSK;LSTPIAGLDNINVFLK;LTSVVTPR;MYSFDDVLEEGK;QPSYVPAPLR;QQILQEMR;REDSFESLDSLGSR;RGESLDNLDSPR;RPPTMTVSEASYQSER;SASVNKEPVSLPGIMR;SLDFGFTIK;SMSDVSAEDVQNLR;SQDQFSDMR;SQFFEQGSSDSVVPDLPVPTISAPSR;SYTMDDAWK;TEEASSGFLPGD…
sp|P04264|K2C1_HUMAN	KRT1	1;1;1;1;1;1;1;1;1;1;1;1;1;1;1;1;1;1;1;1;1;1;1;1;1;1;1;1;1;1;1;1;1;1;1;1;1;1;1;1;1;1	0.599	37	95	AEAESLYQSK;AEAESLYQSKYEELQITAGR;DVDGAYMTK;DYQELMNTK;FLEQQNQVLQTK;FLEQQNQVLQTKWELLQQVDTSTR;FSSCGGGGGSFGAGGGFGSR;GGGGGGYGSGGSSYGSGGGSYGSGGGGGGGR;GSYGSGGSSYGSGGGSYGSGGGGGGHGSYGSGSSSGGYR;IEISELNR;KDVDGAYMTK;KQISNLQQSISDAEQR;LALDLEIATYR;LDSELKNMQDMVEDYR;LLRDYQELMNTK;LNDLEDALQQAK;LNDLEDALQQAKEDLAR;MSGECAPNVSVSVSTSHTTISGGGSR;NKLNDLEDALQQAK;NKLNDLEDALQQAKEDLAR;NKYEDEINK;NKYEDEINKR;NMQDMVEDYR;NSKIEISELNR;…
sp|Q69YQ0|CYTSA_HUMAN	SPECC1L	1;1;1;1;1;1;1;1;1;1;1;1;1;1;1;1;1;1;1;1;1;1;1;1;1;1;1;1;1;1;1;1	0.379	34	44	AALAATLEEYK;AETLASSLQEDLAHTR;AQLGINEDHSEGDEK;ATVASDQIEMNR;DVEILHLR;EAQEMIGALK;EQLLGVQQHLSNTLK;ETIFELEDEVEQHR;ETIMAHQPTDVESTLLQLQEQNTAIR;HSISGPISTSKPLTALSDK;KLPSAGQGANDMALAK;LHDNLIISDLENTVK;LNALGFSLEQR;LPSAGQGANDMALAK;LREESAEWR;QIEDLNMTLEK;RPNYGEIPVQEHLLR;SDIQDLLESVR;SEAQEEIGDLK;SEAQEEIGDLKR;SFDSASQVPNPAAAAIPR;SLLDEHHISYVIDEDVK;STLDINEMVR;TKDVEILHLR;TPLSPSPMK;TPPAAAVSPMQR;VAELYSIHNSGDK;VAELYSIHNSG…
sp|P35908|K22E_HUMAN	KRT2	1;1;1;1;1;1;1;1;1;1;1;1;1;1;1;1;1;1;1;1;1;1;1;1;1;1;1;1;1;1;1;1;1;1;1;1;1;1	0.85	34	58	AQYEEIAQR;DVDNAYMIK;DYQELMNVK;EIKIEISELNR;FASFIDK;FASFIDKVR;GFSSGSAVVSGGSR;GGGFGGGSSFGGGSGFSGGGFGGGGFGGGR;GGSGGGGSISGGGYGSGGGSGGR;GSSSGGGYSSGSSSYGSGGR;HGGGGGGFGGGGFGSR;KDVDNAYMIK;LALDVEIATYR;LALDVEIATYRK;LLEGEECR;LLRDYQELMNVK;LNDLEEALQQAK;LNDLEEALQQAKEDLAR;LQGEIAHVK;MSGDLSSNVTVSVTSSTISSNVASK;NKLNDLEEALQQAK;NKLNDLEEALQQAKEDLAR;NVQDAIADAEQR;PINLEPIFQGYIDSLK;PINLEPIFQGYIDSLKR;SISISVAGGGGGFGAAGGFGGR;…
sp|Q9P0K7|RAI14_HUMAN	RAI14	1;1;1;1;1;1;1;1;1;1;1;1;1;1;1;1;1;1;1;1;1;1;1;1;1;1;1;1;1;1	0.362	33	40	AAMTDAMVPR;AEDALSEMK;AEISSIR;EALNSLSQLSYSTSSSK;EAQAELEDYR;EAQAELEDYRK;EKENIQTLLK;EQEVNELLQK;ESVFFAEPPFK;FQQAQEELAEMK;GADLNLVDSLGYNALHYSK;IQQLQEILQDLQK;KAPPPPISPTQLSDVSSPR;KGADLNLVDSLGYNALHYSK;LGLVSPESMDNYSHFHELR;LKEALNSLSQLSYSTSSSK;LLQAVENGDAEK;LMQLTNVSR;LQSSLESEVSVLASK;LSENAGIQSLLLSK;MHLLYAVQGQMDEDVQK;QDLQNALEESER;QSQQLEALQQQVK;SKEQEVNELLQK;SQMTQEASDEAEDMK;SQMTQEASDEAEDMKEAMNR;SSPSVLIHSLGK;VASLT…
sp|O00159|MYO1C_HUMAN	MYO1C	1;1;1;1;1;1;1;1;1;1;1;1;1;1;1;1;1;1;1;1;1;1;1;1;1;1;1;1;1;1;1	0.341	31	43	AVASEIFK;DGTIDFTPGSELLITK;DNYPQSVPR;DQAVMISGESGAGK;GAPVGGHILSYLLEK;GDVVLQSDHVIETLTK;GEELLSPLNLEQAAYAR;GVSFYEVPPHLFAVADTVYR;HLGYKPEEYK;KYEAFLQR;LGTDEISPR;LLQSNPVLEAFGNAK;LLSVEGSTLR;MSLLQLVEILQSK;NFHIFYQLLEGGEEETLR;NFHIFYQLLEGGEEETLRR;NGHLAVVAPR;NPQSYLYLVK;PQDGVAVLVR;QLLLTPNAVVIVEDAK;RPETVATQFK;TFTWLVGK;TLFATEDALEVR;TSFLLNLR;VLQALGSEPIQYAVPVVK;VNSININQGSITFAGGPGR;VTMESALTAR;WAAQTIR;YEAFLQR;YLGLLENL…
sp|O43795|MYO1B_HUMAN	MYO1B	1;1;1;1;1;1;1;1;1;1;1;1;1;1;1;1;1;1;1;1;1;1;1;1;1;1;1;1;1;1;1;1;1	0.327	31	41	ALYPSSVGQPFQGAYLEINK;ALYPSSVGQPFQGAYLEINKNPK;ASVATLMK;DLSQAMWK;EEQEEYIR;EQLLQSNPVLEAFGNAK;GDFLFSSDHLIEMATK;IFLLTNNNLLLADQK;IIIAEVVNK;LEDLATLIQK;LGNIEFKPESR;MPSLSPIDK;NFHVFYQLLSGASEELLNK;NFYELSPHIFALSDEAYR;NKHAIAVIWAYWLGSK;NNDLLYR;NWPSRPYLFLDSTHK;PYLFLDSTHK;QRLEDLATLIQK;SEVPLVDVTK;SLFPEGNPAK;SLPIYSPEK;SLPIYSPEKVEEYR;SQIVIAAWYR;SSALVIQSYIR;VLYQVEGFVDK;VLYQVEGFVDKNNDLLYR;VNGVDDAANFR;VSMSSQNDGFFAVHLK…
sp|P15924|DESP_HUMAN	DSP	1;1;1;1;1;1;1;1;1;1;1;1;1;1;1;1;1;1;1;1;1;1;1;1;1	0.231	30	35	AELIVQPELK;AITGFDDPFSGK;AQQIHSQTSQQYPLYDLDLGK;AVTGYNDPETGNIISLFQAMNK;ETQSQLETER;FLDQNLQK;FLSEMLK;GFFDPNTEENLTYLQLK;ITNLTQQLEQASIVK;LASLEELKR;LLEAQIATGGIIDPK;LNDSILQATEQR;LPVDIAYK;LPVEEAYK;LQSLTENLTK;LTYEIEDEK;NTLTQTTENLR;QLQNIIQATSR;QQIQNDLNQWK;QVQNLVNK;SVQNDSQAIAEVLNQLK;TLELQGLINDLQR;TMIQSPSGVILQEAADVHAR;VLLQEEGTR;YIELLTR
sp|Q9UQ35|SRRM2_HUMAN	SRRM2	1;1;1;1;1;1;1;1;1;1;1;1;1;1;1;1;1;1;1;1;1;1;1;1;1;1	0.207	30	46	AAFGISDSYVDGSSFDPQR;AGMSSNQSISSPVLDAVPR;DKFSPFPVQDRPESSLVFK;EETPGQRPAVTETHQLAELNEK;ENSFGSPLEFR;FQSDSSSYPTVDSNSLLGQSR;GEGDAPFSEPGTTSTQRPSSPETATK;HGGSPQPLATTPLSQEPVNPPSEASPTR;MAPALSGANLTSPR;MGQAPSQSLLPPAQDQPR;NSGPLGTEMNTGFSSEVK;PAVTETHQLAELNEK;PSMSPTPLDR;RPNPDILDHER;SAHATAPVNIAGSR;SEEPAGQILSHLSSELK;SGSSQELDVKPSASPQER;SLSYSPVER;SSGHSSSELSPDAVEK;TAAALAPASLTSAR;TAVAPSAVNLADPR;TPAAAAAMNLASPR;TPAIPTAVNL…
sp|P35527|K1C9_HUMAN	KRT9	1;1;1;1;1;1;1;1;1;1;1;1;1;1;1;1;1;1;1;1;1;1;1;1;1;1;1;1	0.599	29	61	DIENQYETQITQIEHEVSSSGQEVQSSAK;DQIVDLTVGNNK;EEMSQLTGQNSGDVNVEINVAPGK;EIETYHNLLEGGQEDFESSGAGK;FEMEQNLR;FSSSSGYGGGSSR;GGGGSFGYSYGGGSGGGFSASSLGGGFGGGSR;GGSGGSHGGGSGFGGESGGSYGGGEEASGSGGGYGGGSGK;HGVQELEIELQSQLSK;HGVQELEIELQSQLSKK;IKFEMEQNLR;IQDWYDK;KDIENQYETQITQIEHEVSSSGQEVQSSAK;LASYLDKVQALEEANNDLENK;MTLDDFR;NHKEEMSQLTGQNSGDVNVEINVAPGK;QEYEQLIAK;QFSSSYLSR;QGVDADINGLR;QVLDNLTMEK;SDLEMQYETLQEELMALK;SDLEM…
sp|Q92614|MY18A_HUMAN	MYO18A	1;1;1;1;1;1;1;1;1;1;1;1;1;1;1;1;1;1;1;1;1;1;1	0.202	28	30	AGSATVLSGSIAGLEGGSQLALR;ALLADAQLMLDHLK;DLALGLVPGDR;DLAQINDLQAQLEEANK;DLAQINDLQAQLEEANKEK;EDMAPHIYAVAQTAYR;GFFNLNR;IISNLFLGR;ISELTSELTDER;LATLSDQVNR;LQALQSQVEFLEQSMVDK;LQVDALIDTIK;NYIVVDER;QGPEESGLGDGTGPK;QGYPDHMVFSEFR;RPTGDFGFSLR;SEELNLPEGK;TALEEQLSR;TEEQIAAEEAWNETEK;VQPIPELSELSR;VVHFAEPGAGTK;VVSLEAELQDISSQESK;YGASLLHTYAGPSLLVLGPR
sp|P21333|FLNA_HUMAN	FLNA	1;1;1;1;1;1;1;1;1;1;1;1;1;1;1;1;1;1;1;1;1;1;1;1;1;1	0.273	27	29	AEAGVPAEFSIWTR;AEISFEDR;AGNNMLLVGVHGPR;AWGPGLEGGVVGK;DAGEGGLSLAIEGPSK;DAGEGLLAVQITDPEGKPK;DVDIIDHHDNTYTVK;EAGAGGLAIAVEGPSK;EATTEFSVDAR;FNEEHIPDSPFVVPVASPSGDAR;GAGTGGLGLAVEGPSEAK;GLVEPVDVVDNADGTQTVNYVPSR;GQHVPGSPFQFTVGPLGEGGAHK;IANLQTDLSDGLR;IQQNTFTR;LIALLEVLSQK;SPFEVYVDK;SPFSVAVSPSLDLSK;TFSVWYVPEVTGTHK;TGVAVNKPAEFTVDAK;VANPSGNLTETYVQDR;VEPGLGADNSVVR;VSGQGLHEGHTFEPAEFIIDTR;VTAQGPGLEPSGNIANK;YAPSEA…
sp|P13645|K1C10_HUMAN	KRT10	1;1;1;1;1;1;1;1;1;1;1;1;1;1;1;1;1;1;1;1;1;1;1;1;1;1;1;1;1;1;1;1;1;1	0.599	26	56	ADLEMQIESLTEELAYLK;ADLEMQIESLTEELAYLKK;AETECQNTEYQQLLDIK;ALEESNYELEGK;DAEAWFNEK;ELTTEIDNNIEQISSYK;GSLGGGFSSGGFSGGSFSR;GSSGGGCFGGSSGGYGGLGGFGGGSFR;HGNSHQGEPR;IRLENEIQTYR;KDAEAWFNEK;LAADDFR;LASYLDK;LASYLDKVR;LENEIQTYR;LKYENEVALR;NQILNLTTDNANILLQIDNAR;NVQALEIELQSQLALK;NVSTGDVNVEMNAAPGVDLTQLLNNMR;QSLEASLAETEGR;QSVEADINGLR;QSVEADINGLRR;RVLDELTLTK;SEITELR;SEITELRR;SGGGGGGGGCGGGGGVSSLR;SKELTTEIDNNIEQISS…
sp|Q9UJV9|DDX41_HUMAN	DDX41	1;1;1;1;1;1;1;1;1;1;1;1;1;1;1;1;1;1;1;1;1;1;1;1	0.465	25	33	ADVDAIHEYLLLK;AGAASLDVIQEVEYVKEEAK;ALLLEAK;DMIGIAFTGSGK;DVLVATDVASK;DYLAHSSMDF;EQMETIR;FPAAILR;GDEDDIPLGPQSNVSLLDQHQHLK;GIHHPTPIQIQGIPTILSGR;GITYDDPIK;GVEAVAIHGGK;KADVDAIHEYLLLK;KDVLVATDVASK;LLQEDSSPLLR;LMDLLQK;MIDMGFEGDIR;QTLLFSATMPK;SALVKPVTINVGR;TIFSYFK;TPPPVLIFAEK;YHILVEGDGIPPPIK;YLALDEADR;YVLSMSEER
sp|P02768|ALBU_HUMAN	ALB	1;1;1;1;1;1;1;1;1;1;1;1;1;1;1;1;1;1;1;1;1;1;1	0.381	24	40	AEFAEVSK;AVMDDFAAFVEK;DDNPNLPR;DVFLGMFLYEYAR;FKDLGEENFK;FQNALLVR;HPDYSVVLLLR;HPYFYAPELLFFAK;KLVAASQAALGL;KQTALVELVK;KVPQVSTPTLVEVSR;LDELRDEGK;LVAASQAALGL;LVNEVTEFAK;LVTDLTK;QTALVELVK;RHPYFYAPELLFFAK;RPCFSALEVDETYVPK;SLHTLFGDK;VFDEFKPLVEEPQNLIK;VPQVSTPTLVEVSR;YICENQDSISSK;YLYEIAR
sp|Q9UPQ0|LIMC1_HUMAN	LIMCH1	1;1;1;1;1;1;1;1;1;1;1;1;1;1;1;1;1;1;1;1;1	0.28	23	25	ASVLDTSMSAGSGSPSK;DDSFDSLDSFGSR;EFEGLLAQMR;ESQLFDPSDLQDTSNR;FTISEAVLER;FWAWDPEEER;GNIELASSEPQHFTTTVTR;GQLGDAVSGTDVR;GSLTEGALAHSGNPVSK;QEQLQLINNQLR;SFQGDDSDLLLK;SHSTEPNLSSFLNDPNPMK;SINHQIESPSER;SNQTAYVPAPLR;SQEEAEGILQQYIER;SQMFEGVAR;SWSTATSPLGGERPFR;TPVSDDAESTSMFDMR;VELVLSQK;VHGSPLELK;WIEQVTGR
sp|Q13045|FLII_HUMAN	FLII	1;1;1;1;1;1;1;1;1;1;1;1;1;1;1;1;1;1;1;1	0.21	22	30	ADLTALFLPR;AVQGAQQPSLYQIR;FVFLLDR;GLDIYVWR;GMSDVAQEK;GYFAVTEK;KFESLFPGK;LAEDILNTMFDTSYSK;LAGASPATVAAAAAAGSGPK;LDFDGLPSGIGK;LEHLSVSHNNLTTLHGELSSLPSLR;LLQSLLDTR;LVHLQTLVLNGNPLLHAQLR;NWDDVLTVDYTR;QLPAMTALQTLHLR;RLVHLQTLVLNGNPLLHAQLR;RWDQGLEKPR;VGLGLGYLELPQINYK;VPFESEDNQGIVYAWVGR;WDQGLEKPR
sp|Q9UHB6|LIMA1_HUMAN	LIMA1	1;1;1;1;1;1;1;1;1;1;1;1;1;1;1;1;1;1;1;1;1	0.325	22	29	ELSVEEQIK;ETPHSPGVEDAPIAK;GWSMSEQSEESVGGR;ISANENSLAVR;KWENPGLGAESHTDSLR;LSETSIK;LSLGTYASLHGR;MESSPFNR;NENEEILER;NENEEILERPAQLANAR;QSSSTNYTNELK;QWTSLSLR;SEVQQPVHPKPLSPDSR;SNTENLSQHFR;SPPEALVQGR;SQDVELWEGEVVK;SRPFTVAASFQSTSVK;SSAIVEIFSK;VGVLAASMEAK;WENPGLGAESHTDSLR;YNVPLNR
sp|O14974|MYPT1_HUMAN	PPP1R12A	1;1;1;1;1;1;1;1;1;1;1;1;1;1;1;1;1;1;1;1	0.243	21	28	AQLHDTNMELTDLK;IESLEQEK;ISEMEEELK;KTGSYGALAEITASK;LASTSDIEEK;LASTSDIEEKENR;LAYVAPTIPR;LKDENGALIR;LYEQILAENEK;QGVDIEAAR;QWLNSGHINDVR;RSTQGVTLTDLQEAEK;SLLEMEK;SLLSSTSTTTK;SPLIESTANMDNNQSQK;STQGVTLTDLQEAEK;SYLTPVRDEESESQR;TGSYGALAEITASK;TYDETYQR;YETSSTSAGDRYDSLLGR
sp|Q14573|ITPR3_HUMAN	ITPR3	1;1;1;1;1;1;1;1;1;1;1;1;1;1;1;1;1;1;1;1;1;1	0.138	20	22	AGNAHDENVLSYYR;AMSLVSNEGEGEQNEIR;DYDSNLNASR;EAFAIVSVPVSEIR;EVGHNIYILALQLSR;GGEGPLVR;HVQYLDFLHTVIK;IADVVLLQK;IGEQAEAMFGVGK;INLFMQFR;ISYLLSVFK;KQSVFSAPSLSAGASAAEPLDR;LPALLEK;LQDIITALEER;LWTEIPTAITIK;MDLVLQLK;NLDWFPR;QSVFSAPSLSAGASAAEPLDR;QVQLLISAQDVENYK;SFHNLMMSDK;SNGDNVVVGDK;VASFSIPGSSSR
sp|Q00610|CLH1_HUMAN	CLTC	1;1;1;1;1;1;1;1;1;1;1;1;1;1;1;1;1;1;1;1;1;1	0.192	18	19	AHTMTDDVTFWK;ALEHFTDLYDIK;GQFSTDELVAEVEK;HDVVFLITK;IAAYLFK;ISGETIFVTAPHEATAGIIGVNR;IYIDSNNNPER;KVGYTPDWIFLLR;LAELEEFINGPNNAHIQQVGDR;LASTLVHLGEYQAAVDGAR;LHIIEVGTPPTGNQPFPK;LLLPWLEAR;LLYNNVSNFGR;NLQNLLILTAIK;NNLAGAEELFAR;QLPLVKPYLR;TLQIFNIEMK;TSIDAYDNFDNISLAQR;VGYTPDWIFLLR;VVGAMQLYSVDR;WLLLTGISAQQNR;YIEIYVQK
sp|Q14571|ITPR2_HUMAN	ITPR2	1;1;1;1;1;1;1;1;1;1;1;1;1;1;1	0.11	18	19	AEVLQAFK;DVGHNIYILAHQLAR;EALGGPAWDYR;EIETFVSLLR;HLNLFLTPGLLEAETMR;LLLAIMESR;LTFEVVHLAR;NMGAHSVVLDLLQIPYEK;NNPALFWFSR;QLSGQLAELK;QVQLLVSNQDVDNYK;SEGDNIVVGDK;TAQVGGSFSGQDSDK;TIHGVGEMMTQMVLSR;YSNVIQLLHIK
sp|P08670|VIME_HUMAN	VIM	1;1;1;1;1;1;1;1;1;1;1;1;1;1;1;1;1;1;1;1;1	0.601	18	24	DGQVINETSQHHDDLE;DNLAEDIMR;EEAENTLQSFR;EMEENFAVEAANYQDTIGR;ETNLDSLPLVDTHSK;EYQDLLNVK;FADLSEAANR;FANYIDK;ILLAELEQLK;ILLAELEQLKGQGK;ISLPLPNFSSLNLR;LGDLYEEEMR;LLQDSVDFSLADAINTEFK;LQDEIQNMKEEMAR;LQEEMLQR;MALDIEIATYR;NLQEAEEWYK;QDVDNASLAR;TYSLGSALRPSTSR;VELQELNDR;VESLQEEIAFLK
sp|Q16643|DREB_HUMAN	DBN1	1;1;1;1;1;1;1;1;1;1;1;1;1;1;1	0.381	17	30	AAAPQAWAGPMEEPPQAQAPPR;DSQAALPK;EDENAEPVGTTYQK;EESAADWALYTYEDGSDDLK;EQFWEQAK;EQSIFGDHRDEEEETHMK;KSESEVEEAAAIIAQRPDNPR;LAASGEGGLQELSGHFENQK;LELLAAYEEVIR;LREDENAEPVGTTYQK;MAPTPIPTR;SESEVEEAAAIIAQRPDNPR;SPSDSSTASTPVAEQIER;TDAAVEMK;YVLINWVGEDVPDAR
sp|O75369|FLNB_HUMAN	FLNB	1;1;1;1;1;1;1;1;1;1;1;1;1	0.125	17	17	AGLAPLEVR;EAGAGGLSIAVEGPSK;GEAGVPAEFSIWTR;GQHVTGSPFQFTVGPLGEGGAHK;IAGPGLGSGVR;IGNLQTDLSDGLR;IPYLPITNFNQNWQDGK;PGTYVIYVR;SPFTVGVAAPLDLSK;TFEMSDFIVDTR;VLFASQEIPASPFR;VTVLFAGQHISK;YGGPNHIVGSPFK
sp|Q16891|MIC60_HUMAN	IMMT	1;1;1;1;1;1;1;1;1;1;1;1;1	0.332	16	20	AAMDNSEIAGEK;AFDSAVAK;AVDEAADALLK;ELDSITPEVLPGWK;GIEQAVQSHAVAEEEAR;GVYSEETLR;KAHQLWLSVEALK;LFEMVLGPAAYNVPLPK;LSTDDLNSLIAHAHR;QHITLALEK;QTASVTLQAIAAQNAAVQAVNAHSNILK;VAMIDETR;VVSQYHELVVQAR
sp|Q9NYL9|TMOD3_HUMAN	TMOD3	1;1;1;1;1;1;1;1;1;1;1;1;1;1;1;1	0.435	16	25	DLDEDELLGNLSETELK;DNETLAELK;DREDYVPYTGEK;EDYVPYTGEK;EHLLSYLEK;ENDAHLVEVNLNNIK;FGYQFTQQGPR;ILPVFDEPPNPTNVEESLK;ILPVFDEPPNPTNVEESLKR;MLEENTNILK;QQLGTAVELEMAK;SNDPVATAFAEMLK;STTGPFDR;STTGPFDREHLLSYLEK;TKENDAHLVEVNLNNIK;YKDLDEDELLGNLSETELK
sp|P13647|K2C5_HUMAN	KRT5	1;1;1;1;1;1;1;1;1;1;1;1;1;1;1;1;1;1;1;1;1;1	0.453	16	21	AEIDNVK;AQYEEIANR;DVDAAYMNK;EYQELMNTK;GLGVGFGSGGGSSSSVK;GRLDSELR;LAELEEALQK;LRAEIDNVK;NMQDLVEDFK;NMQDLVEDFKNK;QLDSIVGER;QNLEPLFEQYINNLR;QNLEPLFEQYINNLRR;SFSTASAITPSVSR;SLYNLGGSK;SRTEAESWYQTK;TEAESWYQTK;TSFTSVSR;TTAENEFVMLK;VDALMDEINFMK;WTLLQEQGTK;YEELQQTAGR
sp|P23396|RS3_HUMAN	RPS3	1;1;1;1;1;1;1;1;1;1;1;1;1	0.687	15	25	AELNEFLTR;ELAEDGYSGVEVR;ELTAVVQK;FGFPEGSVELYAEK;FIMESGAK;FVDGLMIHSGDPVNYYVDTAVR;GGKPEPPAMPQPVPTA;IMLPWDPTGK;KFVADGIFK;KPLPDHVSIVEPK;QGVLGIK;TEIIILATR;TQNVLGEK
sp|P52272|HNRPM_HUMAN	HNRNPM	1;1;1;1;1;1;1;1;1;1;1;1;1	0.562	15	12	AAGVEAAAEVAATEIK;AFITNIPFDVK;GNFGGSFAGSFGGAGGHAPGVAR;INEILSNALK;LGSTVFVANLDYK;MAAPIDR;MGANNLER;MGANSLER;MGLVMDR;MGPAMGPALGAGIER;MGPGIDR;MGPLGLDHMASSIER;NLPFDFTWK
sp|Q13428|TCOF_HUMAN	TCOF1	1;1;1;1;1;1;1;1;1;1	0.134	15	19	AGPVAVQVK;ELLPLIYHHLLR;GPASVPSVGK;GSLGQGTAPVLPGK;LASTNSSVLGADLPSSMK;NPQNSTVLAR;TGPAAAQVQVGK;TNVVTMPTAHPR;TVANLLSGK;VGDVTPQVK
sp|Q14126|DSG2_HUMAN	DSG2	1;1;1;1;1;1;1;1;1;1;1;1;1;1	0.272	15	16	ATQFTGATGAIMTTETTK;AWITAPVALR;DMAGAQAAAVALNEEFLR;GFTPIPGTIEMLHPWNNEGAPPEDK;GQIIGNFQAFDEDTGLPAHAR;ILDVNDNIPVVENK;IVSLEPAYPPVFYLNK;NLDFSVIVANK;NTTVSGAGVPGPLPDFGLEESGHSNSTITTSSTR;QESTSVLLQQSEK;VIQPHGGGSNPLEGTQHLQDVPYVMVR;VLAPASTLQSSYQIPTENSMTAR;VVPSFLPVDQGGSLVGR;VYAPASTLVDQPYANEGTVVVTER
sp|P06396|GELS_HUMAN	GSN	1;1;1;1;1;1;1;1;1;1;1;1	0.205	14	15	AGALNSNDAFVLK;AGKEPGLQIWR;EPGLQIWR;EVQGFESATFLGYFK;GGVASGFK;HVVPNEVVVQR;PALPAGTEDTAK;PALPAGTEDTAKEDAANR;QTQVSVLPEGGETPLFK;TGAQELLR;TPITVVK;YIETDPANR
sp|P25705|ATPA_HUMAN	ATP5F1A	1;1;1;1;1;1;1;1;1;1;1;1;1	0.454	14	14	APGIIPR;AVDSLVPIGR;EAYPGDVFYLHSR;FENAFLSHVVSQHQALLGTIR;HALIIYDDLSK;LELAQYR;QMSLLLR;STVAQLVK;TGAIVDVPVGEELLGR;TGTAEMSSILEER;TSIAIDTIINQK;VLSIGDGIAR;VVDALGNAIDGK
sp|P28290|ITPI2_HUMAN	ITPRID2	1;1;1;1;1;1;1;1;1;1;1;1	0.159	14	14	ASVALTPTAPSR;EEVSGSSAAVTENADSDR;EIVSGLLAAVSSSK;FEVDQLQGLR;MEVENPNYALTSR;SQSLPTTLLSPVR;SSESEFTQYTTHHILK;SSVLPLYENTFQELQVMR;STIFISPSSVK;TPLGASLDEQSSSTLK;TQMMDLELAMLR;YTPEEEQELEK
sp|P02533|K1C14_HUMAN	KRT14	1;1;1;1;1;1;1;1;1;1;1;1;1;1;1;1;1;1;1;1;1;1;1	0.572	14	17	ADLEMQIESLK;ADLEMQIESLKEELAYLK;ADLEMQIESLKEELAYLKK;ALEEANADLEVK;APSTYGGGLSVSSSR;ASLENSLEETK;DAEEWFFTK;GQVGGDVNVEMDAAPGVDLSR;ILTATVDNANVLLQIDNAR;KDAEEWFFTK;LEQEIATYR;LLEGEDAHLSSSQFSSGSQSSR;MSVEADINGLR;MSVEADINGLRR;NHEEEMNALR;QFTSSSSMK;QRPAEIKDYSPYFK;TKYETELNLR;TMQNLEIELQSQLSMK;TRLEQEIATYR;VLDELTLAR;VVSTHEQVLR;YETELNLR
sp|Q9UHX1|PUF60_HUMAN	PUF60	1;1;1;1;1;1;1;1;1;1	0.369	13	14	AVTPPMPLLTPATPGGLPPAAAVAAAAATAK;GYGFIEYEK;IYVASVHQDLSDDDIK;LGLPPLTPEQQEALQK;QAFAPFGPIK;QESTVMVLR;QGEEEDAEIIVK;SIDMSWDSVTMK;SVFEAFGK;VIIYQEK
sp|Q14562|DHX8_HUMAN	DHX8	1;1;1;1;1;1;1;1;1	0.16	13	13	AYRDEMLTTNVPEIQR;LIVTSATLDAVK;NGAEFTDSLISNLLR;NTTFDTFK;TGIDQLVVTPISQAQAK;TIHTDVLFGLLK;TLIDQQVVYIHPSSALFNR;TNLASTVLSLK;TTQITQYLAEAGYTSR
sp|Q14498|RBM39_HUMAN	RBM39	1;1;1;1;1;1;1;1;1;1;1;1;1;1;1	0.364	13	18	AAAMANNLQK;ALEQLNGFELAGR;ALEQLNGFELAGRPMK;CPSIAAAIAAVNALHGR;DLEEFFSTVGK;GIFEPFGR;HGGVIHIYVDK;IESIQLMMDSETGR;IGLPHSIK;LYVGSLHFNITEDMLR;MITAAYVPLPTYHNLFPDSMTATQLLVPSR;NSAQGNVYVK;TDASSASSFLDSDELER;TGIDLGTTGR;VLGVPIIVQASQAEK
sp|Q96II8|LRCH3_HUMAN	LRCH3	1;1;1;1;1;1;1;1;1;1;1;1	0.323	13	15	DAVLDFVK;EAQLAALQYEEEK;GHASPLPPSAAPTTDSTDSITGQNSR;GPDPDSLSSQFMAYIEQR;ISHEGSPVKPVAIR;LVSLPEEIGHLR;NHLVHLPEELAELPLIR;NQPQRPESFLFR;PYGALDSGFNSVDSGDKR;QQQHQLSAV;QREEELELIDQLR;VLIASNNK
sp|O15144|ARPC2_HUMAN	ARPC2	1;1;1;1;1;1;1;1;1;1;1;1	0.373	12	16	ASHTAPQVLFSHR;DDETMYVESK;DNTINLIHTFR;DSIVHQAGMLK;DYLHYHIK;ELQAHGADELLK;IIEETLALK;MILLEVNNR;VFMQEFK;VMVSISLK;YFQFQEEGK;YFQFQEEGKEGENR
sp|P06576|ATPB_HUMAN	ATP5F1B	1;1;1;1;1;1;1;1;1;1;1;1	0.524	12	18	AIAELGIYPAVDPLDSTSR;EGNDLYHEMIESGVINLK;FLSQPFQVAEVFTGHMGK;FTQAGSEVSALLGR;IGLFGGAGVGK;IPVGPETLGR;LVLEVAQHLGESTVR;TIAMDGTEGLVR;TVLIMELINNVAK;VALTGLTVAEYFR;VALVYGQMNEPPGAR;VVDLLAPYAK
sp|P10809|CH60_HUMAN	HSPD1	1;1;1;1;1;1;1;1;1;1	0.558	12	12	GVMLAVDAVIAELKK;GYISPYFINTSK;IGIEIIK;ISSIQSIVPALEIANAHR;LSDGVAVLK;LVQDVANNTNEEAGDGTTTATVLAR;TLNDELEIIEGMK;TVIIEQSWGSPK;VGGTSDVEVNEK;VGLQVVAVK
sp|Q13813|SPTN1_HUMAN	SPTAN1	1;1;1;1;1;1;1;1	0.075	12	12	AALLELWELR;AQLADSFHLQQFFR;DLASVQALLR;ELPTAFDYVEFTR;GVIDMGNSLIER;ITALDEFATK;LFGAAEVQR;QVEELYHSLLELGEK
sp|Q14247|SRC8_HUMAN	CTTN	1;1;1;1;1;1;1;1;1;1	0.351	12	13	ANFENLAK;GPVSGTEPEPVYSMEAADYR;LPSSPVYEDAASFK;NASTFEDVTQVSSAYQK;QDSAAVGFDYK;SAVGFDYQGK;SAVGFEYQGK;TQTPPVSPAPQPTEER;TVPVEAVTSK;YGLFPANYVELR
sp|Q7Z6E9|RBBP6_HUMAN	RBBP6	1;1;1;1;1;1;1;1;1	0.119	12	13	AIDDSSASISLAQLTK;AMMSQSGHEYDPINYMK;DVSHEIIQHEVK;EQITGQIDK;GTSSIAITALMEEK;GYQVPVLGTPSLLGQSLLHGQLIPTTGPVR;ILPAAALASEHSK;LEVTEIVKPSPK;TANLAEANASEEDKIK
sp|Q86V48|LUZP1_HUMAN	LUZP1	1;1;1;1;1;1;1;1;1;1;1	0.172	12	14	AEDELLDLQDK;EFALNNENYSLSNR;NNDLQDNYLSEQNK;NVESTNSNAYTQR;QVSSPSFTNR;SLTLSFVSER;SSTDFSELEQPR;TFSDTTHGSVPSDPLGR;TQSSLTVSEVLTR;VGPSSGDAPEPSSR;VTSSITIYPSDSSSPR
sp|Q9BVP2|GNL3_HUMAN	GNL3	1;1;1;1;1;1;1;1;1;1;1;1	0.315	12	15	ENLESWLNYLK;GGIPNVEGAAK;GPHLANSILFQSSGLTNGIIEEK;KDPGVPNSAPFK;LVLILNK;QITIIDSPSFIVSPLNSSSALALR;SGFNLEELEK;SMQVVPLDK;SPASIEVVKPMEAASAILSQADAR;VGVIGFPNVGK;VIEASDVVLEVLDAR;YTVPGYR
sp|O43707|ACTN4_HUMAN	ACTN4	1;1;1;1;1;1;1;1;1;1;1;1;1;1;1;1;1;1;1;1	0.336	12	12	AGTQIENIDEDFR;AIMTYVSSFYHAFSGAQK;ALDFIASK;DGLAFNALIHR;DLLLDPAWEK;EAILAIHK;FAIQDISVEETSAK;GYEEWLLNEIR;HRPELIEYDK;KDDPVTNLNNAFEVAEK;KHEAFESDLAAHQDR;LSGSNPYTTVTPQIINSK;LSNRPAFMPSEGK;LVSIGAEEIVDGNAK;MLDAEDIVNTARPDEK;NVNVQNFHISWK;QGEAEFNR;TINEVENQILTR;VEQIAAIAQELNELDYYDSHNVNTR;VGWEQLLTTIAR
sp|P11142|HSP7C_HUMAN	HSPA8	1;1;1;1;1;1;1;1;1;1;1;1;1;1;1;1;1;1;1;1	0.539	12	18	ARFEELNADLFR;DAGTIAGLNVLR;DNNLLGK;EIAEAYLGK;FDDAVVQSDMK;FEELNADLFR;GTLDPVEK;HWPFMVVNDAGRPK;IINEPTAAAIAYGLDK;IINEPTAAAIAYGLDKK;LLQDFFNGK;NQVAMNPTNTVFDAK;NSLESYAFNMK;RFDDAVVQSDMK;SINPDEAVAYGAAVQAAILSGDK;SQIHDIVLVGGSTR;STAGDTHLGGEDFDNR;TTPSYVAFTDTER;TVTNAVVTVPAYFNDSQR;VEIIANDQGNR
sp|O14639|ABLM1_HUMAN	ABLIM1	1;1;1;1;1;1;1;1;1	0.237	11	17	DYQTLPDGHMPAMR;EIFGMSIQEFDR;FPAAQAPDPSETPK;IFPYEMLMVTNR;LNSGLGQLILK;PGSSIPGSPGHTIYAK;STSQGSINSPVYSR;TLSPTPSAEGYQDVR;YDSPINSASHIPSSK
sp|P19338|NUCL_HUMAN	NCL	1;1;1;1;1;1;1;1;1	0.287	11	11	FGYVDFESAEDLEK;GFGFVDFNSEEDAK;GIAYIEFK;GLSEDTTEETLK;GLSEDTTEETLKESFDGSVR;GYAFIEFASFEDAK;KFGYVDFESAEDLEK;NDLAVVDVR;TGISDVFAK
sp|P47756|CAPZB_HUMAN	CAPZB	1;1;1;1;1;1;1;1;1	0.401	11	14	GCWDSIHVVEVQEK;KLEVEANNAFDQYR;LTSTVMLWLQTNK;LVEDMENK;RLPPQQIEK;SGSGTMNLGGSLTR;SPWSNKYDPPLEDGAMPSAR;TKDIVNGLR;YDPPLEDGAMPSAR
sp|P49411|EFTU_HUMAN	TUFM	1;1;1;1;1;1;1;1;1	0.369	11	13	AEAGDNLGALVR;DKPHVNVGTIGHVDHGK;DLEKPFLLPVEAVYSVPGR;ELLTEFGYK;GITINAAHVEYSTAAR;LLDAVDTYIPVPAR;TIGTGLVTNTLAMTEEEK;TVVTGIEMFHK;VEAQVYILSK
sp|Q92747|ARC1A_HUMAN	ARPC1A	1;1;1;1;1;1;1;1;1;1;1	0.405	11	14	DGVWKPTLVILR;EHNGHITGIDWAPK;EVDEKPASTPWGSK;FAVGSGAR;LAWVSHDSTVSVADASK;NAYVWSQK;NTALETLHQNSITQVSIYEVDK;SVQVSTLK;TLESSIQGLR;TQIALSPNNHEVHIYK;VFSAYIK
sp|Q92841|DDX17_HUMAN	DDX17	1;1;1;1;1;1;1;1;1;1	0.427	11	11	DWVLNEFR;ELAQQVQQVADDYGK;GTAYTFFTPGNLK;LIDFLESGK;LTPYEVDELR;LTPYEVDELRR;NFYVEHPEVAR;SSQSSSQQFSGIGR;TLAYLLPAIVHINHQPYLER;VLEEANQAINPK
sp|P08779|K1C16_HUMAN	KRT16	1;1;1;1;1;1;1;1;1;1;1	0.577	11	13	APSTYGGGLSVSSR;DAETWFLSK;EVASNSELVQSSR;EVFTSSSSSSSR;GQTGGDVNVEMDAAPGVDLSR;IIAATIENAQPILQIDNAR;LLEGEDAHLSSQQASGQSYSSR;NHEEEMLALR;QTVEADVNGLR;TEELNKEVASNSELVQSSR;TKYEHELALR
sp|P13639|EF2_HUMAN	EEF2	1;1;1;1;1;1;1;1;1	0.29	10	10	EGIPALDNFLDKL;FSVSPVVR;GEGQLGPAER;GHVFEESQVAGTPMFVVK;GVQYLNEIK;KEDLYLKPIQR;QFAEMYVAK;VFDAIMNFK;VFSGLVSTGLK
sp|P22626|ROA2_HUMAN	HNRNPA2B1	1;1;1;1;1;1;1;1;1	0.62	10	11	DYFEEYGK;GFGFVTFDDHDPVDK;GFGFVTFSSMAEVDAAMAARPHSIDGR;GGGGNFGPGPGSNFR;GGNFGFGDSR;IDTIEIITDR;LFIGGLSFETTEESLR;NMGGPYGGGNYGPGGSGGSGGYGGR;NYYEQWGK
sp|P22695|QCR2_HUMAN	UQCRC2	1;1;1;1;1;1;1;1;1	0.329	10	16	ATAAPAGAPPQPQDLEFTK;AVAFQNPQTHVIENLHAAAYR;LPNGLVIASLENYSPVSR;MALIGLGVSHPVLK;QVAEQFLNMR;TIAQGNLSNTDVQAAK;VTSEELHYFVQNHFTSAR;WEVADLQPQLK;YEDFSNLGTTHLLR
sp|P36578|RL4_HUMAN	RPL4	1;1;1;1;1;1;1;1;1	0.279	10	12	AAAAAAALQAK;APIRPDIVNFVHTNLR;EAVLLLK;IEEVPELPLVVEDK;KLDELYGTWR;LDELYGTWR;MINTDLSR;NVTLPAVFK;SNYNLPMHK
sp|P61160|ARP2_HUMAN	ACTR2	1;1;1;1;1;1;1;1;1;1	0.299	10	21	DKDNFWMTR;DLMVGDEASELR;DNFWMTR;GYAFNHSADFETVR;HIVLSGGSTMYPGLPSR;HLWDYTFGPEK;HMVFLGGAVLADIMK;ILLTEPPMNPTK;LCYVGYNIEQEQK;SMLEVNYPMENGIVR
sp|P61978|HNRPK_HUMAN	HNRNPK	1;1;1;1;1;1;1;1;1;1	0.523	10	9	DLAGSIIGK;GGDLMAYDR;GSYGDLGGPIITTQVTIPK;IILDLISESPIK;IITITGTQDQIQNAQYLLQNSVK;ILSISADIETIGEILK;ILSISADIETIGEILKK;NTDEMVELR;RPAEDMEEEQAFKR;TDYNASVSVPDSSGPER
sp|P62269|RS18_HUMAN	RPS18	1;1;1;1;1;1;1;1;1	0.447	10	13	ADIDLTK;AGELTEDEVER;IAFAITAIK;KADIDLTK;KIAFAITAIK;RAGELTEDEVER;VITIMQNPR;VLNTNIDGR;YSQVLANGLDNK
sp|P62424|RL7A_HUMAN	RPL7A	1;1;1;1;1;1;1;1;1;1	0.391	10	13	AGVNTVTTLVENK;AGVNTVTTLVENKK;HWGGNVLGPK;KVVNPLFEK;LKVPPAINQFTQALDR;NFGIGQDIQPK;QTATQLLK;VAPAPAVVK;VPPAINQFTQALDR;VVNPLFEK
sp|Q02413|DSG1_HUMAN	DSG1	1;1;1;1;1;1;1;1	0.197	10	13	ALNSMGQDLERPLELR;ISGVGIDQPPYGIFVINQK;MTGFELTEGVK;TMNNFLDREQYGQYALAVR;TYVVTGNMGSNDK;VIAPSSSLPTSLTIHHPR;YQGTILSIDDNLQR;YVMGNNPADLLAVDSR
sp|Q02878|RL6_HUMAN	RPL6	1;1;1;1;1;1;1;1	0.469	10	11	AIPQLQGYLR;ASITPGTILIILTGR;FVIATSTK;HLTDAYFK;HQEGEIFDTEK;SVFALTNGIYPHK;VLATVTKPVGGDK;YEITEQR
sp|Q9BRR8|GPTC1_HUMAN	GPATCH1	1;1;1;1;1;1;1;1;1	0.183	10	12	AGDLGEIGLNK;AIVTTDDFASK;DVTPVDFTPK;EGWTPSTFVSSR;FNVPDPYPDSTLVGLPR;GLDPHQALFGTSGEHFNLFSGGSER;LSVGFELLR;QLAAATAPIPGATLLDDLITPAK;YDTVLKDEEPGDGLYGWTAPR
sp|Q9NQX4|MYO5C_HUMAN	MYO5C	1;1;1;1;1;1;1;1	0.113	10	11	AVAELYTQYNR;EENDINESIR;INQALQFSGK;LIQNLILDLKPR;LPFEFDSK;MGGNTVIEGVNDR;WTYIEFYSR;YADSLNDANMLK
sp|Q9ULV0|MYO5B_HUMAN	MYO5B	1;1;1;1;1;1	0.122	10	12	ELVHYQQSPGEDTSLR;IIASILHLGSVAIQAER;ILNLYTPLNEFEER;LEDETILEYPIDVQR;NPDILVGENDLTALSYLHEPAVLHNLK;TIQAQLQER
sp|P14923|PLAK_HUMAN	JUP	1;1;1;1;1;1;1;1;1	0.323	10	13	ALMGSPQLVAAVVR;HVAAGTQQPYTDGVR;LAEPSQLLK;LIILANGGPQALVQIMR;MEVMNLMEQPIK;NEGTATYAAAVLFR;SAIVHLINYQDDAELATR;TLVTQNSGVEALIHAILR;VSVELTNSLFK
sp|P61158|ARP3_HUMAN	ACTR3	1;1;1;1;1;1;1;1;1;1;1;1	0.359	10	19	AEPEDHYFLLTEPPLNTPENR;DREVGIPPEQSLETAK;EFSIDVGYER;FMEQVIFK;GVDDLDFFIGDEAIEKPTYATK;HGIVEDWDLMER;HIPIAGR;HNPVFGVMS;LSEELSGGR;NIVLSGGSTMFR;PIDVQVITHHMQR;QYTGINAISK
sp|O14654|IRS4_HUMAN	IRS4	1;1;1;1;1;1	0.111	9	9	AAVSAFPTDSLER;AIGDGEDEMLFTR;DVWQVIVKPR;GAQDVAGGSNPGAHNPSANLAR;HLGLVPLEPGGWLR;WFQPVANAADAEAVR
sp|O15143|ARC1B_HUMAN	ARPC1B	1;1;1;1;1;1;1;1	0.293	9	11	ASSEGGTAAGAGLDSLHK;EHNGQVTGIDWAPESNR;EVEERPAPTPWGSK;NAYVWTLK;NSVSQISVLSGGK;PAPTPWGSK;SLESALK;TWKPTLVILR
sp|O60841|IF2P_HUMAN	EIF5B	1;1;1;1;1;1;1	0.118	9	10	DAQEMADSLGVR;HTHVQDGEAGGITQQIGATNVPLEAINEQTK;IEPIPGESPK;ILPQYIFNSR;IPGMLIIDTPGHESFSNLR;LLQAQGVEVPSK;VTVDTGVIPASEEK
sp|P02647|APOA1_HUMAN	APOA1	1;1;1;1;1;1;1	0.427	9	8	DLATVYVDVLK;LLDNWDSVTSTFSK;LSPLGEEMR;PALEDLR;QGLLPVLESFK;THLAPYSDELR;VQPYLDDFQK
sp|P38646|GRP75_HUMAN	HSPA9	1;1;1;1;1;1;1;1	0.417	9	12	LLGQFTLIGIPPAPR;NAVITVPAYFNDSQR;SDIGEVILVGGMTR;STNGDTFLGGEDFDQALLR;TTPSVVAFTADGER;VEAVNMAEGIIHDTETK;VINEPTAAALAYGLDK;VQQTVQDLFGR
sp|P40939|ECHA_HUMAN	HADHA	1;1;1;1;1;1;1;1	0.189	9	10	DTSASAVAVGLK;ILQEGVDPK;LTAYAMTIPFVR;MGLVDQLVEPLGPGLKPPEER;MQLLEIITTEK;SEVSSDEDIQFR;TLQEVTQLSQEAQR;TVLGTPEVLLGALPGAGGTQR
sp|P47755|CAZA2_HUMAN	CAPZA2	1;1;1;1;1;1;1;1	0.57	9	14	ADLEEQLSDEEK;DIQDSLTVSNEVQTAK;EGAAHAFAQYNLDQFTPVK;FIIHAPPGEFNEVFNDVR;FTITPSTTQVVGILK;IEGYEDQVLITEHGDLGNGK;IVEAAENEYQTAISENYQTMSDTTFK;TSVETALR
sp|P49756|RBM25_HUMAN	RBM25	1;1;1;1;1;1;1;1;1	0.133	9	11	AQLDEWK;EDINAIEMEEDKR;EKEELEEIR;EYSSELNAPSQESDSHPR;FPVAPLIPYPLITK;LLAEGHPDPDAELQR;LLHDLQIGEK;LLIYETEAK;LPVDSVFNK
sp|P61247|RS3A_HUMAN	RPS3A	1;1;1;1;1;1;1;1;1	0.572	9	10	ADGYEPPVQESV;APAMFNIR;LITEDVQGK;LMELHGEGSSSGK;MMEIMTR;TTDGYLLR;VFEVSLADLQNDEVAFR;VFEVSLADLQNDEVAFRK;VVDPFSK
sp|P62249|RS16_HUMAN	RPS16	1;1;1;1;1;1;1;1;1	0.541	9	17	ALVAYYQK;DILIQYDR;EIKDILIQYDR;FAGVDIR;GGGHVAQIYAIR;GPLQSVQVFGR;LLEPVLLLGK;PLEMIEPR;TLLVADPR
sp|O75400|PR40A_HUMAN	PRPF40A	1;1;1;1;1;1;1	0.13	8	10	ELEDLEGYQNTIVAGSLITK;EPAFEDITLESER;FTNMLGQPGSTALDLFK;FYVEDLK;QAAPPIELDAVWEDIRER;TYYYNTETK;VPSNASWEQAMK
sp|P06753|TPM3_HUMAN	TPM3	1;1;1;1;1;1;1;1;1;1;1;1;1;1	0.425	8	17	AADAEAEVASLNR;AISEELDHALNDMTSI;ALKDEEKMELQEIQLK;DEEKMELQEIQLK;GTEDELDKYSEALK;GTEDELDKYSEALKDAQEK;IQLVEEELDR;KLVIIEGDLER;LATALQK;LKGTEDELDKYSEALK;LVIIEGDLER;MELQEIQLK;TIDDLEDELYAQK;YSQKEDKYEEEIK
sp|P08865|RSSA_HUMAN	RPSA	1;1;1;1;1;1;1;1	0.505	8	8	AIVAIENPADVSVISSR;FAAATGATPIAGR;GAHSVGLMWWMLAR;KSDGIYIINLK;LLVVTDPR;SDGIYIINLK;SGALDVLQMK;SGALDVLQMKEEDVLK
sp|P11021|BIP_HUMAN	HSPA5	1;1;1;1;1;1;1	0.491	8	10	ELEEIVQPIISK;FEELNMDLFR;ITPSYVAFTPEGER;MKETAEAYLGK;NQLTSNPENTVFDAK;SDIDEIVLVGGSTR;TWNDPSVQQDIK
sp|P14649|MYL6B_HUMAN	MYL6B	1;1;1;1;1;1;1;1	0.452	8	10	AEPAVPQAPQK;EAFELFDR;GQGTYEDYLEGFR;RVDFETFLPMLQAVAK;TKAEPAVPQAPQK;TQEPPVDLSK;VVIEFNK;VVIEFNKDQLEEFK
sp|P17302|CXA1_HUMAN	GJA1	1;1;1;1;1;1;1	0.283	8	9	GDWSALGK;LAAGHELQPLAIVDQR;LAAGHELQPLAIVDQRPSSR;MGQAGSTISNSHAQPFDFPDDNQNSK;QASEQNWANYSAEQNR;TYIISILFK;VAQTDGVNVDMHLK
sp|P17844|DDX5_HUMAN	DDX5	1;1;1;1;1;1;1;1;1;1	0.541	8	8	APILIATDVASR;DWVLNEFK;FVINYDYPNSSEDYIHR;GLDVEDVK;MLDMGFEPQIR;NFYQEHPDLAR;QVSDLISVLR;TLSYLLPAIVHINHQPFLER;TTYLVLDEADR;WNLDELPK
sp|P17987|TCPA_HUMAN	TCP1	1;1;1;1;1	0.308	8	7	EQLAIAEFAR;LLEVEHPAAK;MEGPLSVFGDR;SLLVIPNTLAVNAAQDSTDLVAK;SQNVMAAASIANIVK
sp|P18124|RL7_HUMAN	RPL7	1;1;1;1;1;1;1;1	0.444	8	7	AGNFYVPAEPK;ASINMLR;EANNFLWPFK;EVPAVPETLK;IALTDNALIAR;IVEPYIAWGYPNLK;QIFNGTFVK;TTHFVEGGDAGNREDQINR
sp|P26368|U2AF2_HUMAN	U2AF2	1;1;1;1;1;1;1	0.383	8	8	AMQAAGQIPATALLPTMTPDGLAVTPTPVPVVGSQMTR;AMQGLTGR;ELLTSFGPLK;LFIGGLPNYLNDDQVK;LGGLTQAPGNPVLAVQINQDK;NFAFLEFR;RPHDYQPLPGMSENPSVYVPGVVSTVVPDSAHK
sp|P38919|IF4A3_HUMAN	EIF4A3	1;1;1;1;1;1;1;1	0.423	8	9	DELTLEGIK;ELAVQIQK;EQIYDVYR;GIYAYGFEKPSAIQQR;LDYGQHVVAGTPGR;MLVLDEADEMLNK;QFFVAVER;RDELTLEGIK
sp|P39023|RL3_HUMAN	RPL3	1;1;1;1;1;1;1;1	0.325	8	9	AHLMEIQVNGGTVAEK;DDPSKPVHLTAFLGYK;ERLEQQVPVNQVFGQDEMIDVIGVTK;HGSLGFLPR;IGQGYLIK;LEQQVPVNQVFGQDEMIDVIGVTK;NNASTDYDLSDK;SINPLGGFVHYGEVTNDFVMLK
sp|P52907|CAZA1_HUMAN	CAPZA1	1;1;1;1;1;1;1;1;1;1	0.549	8	16	DVQDSLTVSNEAQTAK;EASDPQPEEADGGLK;EGAAHAFAQYNMDQFTPVK;FITHAPPGEFNEVFNDVR;FTITPPTAQVVGVLK;IEGYEDQVLITEHGDLGNSR;IIENAENEYQTAISENYQTMSDTTFK;IQVHYYEDGNVQLVSHK;KEASDPQPEEADGGLK;LLLNNDNLLR
sp|P53814|SMTN_HUMAN	SMTN	1;1;1;1;1;1;1	0.128	8	9	AADGSAVSTVTK;ADEALAGLDEGALR;APPTLLSTSSGGK;AQEIEAATLAGR;ESTPLASGPSSFQR;GVAQPLAQLR;SEEPGAPLPVAVGTAEPGGSMK
sp|P55084|ECHB_HUMAN	HADHB	1;1;1;1;1;1;1	0.226	8	8	AQDEGLLSDVVPFK;DFMYVSQDPK;DQLLLGPTYATPK;EAALGAGFSDK;LAAAFAVSR;NVVVVDGVR;TPFLLSGTSYK
sp|P60660|MYL6_HUMAN	MYL6	1;1;1;1;1;1;1;1;1	0.589	8	28	ALGQNPTNAEVLK;CDFTEDQTAEFK;DQGTYEDYVEGLR;EAFQLFDR;EGNGTVMGAEIR;HVLVTLGEK;NKDQGTYEDYVEGLR;VFDKEGNGTVMGAEIR;VLDFEHFLPMLQTVAK
sp|P63244|RACK1_HUMAN	RACK1	1;1;1;1;1;1;1;1	0.331	8	8	DETNYGIPQR;DGQAMLWDLNEGK;DKTIIMWK;GHNGWVTQIATTPQFPDMILSASR;IIVDELKQEVISTSSK;IWDLEGK;LWDLTTGTTTR;VWQVTIGTR
sp|P67936|TPM4_HUMAN	TPM4	1;1;1;1;1;1;1;1;1	0.351	8	11	AEGDVAALNR;AGLNSLEAVK;EKAEGDVAALNR;IQALQQQADEAEDR;KIQALQQQADEAEDR;KLVILEGELER;LVILEGELER;TIDDLEEK;YSEKEDKYEEEIK
sp|Q08211|DHX9_HUMAN	DHX9	1;1;1;1;1	0.447	8	8	AIEPPPLDAVIEAEHTLR;GISHVIVDEIHER;GMTLVTPLQLLLFASK;LGGIGQFLAK;TTQVPQFILDDFIQNDR
sp|Q2TBE0|C19L2_HUMAN	CWF19L2	1;1;1;1;1;1	0.107	8	8	ALQFAQWWKPYDFTK;NFEDIVAER;TDGDYYTLDDMFVSK;VSVVEDGGLSWLR;YFHDDDNLSLNDLVK;YGSMEIFQSK
sp|Q4VCS5|AMOT_HUMAN	AMOT	1;1;1;1;1;1;1	0.113	8	10	AQPSSASYQPVPADPFAIVSR;AQQMVEILSDENR;HFALDAAATVAAQR;NPTSSSEFYK;NSEEQPSGGTTVLQR;PAQDISLPLSAR;VSEAYENLVK
sp|Q96IZ0|PAWR_HUMAN	PAWR	1;1;1;1;1;1;1	0.382	8	9	DANVSGTLVSSSTLEK;LKEEIDLLNR;LMQDKEEMIGK;RSEDEPPAASASAAPPPQR;SEDEPPAASASAAPPPQRDEEEPDGVPEK;STTSVSEEDVSSR;TSSGLGGSTTDFLEEWK
sp|Q9BUP0|EFHD1_HUMAN	EFHD1	1;1;1;1;1;1;1;1	0.603	8	8	AAAGELQEDSGLMALAK;APTASADAELSAQLSR;EEAEESGPQLAPLGAPAPEPKPEPEPPAR;EFLLIFHK;EVDEDFDGK;LDINEGAARPR;LGAPQTHLGLK;LSEIDVALEGVK
sp|P28289|TMOD1_HUMAN	TMOD1	1;1;1;1;1;1	0.462	8	10	ASNAMMNNNDLVR;EGLNSVIKPTQYKPVPDEEPNSTDVEETLER;IDNQSQPLGNK;LADLTGPIIPK;LVEALPYNTSLVEMK;TLNVESNFISGAGILR
sp|Q7Z794|K2C1B_HUMAN	KRT77	1;1;1;1;1;1	0.317	8	9	QIEQMQSLISDAEER;QVDLLSAEQMR;SLDLDSIIDAVR;SMQDVVEDYK;VDTLTGEVNFLK;YQELQITAGR
sp|Q8N1N4|K2C78_HUMAN	KRT78	1;1;1;1;1;1	0.267	8	9	ATLENDFVVLK;EYLYFLK;IEIDPQFQVVR;VQISQLHQEIQR;YLDFSSIITEVR;YQELQVSAQLHGDR
sp|Q5VUJ6|LRCH2_HUMAN	LRCH2	1;1;1;1;1;1	0.178	8	8	ALEEAGSSGILSLSGR;IAAQLLQQEQK;LVSIPEEIGK;NNLHVLPDELGDLPLVK;QEYGAADPGFTMR;YLFDLPLK
sp|O15042|SR140_HUMAN	U2SURP	1;1;1;1;1	0.134	7	7	FEPPQSDSDGQR;FLFENQTPAHVYYR;FQDELESGK;LYLVSDVLYNSSAK;NLLALIHR
sp|O43175|SERA_HUMAN	PHGDH	1;1;1;1;1;1	0.261	7	8	AGTGVDNVDLEAATR;DLPLLLFR;GGIVDEGALLR;GTIQVITQGTSLK;ILQDGGLQVVEK;MQSFGMK
sp|O43809|CPSF5_HUMAN	NUDT21	1;1;1;1;1	0.463	7	7	ALFAVPK;LMTEILGR;LPGGELNPGEDEVEGLK;TVEGVLIVHEHR;YIQQTKPLTLER
sp|O60237|MYPT2_HUMAN	PPP1R12B	1;1;1;1;1;1;1	0.099	7	7	AELEHLGGK;GSLTEQEPAER;LESGGSNPTTSDSYGDR;LQEAQLELADIK;LYESALTENQK;SGATALHVAAAK;STQGVTLTDLQEAER
sp|P04406|G3P_HUMAN	GAPDH	1;1;1;1;1;1;1;1	0.51	7	10	GALQNIIPASTGAAK;LISWYDNEFGYSNR;LTGMAFR;LVINGNPITIFQER;VDIVAINDPFIDLNYMVYMFQYDSTHGK;VIHDNFGIVEGLMTTVHAITATQK;VVDLMAHMASK;WGDAGAEYVVESTGVFTTMEK
sp|P09493|TPM1_HUMAN	TPM1	1;1;1;1;1;1;1;1	0.468	7	7	AQKDEEKMEIQEIQLK;ATDAEADVASLNR;KLVIIESDLER;LVIIESDLER;QLEDELVSLQK;SIDDLEDELYAQK;SKQLEDELVSLQK;YSQKEDRYEEEIK
sp|P15880|RS2_HUMAN	RPS2	1;1;1;1;1;1;1	0.427	7	8	AEDKEWMPVTK;AFVAIGDYNGHVGLGVK;GTGIVSAPVPK;LSIVPVR;SPYQEFTDHLVK;TQAPAVATT;TYSYLTPDLWK
sp|P23526|SAHH_HUMAN	AHCY	1;1;1;1;1;1;1	0.35	7	7	ATDVMIAGK;GISEETTTGVHNLYK;IILLAEGR;KLDEAVAEAHLGK;VADIGLAAWGR;VNIKPQVDR;VPAINVNDSVTK
sp|P39019|RS19_HUMAN	RPS19	1;1;1;1;1;1	0.428	7	6	ALAAFLK;DVNQQEFVR;ELAPYDENWFYTR;RVLQALEGLK;VLQALEGLK;VPEWVDTVK
sp|P46781|RS9_HUMAN	RPS9	1;1;1;1;1;1;1	0.459	7	6	ELLTLDEKDPR;IEDFLER;IGVLDEGK;LDYILGLK;LFEGNALLR;LIGEYGLR;QVVNIPSFIVR
sp|P51991|ROA3_HUMAN	HNRNPA3	1;1;1;1;1	0.365	7	8	EDSVKPGAHLTVK;GFAFVTFDDHDTVDK;IFVGGIKEDTEEYNLR;LFIGGLSFETTDDSLR;SSGSPYGGGYGSGGGSGGYGSR
sp|P62081|RS7_HUMAN	RPS7	1;1;1;1;1;1;1	0.469	7	9	AIIIFVPVPQLK;ELNITAAK;HVVFIAQR;KAIIIFVPVPQLK;TLTAVHDAILEDLVFPSEIVGK;VETFSGVYK;VETFSGVYKK
sp|P62241|RS8_HUMAN	RPS8	1;1;1;1;1;1;1	0.385	7	8	ADGYVLEGK;ELEFYLR;IIDVVYNASNNELVR;ISSLLEEQFQQGK;LTPEEEEILNK;LTPEEEEILNKK;QWYESHYALPLGR
sp|Q00839|HNRPU_HUMAN	HNRNPU	1;1;1;1;1	0.353	7	11	DIDIHEVR;EKPYFPIPEEYTFIQNVPLEDR;GYFEYIEENK;SSGPTSLFAVTVAPPGAR;YNILGTNTIMDK
sp|Q01082|SPTB2_HUMAN	SPTBN1	1;1;1	0.054	7	8	DLDDFQSWLSR;EQWANLEQLSAIR;SQNIVTDSSSLSAEAIR
sp|Q13523|PRP4B_HUMAN	PRPF4B	1;1;1;1;1;1	0.094	7	9	AELDNELMEGK;ENVDTFEASVK;ISINQALQHAFIQEK;LDDLALLEDLEK;VNIGEVLDKR;YNVYGYTGQGVFSNVVR
sp|Q15393|SF3B3_HUMAN	SF3B3	1;1;1;1;1;1;1	0.195	7	7	FLAVGLVDNTVR;IVPGQFLAVDPK;LGAVFNQVAFPLQYTPR;NENQLIIFADDTYPR;TPVEEVPAAIAPFQGR;TVLDPVTGDLSDTR;WVTTASLLDYDTVAGADK
sp|Q7L014|DDX46_HUMAN	DDX46	1;1;1;1;1	0.12	7	7	GGTILAPTVSAK;MFDMGFEPQVMR;MIDMLAANSGR;TIAEQLAEK;TIAFLLPMFR
sp|Q8IYB3|SRRM1_HUMAN	SRRM1	1;1;1;1;1;1	0.149	7	8	AVAAAAAAAVTPAAIAAATTTLAQEEPVAAPEPK;KETESEAEDNLDDLEK;MDAGFFR;MMQINLTGFLNGK;VKEPSVQEATSTSDILK;VNLEVIKPWITK
sp|Q96HS1|PGAM5_HUMAN	PGAM5	1;1;1	0.401	7	7	NVESGEEELASK;PGPGVWDPNWDR;TLTPLGR
sp|Q9BU76|MMTA2_HUMAN	MMTAG2	1;1;1;1;1	0.274	7	10	EAEREALLAALGYK;ENYLGNSLMAPVGR;GGQDQFNWEDVK;LGLSVFTHHR;LLGLGSASGSVGR
sp|Q9BXF6|RFIP5_HUMAN	RAB11FIP5	1;1;1;1;1	0.175	7	7	SSGAGSTSDAYTVIQVGR;SSISGSLPSSGSLQAVSSR;SSWLSTEGGR;VLAPGASHPGEEEGAR;WLPTHVQVTVLR
sp|Q9H5Z1|DHX35_HUMAN	DHX35	1;1;1;1;1;1	0.139	7	8	EMMVDPLLTK;IAEFPLNPMFAK;SNLAPVILQLK;TLYTDIAIGLLK;VLPMYAGLPSFEQMK;VVGVTQPR
sp|Q9NZR1|TMOD2_HUMAN	TMOD2	1;1;1;1;1;1;1	0.248	7	8	ANDPSLQEVNLNNIK;DREDFVPFTGEK;FGYQFTK;FSLAATR;NIDEDELLGK;SNDPVAIAFADMLK;VKPVFEEPPNPTNVEISLQQMK
sp|Q9UNQ2|DIM1_HUMAN	DIMT1	1;1;1;1;1	0.419	7	7	AALRPTDVVLEVGPGTGNMTVK;LQVLVGDVLK;NPLIINSIIDK;NPPPPINFQEWDGLVR;SAGGLMFNTGIGQHILK
sp|Q9Y512|SAM50_HUMAN	SAMM50	1;1;1;1;1;1	0.162	7	8	DVVVQHVHFDGLGR;ETSYGLSFFKPR;GMSAEYSFPIWK;NFSVNLYK;SSLSHAMVIDSR;VTGQFPWSSLR
sp|P06733|ENOA_HUMAN	ENO1	1;1;1;1;1;1;1	0.486	7	9	AAVPSGASTGIYEALELR;DATNVGDEGGFAPNILENK;FTASAGIQVVGDDLTVTNPK;GNPTVEVDLFTSK;IGAEVYHNLK;VVIGMDVAASEFFR;YISPDQLADLYK
sp|Q8N5F7|NKAP_HUMAN	NKAP	1;1;1;1;1;1;1;1	0.306	7	13	AEEPSDLIGPEAPK;ENQIYSADEK;GIPFASASSSVYYGSYSR;IGELGAPEVWGLSPK;NGLTHQLGGLSQGSR;PYGSDKPWPSLLDK;TKAEEPSDLIGPEAPK;TLTSQDDKPLNYGHALLPGEGAAMAEYVK
sp|Q9Y608|LRRF2_HUMAN	LRRFIP2	1;1;1;1;1;1;1;1	0.18	7	9	AEQDITTLEQSISR;AMVSNAQLDNEK;DQIQDVEGR;FSAEDEALSNIAR;LAGEKEELLSQIR;NDGTVGDLAGLQNGSDLQFIEMQR;NNLIYQVDTLK;NSASATTPLSGNSSR
sp|O60784|TOM1_HUMAN	TOM1	1;1;1;1	0.205	6	7	AGLQSLEASGR;LEDEFDMFALTR;VLNLIQSWADAFR;YEAPQATDGLAGALDAR
sp|O75533|SF3B1_HUMAN	SF3B1	1;1;1;1	0.242	6	6	AIGPHDVLATLLNNLK;EVMLILIR;SVNDQPSGNLPFLKPDDIQYFDK;TEILPPFFK
sp|O95232|LC7L3_HUMAN	LUC7L3	1;1;1;1;1;1	0.178	6	8	IDVLLQQIEELGSEGK;LALSQNQQSSGAAGPTGK;LVEQLKEER;STTSTIESFAAQEK;VEEAQGMMK;YLQSLLAEVER
sp|P01023|A2MG_HUMAN	A2M	1;1;1;1;1;1	0.099	6	6	AIGYLNTGYQR;ALLAYAFALAGNQDK;GEAFTLK;QTVSWAVTPK;SSGSLLNNAIK;YGAATFTR
sp|P09874|PARP1_HUMAN	PARP1	1;1;1;1;1	0.161	6	6	MIFDVESMK;QQVPSGESAILDR;TTNFAGILSQGLR;VFSATLGLVDIVK;VVSEDFLQDVSASTK
sp|P31943|HNRH1_HUMAN	HNRNPH1	1;1;1;1;1;1;1;1;1	0.528	6	7	ATENDIYNFFSPLNPVR;HTGPNSPDTANDGFVR;MLGTEGGEGFVVK;MMLGTEGGEGFVVK;PSGEAFVELESEDEVK;SNNVEMDWVLK;STGEAFVQFASQEIAEK;VHIEIGPDGR;YVELFLNSTAGASGGAYEHR
sp|P36542|ATPG_HUMAN	ATP5F1C	1;1;1;1;1;1	0.252	6	7	EVMLVGIGDK;HLLIGVSSDR;IYGLGSLALYEK;NASEMIDK;SEVATLTAAGK;THSDQFLVAFK
sp|P46782|RS5_HUMAN	RPS5	1;1;1;1;1	0.397	6	8	GSSNSYAIK;LTNSMMMHGR;MTEWETAAPAVAETPDIK;QAVDVSPLR;TEWETAAPAVAETPDIK
sp|P50402|EMD_HUMAN	EMD	1;1;1;1	0.433	6	6	APGAGLGQDR;DSAYQSITHYRPVSASR;IFEYETQR;TYGEPESAGPSR
sp|P59998|ARPC4_HUMAN	ARPC4	1;1;1;1;1;1	0.363	6	8	AENFFILR;ELLLQPVTISR;IVAEEFLK;KPVEGYDISFLITNFHTEQMYK;RKPVEGYDISFLITNFHTEQMYK;VLIEGSINSVR
sp|P62263|RS14_HUMAN	RPS14	1;1;1;1;1;1	0.377	6	18	ADRDESSPYAAMLAAQDVAQR;DESSPYAAMLAAQDVAQR;ELGITALHIK;IEDVTPIPSDSTR;TPGPGAQSALR;VKADRDESSPYAAMLAAQDVAQR
sp|P62750|RL23A_HUMAN	RPL23A	1;1;1;1;1;1	0.436	6	8	FPLTTESAMK;KIEDNNTLVFIVDVK;LAPDYDALDVANK;LYDIDVAK;NKLDHYAIIK;VNTLIRPDGEK
sp|P62826|RAN_HUMAN	RAN	1;1;1;1;1	0.384	6	8	FNVWDTAGQEK;HLTGEFEK;LVLVGDGGTGK;NLQYYDISAK;SNYNFEKPFLWLAR
sp|P62906|RL10A_HUMAN	RPL10A	1;1;1;1;1	0.263	6	5	AVDIPHMDIEALK;AVDIPHMDIEALKK;FPSLLTHNENMVAK;ILGPGLNK;KYDAFLASESLIK
sp|Q06830|PRDX1_HUMAN	PRDX1	1;1;1;1;1;1;1;1;1	0.497	6	6	ADEGISFR;ATAVMPDGQFK;DISLSDYK;GLFIIDDK;KQGGLGPMNIPLVSDPK;LVQAFQFTDK;QITVNDLPVGR;SVDETLR;TIAQDYGVLK
sp|Q07157|ZO1_HUMAN	TJP1	1;1;1;1	0.08	6	8	EAGFLRPVTIFGPIADVAR;LGSWLAIR;VNNVDFTNIIR;YESSSYTDQFSR
sp|Q12792|TWF1_HUMAN	TWF1	1;1;1;1;1	0.246	6	7	HQTLQGVAFPISR;INEVQTDVGVDTK;SHQTGIQASEDVK;YHFFLYK;YLLSQSSPAPLTAAEEELR
sp|Q53H12|AGK_HUMAN	AGK	1;1;1;1;1	0.216	6	7	EQPVFAMTGLR;GETVPLDVLQIK;LASYWAQPQDALSQEVSPEVWK;VQHITDATLAIVK;YWYLGPLK
sp|Q6KB66|K2C80_HUMAN	KRT80	1;1;1	0.221	6	6	GQLEANLLQVLEK;SLESFVELMK;VTVNPGLLVPLDVK
sp|Q8TA86|RP9_HUMAN	RP9	1;1;1;1;1	0.285	6	12	EPPEQELQR;GLWMPLGK;HDAQQLQQLK;HLESFYEKPPPGLIK;VAHEDPMYDIIR
sp|Q9BZF9|UACA_HUMAN	UACA	1;1;1;1	0.054	6	6	AEYISLAEHEAK;IGDNLDILTLLK;LLLENDSLSK;SSLSNEVNEK
sp|Q9ULV4|COR1C_HUMAN	CORO1C	1;1;1;1;1;1	0.16	6	9	AIFLADGNVFTTGFSR;NADPILISLK;NILDSKPTANK;QLALWNPK;VGIVAWHPTAR;YFEITDESPYVHYLNTFSSK
sp|Q9Y383|LC7L2_HUMAN	LUC7L2	1;1;1;1;1;1;1;1;1	0.296	6	14	AMLDQLMGTSR;EAEEVYR;LADHFGGK;LAETQEEISAEVAAK;LHLGFIEIR;NSMPASSFQQQK;VEQLGAEGNVEESQK;VHDLALR;VHELNEEIGK
sp|Q9NVI7|ATD3A_HUMAN	ATAD3A	1;1;1;1;1;1;1;1;1;1;1;1	0.263	6	8	ATLNAFLYR;DALNLAQMQEQTLQLEQQSK;INEMVHFDLPGQEER;ITVLEALR;LFDWANTSR;LLSRPQDALEGVVLSPSLEAR;NILMYGPPGTGK;QQQLLNEENLR;QTVLESIR;SWLFGINK;TAGTLFGEGFR;YVLKPATEGK
sp|O15145|ARPC3_HUMAN	ARPC3	1;1;1;1	0.309	5	7	AYLQQLR;LIGNMALLPIR;PAYHSSLMDPDTK;VFDPQNDKPSK
sp|P06748|NPM_HUMAN	NPM1	1;1;1;1	0.337	5	9	DELHIVEAEAMNYEGSPIK;GPSSVEDIK;MSVQPTVSLGGFEITPPVVLR;MTDQEAIQDLWQWR
sp|P18621|RL17_HUMAN	RPL17	1;1;1;1;1	0.321	5	7	EQIVPKPEEEVAQK;GLDVDSLVIEHIQVNK;QWGWTQGR;SAEFLLHMLK;YSLDPENPTK
sp|P46778|RL21_HUMAN	RPL21	1;1;1;1	0.331	5	5	GDIVDIK;KGDIVDIK;TNGKEPELLEPIPYEFMA;VYNVTQHAVGIVVNK
sp|P52292|IMA1_HUMAN	KPNA2	1;1;1;1;1	0.316	5	5	EATWTMSNITAGR;GINSSNVENQLQATQAAR;LLGASELPIVTPALR;NNQGTVNWSVDDIVK;TGVVPQLVK
sp|P52597|HNRPF_HUMAN	HNRNPF	1;1;1	0.443	5	6	ITGEAFVQFASQELAEK;MLGPEGGEGFVVK;TEMDWVLK
sp|P62280|RS11_HUMAN	RPS11	1;1;1;1;1	0.424	5	5	ADIQTER;EAIEGTYIDK;EAIEGTYIDKK;ILSGVVTK;VLLGETGK
sp|P62847|RS24_HUMAN	RPS24	1;1;1;1;1	0.353	5	8	KQMVIDVLHPGK;MNDTVTIR;QMVIDVLHPGK;TTGFGMIYDSLDYAK;TTPDVIFVFGFR
sp|Q00325|MPCP_HUMAN	SLC25A3	1;1;1;1;1	0.18	5	6	FGFYEVFK;GVAPLWMR;IQTQPGYANTLR;TVEALYK;VLYSNMLGEENTYLWR
sp|Q02978|M2OM_HUMAN	SLC25A11	1;1;1;1	0.293	5	5	GIYTGLSAGLLR;LGIYTVLFER;TSFHALTSILK;YEGFFSLWK
sp|Q07955|SRSF1_HUMAN	SRSF1	1;1;1;1	0.395	5	6	DAEDAVYGR;DGTGVVEFVR;GGPPFAFVEFEDPR;SHEGETAYIR
sp|Q08554|DSC1_HUMAN	DSC1	1;1;1	0.092	5	5	HFSIHPDTGVITTTTPFLDR;ILQQIPDHPK;VQDQDLPNTPHSK
sp|Q12872|SFSWA_HUMAN	SFSWAP	1;1;1;1;1	0.063	5	5	AALFLQTLK;EAQISSAIVSSVQSK;FDHYLNPYYK;NPLPEAEAGK;NSQFDFLR
sp|Q13501|SQSTM_HUMAN	SQSTM1	1;1;1;1	0.234	5	6	EAALYPHLPPEADPR;LAFPSPFGHLSEGFSHSR;NYDIGAALDTIQYSK;PGPTAESASGPSEDPSVNFLK
sp|Q15154|PCM1_HUMAN	PCM1	1;1;1;1;1	0.045	5	5	ALYALQDIVSR;IDTQQLDR;INFSDLDQR;QLGSILQDSLAK;TGFSVSVEK
sp|Q6UN15|FIP1_HUMAN	FIP1L1	1;1;1;1;1	0.168	5	5	AEFTSPPSLFK;ANENSNIQVLSER;LPGAIDVIGQTITISR;MGLEVIPVTSTTNK;TGAPQYGSYGTAPVNLNIK
sp|Q8WUQ7|CATIN_HUMAN	CACTIN	1;1;1;1;1	0.077	5	5	AAAAALSQQQSLQER;EGVNASVSSDVQSVFK;FNIFYPDLIDK;FNIFYPDLIDKR;TYNQLQVIFQGIEGK
sp|Q96C19|EFHD2_HUMAN	EFHD2	1;1;1;1;1	0.354	5	5	ADLNQGIGEPQSPSR;EVDEDFDSK;FEEEIKAEQEER;LSEIDVSSEGVK;VFNPYTEFK
sp|Q9NP64|ZCC17_HUMAN	ZCCHC17	1;1;1;1;1	0.257	5	5	DLDPNNVIIEQEER;SAEFEKPDPTR;SFQDYTGQK;VDKPSEIVDVGDK;YSLIPDEEEEKEEAK
sp|Q9NXE8|CWC25_HUMAN	CWC25	1;1;1;1	0.139	5	5	IREDPLFIIR;LESASTSSLEDR;LSAEELER;YAEDVGAVK
sp|Q9P258|RCC2_HUMAN	RCC2	1;1;1;1	0.224	5	5	AGGAAVVITEPEHTK;LFDFPGR;NHTLALTETGSVFAFGENK;VFSWGFGGYGR
sp|Q9Y224|RTRAF_HUMAN	RTRAF	1;1;1;1;1	0.586	5	5	AGVMALANLLQIQR;HDDYLVMLK;INEAIVAVQAIIADPK;NAEPLINLDVNNPDFK;NFIVWLEDQK
sp|Q9Y3I0|RTCB_HUMAN	RTCB	1;1;1	0.473	5	5	GMAAAGNYAWVNR;LADMGIAIR;LVMEEAPESYK
sp|O43143|DHX15_HUMAN	DHX15	1;1;1;1;1	0.346	5	5	EAMNDPLLER;FAHIDGDHLTLLNVYHAFK;IRVESLLVTAISK;SNLGSVVLQLK;TLATDILMGVLK
sp|P07355|ANXA2_HUMAN	ANXA2	1;1;1;1;1;1;1;1;1	0.407	5	6	AEDGSVIDYELIDQDAR;DALNIETAIK;DIISDTSGDFR;DLYDAGVK;GVDEVTIVNILTNR;QDIAFAYQR;SALSGHLETVILGLLK;TNQELQEINR;TPAQYDASELK
sp|P08238|HS90B_HUMAN	HSP90AB1	1;1;1;1;1;1;1;1;1;1;1;1;1;1	0.305	5	5	ADLINNLGTIAK;AFMEALQAGADISMIGQFGVGFYSAYLVAEK;APFDLFENK;EDQTEYLEER;ELISNASDALDK;ELISNASDALDKIR;FYEAFSK;HLEINPDHPIVETLR;IDIIPNPQER;KHLEINPDHPIVETLR;NPDDITQEEYGEFYK;YESLTDPSK;YHTSQSGDEMTSLSEYVSR;YIDQEELNK
sp|P11387|TOP1_HUMAN	TOP1	1;1;1;1	0.139	5	5	AEEVATFFAK;AVALYFIDK;LNTGILNK;TYNASITLQQQLK
sp|P13797|PLST_HUMAN	PLS3	1;1;1	0.127	5	5	DGETLEELMK;NEALAALLR;YTLNVLEDLGDGQK
sp|P14618|KPYM_HUMAN	PKM	1;1	0.422	5	6	GVNLPGAAVDLPAVSEK;TATESFASDPILYRPVAVALDTK
sp|P26599|PTBP1_HUMAN	PTBP1	1;1;1;1	0.548	5	4	DYGNSPLHR;GQPIYIQFSNHK;HQNVQLPR;NNQFQALLQYADPVSAQHAK
sp|P17661|DESM_HUMAN	DES	1	0.191	5	5	DNLLDDLQR
sp|P62258|1433E_HUMAN	YWHAE	1;1;1;1;1;1	0.459	5	5	DSTLIMQLLR;HLIPAANTGESK;MDDREDLVYQAK;NLLSVAYK;YDEMVESMK;YLAEFATGNDR
sp|P62701|RS4X_HUMAN	RPS4X	1;1;1;1;1;1;1;1;1;1	0.608	5	5	DANGNSFATR;ERHPGSFDVVHVK;HPGSFDVVHVK;IGVITNR;LSNIFVIGK;TDITYPAGFMDVISIDK;VNDTIQIDLETGK;YALTGDEVK;YALTGDEVKK;YPDPLIK
sp|P78347|GTF2I_HUMAN	GTF2I	1;1;1;1	0.501	5	5	EFSFEAWNAK;FAEALGSTEAK;FAQALGLTEAVK;STVVPVPYEK
sp|P01024|CO3_HUMAN	C3	1;1;1	0.07	4	4	LPYSVVR;LVAYYTLIGASGQR;NTLIIYLDK
sp|P02751|FINC_HUMAN	FN1	1;1	0.025	4	5	GLAFTDVDVDSIK;SYTITGLQPGTDYK
sp|P05089|ARGI1_HUMAN	ARG1	1;1;1	0.227	4	6	TGLLSGLDIMEVNPSLGK;TIGIIGAPFSK;VMEETLSYLLGR
sp|P05387|RLA2_HUMAN	RPLP2	1;1;1	0.765	4	5	ILDSVGIEADDDRLNK;NIEDVIAQGIGK;YVASYLLAALGGNSSPSAK
sp|P08708|RS17_HUMAN	RPS17	1;1;1	0.407	4	6	IAGYVTHLMK;LLDFGSLSNLQVTQPTVGMNFK;RDNYVPEVSALDQEIIEVDPDTK
sp|P12004|PCNA_HUMAN	PCNA	1;1;1	0.318	4	5	AEDNADTLALVFEAPNQEK;NLAMGVNLTSMSK;YLNFFTK
sp|P22061|PIMT_HUMAN	PCMT1	1;1;1;1	0.542	4	4	LILPVGPAGGNQMLEQYDK;LILPVGPAGGNQMLEQYDKLQDGSIK;MGYAEEAPYDAIHVGAAAPVVPQALIDQLKPGGR;SGGASHSELIHNLR
sp|P23528|COF1_HUMAN	CFL1	1;1;1;1;1	0.392	4	3	ASGVAVSDGVIK;EILVGDVGQTVDDPYATFVK;LGGSAVISLEGKPL;NIILEEGK;YALYDATYETK
sp|P25205|MCM3_HUMAN	MCM3	1;1	0.156	4	4	TPMENIGLQDSLLSR;VALLDVFR
sp|P26373|RL13_HUMAN	RPL13	1;1;1;1	0.303	4	5	LATQLTGPVMPVR;PASGPIRPIVR;STESLQANVQR;VATWFNQPAR
sp|P26641|EF1G_HUMAN	EEF1G	1;1	0.192	4	4	AAGTLYTYPENWR;ALIAAQYSGAQVR
sp|P35659|DEK_HUMAN	DEK	1;1;1;1	0.203	4	5	NVGQFSGFPFEK;SASAPAAEGEGTPTQPASEK;SGVNSELVK;VYENYPTYDLTER
sp|P42766|RL35_HUMAN	RPL35	1;1;1;1	0.26	4	4	QLDDLKVELSQLR;VELSQLR;VLTVINQTQK;YKPLDLRPK
sp|P43243|MATR3_HUMAN	MATR3	1;1	0.3	4	5	ITPENLPQILLQLK;VVHIMDFQR
sp|P45880|VDAC2_HUMAN	VDAC2	1;1;1;1	0.214	4	4	GFGFGLVK;LTFDTTFSPNTGK;LTLSALVDGK;YQLDPTASISAK
sp|P46776|RL27A_HUMAN	RPL27A	1;1;1;1	0.23	4	5	INFDKYHPGYFGK;LWTLVSEQTR;TGAAPIIDVVR;YHPGYFGK
sp|P46779|RL28_HUMAN	RPL28	1;1;1	0.387	4	7	QTYSTEPNNLK;SAHLQWMVVR;TVGVEPAADGK
sp|P56945|BCAR1_HUMAN	BCAR1	1;1	0.066	4	4	LVFIGDTLSR;MEDVHQTLVAHGQALDAGR
sp|P61313|RL15_HUMAN	RPL15	1;1;1;1	0.309	4	4	NPDTQWITKPVHK;NTLQLHR;SLQSVAEER;VLNSYWVGEDSTYK
sp|P61353|RL27_HUMAN	RPL27	1;1;1;1	0.36	4	4	NIDDGTSDRPYSHALVAGIDR;VVLVLAGR;VYNYNHLMPTR;YSVDIPLDK
sp|P62140|PP1B_HUMAN	PPP1CB	1;1;1;1;1;1;1	0.278	4	6	ADGELNVDSLITR;AHQVVEDGYEFFAK;EIFLSQPILLELEAPLK;IKYPENFFLLR;IVQMTEAEVR;YPENFFLLR;YQYGGLNSGRPVTPPR
sp|P62277|RS13_HUMAN	RPS13	1;1;1	0.543	4	4	GLAPDLPEDLYHLIK;GLTPSQIGVILR;LILIESR
sp|P62805|H4_HUMAN	H4-16	1;1;1;1	0.408	4	5	DNIQGITKPAIR;ISGLIYEETR;TVTAMDVVYALK;VFLENVIR
sp|P62851|RS25_HUMAN	RPS25	1;1;1;1	0.296	4	6	AALQELLSK;DKLNNLVLFDK;LITPAVVSER;LNNLVLFDK
sp|P62913|RL11_HUMAN	RPL11	1;1;1	0.444	4	6	AQDQGEKENPMR;VLEQLTGQTPVFSK;YDGIILPGK
sp|Q01844|EWS_HUMAN	EWSR1	1;1;1	0.169	4	6	AAVEWFDGK;GDATVSYEDPPTAK;QDHPSSMGVYGQESGGFSGPGENR
sp|Q02543|RL18A_HUMAN	RPL18A	1;1;1	0.21	4	4	AHSIQIMK;FWYFVSQLK;NFGIWLR
sp|Q05519|SRS11_HUMAN	SRSF11	1;1;1;1	0.124	4	4	ALIVVPYAEGVIPDEAK;FHDPDSAVVAQHLTNTVFVDR;LNHVAAGLVSPSLK;TLFGFLGK
sp|Q07020|RL18_HUMAN	RPL18	1;1;1;1	0.287	4	3	SQDIYLR;TAVVVGTITDDVR;TNRPPLSLSR;TNSTFNQVVLK
sp|Q16630|CPSF6_HUMAN	CPSF6	1;1;1	0.138	4	4	AISSSAISR;GFALVGVGSEASSK;TPLSEAEFEEIMNR
sp|Q5D862|FILA2_HUMAN	FLG2	1;1;1;1	0.054	4	4	FSNSSSSNEFSK;NPDDPDTVDVIMHMLDR;QSSYGQHGSGSSQSSGYGQYGSR;SVVTVIDVFYK
sp|Q6P2Q9|PRP8_HUMAN	PRPF8	1;1;1	0.069	4	4	DLILADYGK;IDLTLLNR;TEDPDLPAFYFDPLINPISHR
sp|Q6ZUT1|NKAP1_HUMAN	NKAPD1	1;1;1	0.171	4	4	FYDYEANMPDR;NEISGTLEDDFLK;SDGFDEESQR
sp|Q96P63|SPB12_HUMAN	SERPINB12	1;1;1;1	0.237	4	4	ADLTGISPSPNLYLSK;IGFIEEVK;LSMFVLLPSHSK;TDYTLSIANR
sp|O00571|DDX3X_HUMAN	DDX3X	1;1;1;1;1;1;1;1;1;1;1;1	0.526	4	5	DSLTLVFVETK;ELAVQIYEEAR;FSGGFGAR;HAIPIIK;HVINFDLPSDIEEYVHR;LEQELFSGGNTGINFEK;LVDMMER;QYPISLVLAPTR;SFLLDLLNATGK;SPILVATAVAAR;TAAFLLPILSQIYSDGPGEALR;VGNLGLATSFFNER
sp|Q04695|K1C17_HUMAN	KRT17	1;1;1;1	0.546	4	4	ALEEANTELEVK;DAEDWFFSK;DYSQYYR;LLEGEDAHLTQYK
sp|Q15365|PCBP1_HUMAN	PCBP1	1;1	0.317	4	4	ESTGAQVQVAGDMLPNSTER;IITLTGPTNAIFK
sp|Q5BKY9|F133B_HUMAN	FAM133B	1;1;1;1;1;1;1	0.198	4	5	ALAEFEEK;GPIQSSGPTIQDYLNR;GPIQSSGPTIQDYLNRPR;GPIQSSGPTIQDYLNRPRPTWEEVK;PTWEEVK;PTWEEVKEQLEK;VAYMNPIAMAR
sp|O43684|BUB3_HUMAN	BUB3	1;1;1	0.168	3	3	VAVEYLDPSPEVQK;VLVWDLR;VYTLSVSGDR
sp|P01040|CYTA_HUMAN	CSTA	1;1	0.429	3	2	PATPEIQEIVDK;TQVVAGTNYYIK
sp|P01859|IGHG2_HUMAN	IGHG2	1;1;1;1	0.322	3	3	EEQFNSTFR;GPSVFPLAPCSR;TTPPMLDSDGSFFLYSK;VVSVLTVVHQDWLNGK
sp|P02787|TRFE_HUMAN	TF	1;1	0.067	3	2	EGYYGYTGAFR;GDVAFVK
sp|P12277|KCRB_HUMAN	CKB	1;1;1	0.289	3	3	LAVEALSSLDGDLAGR;TFLVWVNEEDHLR;VLTPELYAELR
sp|P18077|RL35A_HUMAN	RPL35A	1;1	0.209	3	4	AIFAGYK;DETEFYLGK
sp|P23246|SFPQ_HUMAN	SFPQ	1;1;1	0.245	3	2	AVVIVDDR;FGQGGAGPVGGQGPR;ISDSEGFK
sp|P31153|METK2_HUMAN	MAT2A	1;1	0.127	3	3	FVIGGPQGDAGLTGR;TAAYGHFGR
sp|P31689|DNJA1_HUMAN	DNAJA1	1;1	0.209	3	4	QISQAYEVLSDAK;TIVITSHPGQIVK
sp|P31944|CASPE_HUMAN	CASP14	1;1	0.231	3	3	EGSEEDLDALEHMFR;MAEAELVQEGK
sp|P35611|ADDA_HUMAN	ADD1	1	0.083	3	4	TSTSAVPNLFVPLNTNPK
sp|P46777|RL5_HUMAN	RPL5	1;1;1	0.286	3	3	HIMGQNVADYMR;NSVTPDMMEEMYK;YLMEEDEDAYKK
sp|P49368|TCPG_HUMAN	CCT3	1;1	0.244	3	3	ELGIWEPLAVK;TAVETAVLLLR
sp|P50991|TCPD_HUMAN	CCT4	1;1;1	0.299	3	4	ALIAGGGAPEIELALR;DALSDLALHFLNK;VIDPATATSVDLR
sp|P53999|TCP4_HUMAN	SUB1	1;1;1	0.299	3	4	EQISDIDDAVR;EYWMDPEGEMKPGR;GISLNPEQWSQLK
sp|P62244|RS15A_HUMAN	RPS15A	1;1;1	0.515	3	6	HGYIGEFEIIDDHR;MNVLADALK;WQNNLLPSR
sp|P62266|RS23_HUMAN	RPS23	1;1;1	0.161	3	4	GHAVGDIPGVR;KGHAVGDIPGVR;VANVSLLALYK
sp|P62753|RS6_HUMAN	RPS6	1;1;1	0.173	3	6	DIPGLTDTTVPR;LIEVDDER;MATEVAADALGEEWK
sp|P62829|RL23_HUMAN	RPL23	1;1;1	0.293	3	7	GSAITGPVAK;LPAAGVGDMVMATVK;NLYIISVK
sp|P62841|RS15_HUMAN	RPS15	1;1;1	0.407	3	5	DMIILPEMVGSMVGVYNGK;EAPPMEKPEVVK;KEAPPMEKPEVVK
sp|P62899|RL31_HUMAN	RPL31	1;1	0.392	3	3	IHGVGFK;LYTLVTYVPVTTFK
sp|P62917|RL8_HUMAN	RPL8	1;1;1	0.37	3	2	ASGNYATVISHNPETK;AVDFAER;AVVGVVAGGGR
sp|P63173|RL38_HUMAN	RPL38	1;1;1	0.5	3	4	IEEIKDFLLTAR;KIEEIKDFLLTAR;YLYTLVITDKEK
sp|P81605|DCD_HUMAN	DCD	1;1;1	0.355	3	4	ENAGEDPGLAR;GAVHDVKDVLDSVL;LGKDAVEDLESVGK
sp|P83731|RL24_HUMAN	RPL24	1;1;1	0.191	3	4	AITGASLADIMAK;QINWTVLYR;VFQFLNAK
sp|Q07021|C1QBP_HUMAN	C1QBP	1;1	0.167	3	3	AFVDFLSDEIKEER;VEEQEPELTSTPNFVVEVIK
sp|Q08188|TGM3_HUMAN	TGM3	1	0.089	3	3	SDLGPSYGGWQVLDATPQER
sp|Q0ZGT2|NEXN_HUMAN	NEXN	1;1	0.05	3	3	NTSVVDSEPVR;SGAPWFK
sp|Q10570|CPSF1_HUMAN	CPSF1	1	0.107	3	3	EVLLVALGSR
sp|Q12905|ILF2_HUMAN	ILF2	1;1	0.554	3	4	ILPTLEAVAALGNK;WFEENASQSTVK
sp|Q15717|ELAV1_HUMAN	ELAVL1	1;1	0.488	3	3	DVEDMFSR;SLFSSIGEVESAK
sp|Q16629|SRSF7_HUMAN	SRSF7	1;1;1;1	0.214	3	3	AFSYYGPLR;NPPGFAFVEFEDPR;NPPGFAFVEFEDPRDAEDAVR;VYVGNLGTGAGK
sp|Q5VTL8|PR38B_HUMAN	PRPF38B	1;1;1	0.106	3	3	ALGFMYIR;LEWFSTLFPR;VTHVEPWEK
sp|Q6IBS0|TWF2_HUMAN	TWF2	1;1	0.152	3	3	DDLSFAGYQK;HQTLQGLAFPLQPEAQR
sp|Q6P5R6|RL22L_HUMAN	RPL22L1	1;1;1	0.254	3	5	ITVVSEK;TGNLGNVVHIER;VVASDKETYELR
sp|Q71RC2|LARP4_HUMAN	LARP4	1	0.126	3	2	AINTFFAK
sp|Q86XJ1|GA2L3_HUMAN	GAS2L3	1;1	0.053	3	3	FSIEYLSEGR;TPLSIVSLPQSSTK
sp|Q8IWX8|CHERP_HUMAN	CHERP	1;1;1	0.063	3	3	GVGVALDDPYENYR;ITADGAHFELR;QEQVTAAVAHAVEQQMQK
sp|Q8NE71|ABCF1_HUMAN	ABCF1	1;1;1	0.058	3	3	IGFFNQQYAEQLR;LQGQLEQGDDTAAER;STLLLLLTGK
sp|Q96HP0|DOCK6_HUMAN	DOCK6	1;1	0.052	3	3	GAFEAMAHVVSLVHR;LSDEDLFK
sp|Q96PK6|RBM14_HUMAN	RBM14	1	0.447	3	3	AQPSVSLGAPYR
sp|Q96SB3|NEB2_HUMAN	PPP1R9B	1;1;1;1	0.061	3	3	EAAAVAPPER;ERPGEQSEVAQLIQQTLEQER;LELFPVELEK;VLEESELAR
sp|Q9BPX5|ARP5L_HUMAN	ARPC5L	1;1	0.386	3	3	ALAVGGLGSIIR;SSEIEQAVQSLDR
sp|Q9BY77|PDIP3_HUMAN	POLDIP3	1;1;1	0.14	3	4	SSGASVTTQPTEFK;VGIQQGLLSQSTR;VVQNDAYTAPALPSSIR
sp|Q9H0E2|TOLIP_HUMAN	TOLLIP	1;1;1	0.223	3	3	GPVYIGELPQDFLR;IAWTHITIPESLR;QVQLDAQAAQQLQYGGAVGTVGR
sp|Q9H3U1|UN45A_HUMAN	UNC45A	1;1	0.078	3	3	ALIPLALEGTDVGQTK;TVATLSILGTR
sp|Q9NNW5|WDR6_HUMAN	WDR6	1;1	0.128	3	3	LDEYWDR;LFLLQDSGR
sp|Q9NQ29|LUC7L_HUMAN	LUC7L	1;1	0.251	3	3	AEQLGAEGNVDESQK;ALLDQLMGTAR
sp|Q9NR30|DDX21_HUMAN	DDX21	1;1;1	0.28	3	4	APQVLVLAPTR;GVTFLFPIQAK;TFSFAIPLIEK
sp|Q9NWB6|ARGL1_HUMAN	ARGLU1	1;1;1	0.114	3	4	LIEEETAR;QLLEELER;RVEELVAK
sp|Q9NZI8|IF2B1_HUMAN	IGF2BP1	1;1;1	0.412	3	3	LLVPTQYVGAIIGK;MVIITGPPEAQFK;QQQVDIPLR
sp|Q9ULJ8|NEB1_HUMAN	PPP1R9A	1;1;1	0.056	3	3	EKPGQVSEVAQLISQTLEQER;IRDLEAEVFR;SEIPSPQSQLLEDAEANLVGR
sp|Q9UMS4|PRP19_HUMAN	PRPF19	1;1	0.409	3	2	ALQDEWDAVMLHSFTLR;NVVVFDK
sp|Q9Y230|RUVB2_HUMAN	RUVBL2	1	0.257	3	4	TQGFLALFSGDTGEIK
sp|Q9Y2W1|TR150_HUMAN	THRAP3	1;1;1	0.053	3	3	ASAVSELSPR;PSGLLAQER;SIFQHIQSAQSQR
sp|P04899|GNAI2_HUMAN	GNAI2	1;1;1;1;1	0.192	3	3	AMGNLQIDFADPSR;AVVYSNTIQSIMAIVK;IAQSDYIPTQQDVLR;LLLLGAGESGK;TTGIVETHFTFK
sp|P05141|ADT2_HUMAN	SLC25A5	1;1;1;1;1;1;1;1;1;1	0.366	3	3	AAYFGIYDTAK;EQGVLSFWR;GAWSNVLR;GMGGAFVLVLYDEIKK;LLLQVQHASK;QIFLGGVDK;QIFLGGVDKR;TAVAPIER;TDAAVSFAK;YFPTQALNFAFK
sp|P05388|RLA0_HUMAN	RPLP0	1;1;1;1	0.356	3	5	AFLADPSAFVAAAPVAAATTAAPAAAAAPAK;IIQLLDDYPK;TSFFQALGITTK;VLALSVETDYTFPLAEK
sp|P07437|TBB5_HUMAN	TUBB	1;1;1;1;1;1;1;1;1;1;1	0.559	3	3	AILVDLEPGTMDSVR;ALTVPELTQQVFDAK;EVDEQMLNVQNK;GHYTEGAELVDSVLDVVR;IMNTFSVVPSPK;ISEQFTAMFR;LAVNMVPFPR;LHFFMPGFAPLTSR;NSSYFVEWIPNNVK;SGPFGQIFRPDNFVFGQSGAGNNWAK;YLTVAAVFR
sp|P07900|HS90A_HUMAN	HSP90AA1	1;1;1	0.29	3	3	APFDLFENR;ELISNSSDALDK;TLTIVDTGIGMTK
sp|P11940|PABP1_HUMAN	PABPC1	1;1;1;1;1;1;1;1;1;1;1	0.64	3	3	ALDTMNFDVIK;EFSPFGTITSAK;FGPALSVK;FSPAGPILSIR;GFGFVSFER;GYGFVHFETQEAAER;NFGEDMDDER;NLDDGIDDER;QAHLTNQYMQR;SLGYAYVNFQQPADAER;VDEAVAVLQAHQAK
sp|P02538|K2C6A_HUMAN	KRT6A	1;1;1;1	0.507	3	4	AIGGGLSSVGGGSSTIK;GMQDLVEDFK;SGFSSVSVSR;YEELQVTAGR
sp|P46783|RS10_HUMAN	RPS10	1;1;1;1;1;1;1	0.424	3	4	AEAGAGSATEFQFR;DYLHLPPEIVPATLR;EGVMVAK;HFYWYLTNEGIQYLR;IAIYELLFK;KAEAGAGSATEFQFR;NVPNLHVMK
sp|Q9HCM4|E41L5_HUMAN	EPB41L5	1;1;1	0.102	3	3	FMDSAQVAHWLDGTK;IGLFFWPK;YLFVLQLK
sp|Q5T9A4|ATD3B_HUMAN	ATAD3B	1;1;1	0.139	3	4	EYEAAVEQLK;LKEYEAAVEQLK;SWLFGVNK
sp|O00139|KIF2A_HUMAN	KIF2A	1	0.096	2	2	FSLIDLAGNER
sp|O00303|EIF3F_HUMAN	EIF3F	1;1	0.123	2	2	TMGVMFTPLTVK;VIGLSSDLQQVGGASAR
sp|O14744|ANM5_HUMAN	PRMT5	1;1	0.279	2	2	AAMAVGGAGGSR;VPLVAPEDLR
sp|O14979|HNRDL_HUMAN	HNRNPDL	1;1;1	0.362	2	2	DLTEYLSR;GFGFVLFK;VFVGGLSPDTSEEQIK
sp|O15371|EIF3D_HUMAN	EIF3D	1	0.113	2	2	SVYSWDIVVQR
sp|O15511|ARPC5_HUMAN	ARPC5	1;1	0.258	2	2	ALAAGGVGSIVR;GFESPSDNSSAMLLQWHEK
sp|O75643|U520_HUMAN	SNRNP200	1;1	0.085	2	3	DIDAFWLQR;NALLQLTDSQIADVAR
sp|P00387|NB5R3_HUMAN	CYB5R3	1;1	0.183	2	3	DILLRPELEELR;SVGMIAGGTGITPMLQVIR
sp|P01008|ANT3_HUMAN	SERPINC1	1;1	0.062	2	2	FDTISEK;TSDQIHFFFAK
sp|P01009|A1AT_HUMAN	SERPINA1	1;1	0.201	2	3	SVLGQLGITK;VFSNGADLSGVTEEAPLK
sp|P02545|LMNA_HUMAN	LMNA	1	0.045	2	2	AAYEAELGDAR
sp|P04040|CATA_HUMAN	CAT	1;1	0.061	2	2	FNTANDDNVTQVR;GPLLVQDVVFTDEMAHFDR
sp|P06312|KV401_HUMAN	IGKV4-1	1	0.149	2	2	LLIYWASTR
sp|P07305|H10_HUMAN	H1-0	1;1	0.113	2	3	GVGASGSFR;YSDMIVAAIQAEK
sp|P07951|TPM2_HUMAN	TPM2	1	0.215	2	3	MELQEMQLK
sp|P09543|CN37_HUMAN	CNP	1;1	0.105	2	2	AGQVFLEELGNHK;VELSEQQLQLWPSDVDK
sp|P14625|ENPL_HUMAN	HSP90B1	1;1	0.267	2	1	GVVDSDDLPLNVSR;LSLNIDPDAK
sp|P19474|RO52_HUMAN	TRIM21	1;1	0.189	2	2	LAQQSQALQELISELDRR;LGDTQQSIPGNEER
sp|P22234|PUR6_HUMAN	PAICS	1	0.127	2	2	EIVLADVIDNDSWR
sp|P23284|PPIB_HUMAN	PPIB	1;1	0.13	2	1	TVDNFVALATGEK;VIFGLFGK
sp|P25311|ZA2G_HUMAN	AZGP1	1;1	0.198	2	2	AGEVQEPELR;EIPAWVPFDPAAQITK
sp|P27708|PYR1_HUMAN	CAD	1	0.227	2	2	AALVLEDGSVLR
sp|P29372|3MG_HUMAN	MPG	1	0.091	2	3	LGLEFFDQPAVPLAR
sp|P30041|PRDX6_HUMAN	PRDX6	1	0.192	2	2	LPFPIIDDR
sp|P30050|RL12_HUMAN	RPL12	1;1	0.285	2	2	HSGNITFDEIVNIAR;QAQIEVVPSASALIIK
sp|P31942|HNRH3_HUMAN	HNRNPH3	1	0.697	2	2	ATGEADVEFVTHEDAVAAMSK
sp|P32119|PRDX2_HUMAN	PRDX2	1;1	0.263	2	2	GLFIIDGK;KEGGLGPLNIPLLADVTR
sp|P32969|RL9_HUMAN	RPL9P9	1;1	0.526	2	3	FLDGIYVSEK;TILSNQTVDIPENVDITLK
sp|P33993|MCM7_HUMAN	MCM7	1;1	0.163	2	2	ALLLLLVGGVDQSPR;IAQPGDHVSVTGIFLPILR
sp|P35268|RL22_HUMAN	RPL22	1	0.242	2	2	ITVTSEVPFSK
sp|P35637|FUS_HUMAN	FUS	1;1;1;1	0.241	2	2	AAIDWFDGK;AAIDWFDGKEFSGNPIK;GEATVSFDDPPSAK;TGQPMINLYTDR
sp|P37108|SRP14_HUMAN	SRP14	1	0.162	2	3	VLLESEQFLTELTR
sp|P41250|GARS_HUMAN	GARS1	1	0.129	2	2	TFFSFPAVVAPFK
sp|P42704|LPPRC_HUMAN	LRPPRC	1;1	0.044	2	2	TVLDQQQTPSR;TVQLTSSELESTLETLK
sp|P48047|ATPO_HUMAN	ATP5PO	1;1	0.146	2	2	FSPLTTNLINLLAENGR;LVRPPVQVYGIEGR
sp|P49207|RL34_HUMAN	RPL34	1;1	0.205	2	3	AFLIEEQK;IVYLYTK
sp|P50914|RL14_HUMAN	RPL14	1;1	0.112	2	2	LVAIVDVIDQNR;VAYVSFGPHAGK
sp|P53007|TXTP_HUMAN	SLC25A1	1;1	0.103	2	2	FGMFEFLSNHMR;GLSSLLYGSIPK
sp|P53621|COPA_HUMAN	COPA	1;1	0.028	2	2	LVGQSIIAYLQK;SILLSVPLLVVDNK
sp|P57088|TMM33_HUMAN	TMEM33	1;1	0.113	2	3	ALLANALTSALR;LDTAMWLSR
sp|P62910|RL32_HUMAN	RPL32	1;1	0.244	2	2	HMLPSGFR;TKHMLPSGFR
sp|P78371|TCPB_HUMAN	CCT2	1	0.256	2	2	ASLSLAPVNIFK
sp|P84098|RL19_HUMAN	RPL19	1	0.296	2	2	LASSVLR
sp|Q00059|TFAM_HUMAN	TFAM	1;1	0.134	2	2	AEWQVYKEEISR;SAYNVYVAER
sp|Q13148|TADBP_HUMAN	TARDBP	1;1	0.181	2	1	FGGNPGGFGNQGGFGNSR;TSDLIVLGLPWK
sp|Q13283|G3BP1_HUMAN	G3BP1	1	0.35	2	2	LPNFGFVVFDDSEPVQK
sp|Q13435|SF3B2_HUMAN	SF3B2	1;1	0.234	2	2	KPGDLSDELR;VGEPVALSEEER
sp|Q13595|TRA2A_HUMAN	TRA2A	1;1	0.177	2	2	GFAFVYFER;YGPLSGVNVVYDQR
sp|Q14444|CAPR1_HUMAN	CAPRIN1	1	0.511	2	3	YQEVTNNLEFAK
sp|Q15637|SF01_HUMAN	SF1	1	0.28	2	2	TVIPGMPTVIPPGLTR
sp|Q5VU43|MYOME_HUMAN	PDE4DIP	1	0.024	2	2	EQESIIQQLQTSLHDR
sp|Q66PJ3|AR6P4_HUMAN	ARL6IP4	1;1	0.186	2	2	AEAQQVEALPGPSLDQWHR;SAGEEEDGPVLTDEQK
sp|Q6P1X5|TAF2_HUMAN	TAF2	1;1	0.033	2	2	IAALEAVVDYTK;TGGVLLHPIFGGGK
sp|Q86YZ3|HORN_HUMAN	HRNR	1;1	0.025	2	3	HGSGSGQSSSYGPYGSGSGWSSSR;HGSGSGQSSSYSPYGSGSGWSSSR
sp|Q8IX18|DHX40_HUMAN	DHX40	1	0.032	2	2	LGLDILEVVPISK
sp|Q8NC51|PAIRB_HUMAN	SERBP1	1;1	0.218	2	3	FDQLFDDESDPFEVLK;KPANDITSQLEINFGDLGR
sp|Q8WUA2|PPIL4_HUMAN	PPIL4	1;1	0.063	2	2	DFIIQTGDPTGTGR;INETFVDKDFVPYQDIR
sp|Q92522|H1X_HUMAN	H1-10	1;1	0.239	2	2	ALVQNDTLLQVK;YSQLVVETIR
sp|Q92734|TFG_HUMAN	TFG	1	0.515	2	2	QSTQVMAASMSAFDPLK
sp|Q96AG4|LRC59_HUMAN	LRRC59	1;1	0.081	2	2	LVNLQHLDLLNNK;LVTLPVSFAQLK
sp|Q96CW1|AP2M1_HUMAN	AP2M1	1;1	0.117	2	2	SISFIPPDGEFELMR;TFITQQGIK
sp|Q96EY4|TMA16_HUMAN	TMA16	1;1	0.108	2	3	EWDFDLK;FSSELEQIELHNSIR
sp|Q96J02|ITCH_HUMAN	ITCH	1;1	0.065	2	2	FIYGNQDLFATSQSK;FTVDGIPYFVDHNR
sp|Q9BRS2|RIOK1_HUMAN	RIOK1	1	0.151	2	2	LNVTDSVINK
sp|Q9BRT6|LLPH_HUMAN	LLPH	1;1	0.279	2	2	LDGDVLMK;TLLDQHGQYPIWMNQR
sp|Q9BRX9|WDR83_HUMAN	WDR83	1;1	0.083	2	2	RPEPVQTLDEAR;VSDHEILAGSVDGR
sp|Q9P035|HACD3_HUMAN	HACD3	1;1	0.088	2	2	LESEGSPETLTNLR;RPLFLAPDFDR
sp|Q9UJK0|TSR3_HUMAN	TSR3	1	0.083	2	2	FGGLVLSPVGK
sp|Q9Y265|RUVB1_HUMAN	RUVBL1	1	0.182	2	2	LDPSIFESLQK
sp|Q9Y281|COF2_HUMAN	CFL2	1;1	0.307	2	2	ASGVTVNDEVIK;QILVGDIGDTVEDPYTSFVK
sp|Q9Y285|SYFA_HUMAN	FARSA	1;1	0.226	2	2	ADGQVAELLLR;SLQALGEVIEAELR
sp|Q9Y3B4|SF3B6_HUMAN	SF3B6	1;1	0.208	2	2	GTAYVVYEDIFDAK;ITAEEMYDIFGK
sp|Q9Y3U8|RL36_HUMAN	RPL36	1	0.21	2	2	EELSNVLAAMR
sp|P12814|ACTN1_HUMAN	ACTN1	1	0.238	2	2	LAILGIHNEVSK
sp|P04075|ALDOA_HUMAN	ALDOA	1	0.154	2	3	GILAADESTGSIAK
sp|P08754|GNAI3_HUMAN	GNAI3	1;1	0.178	2	2	EYQLNDSASYYLNDLDR;ISQSNYIPTQQDVLR
sp|P13929|ENOB_HUMAN	ENO3	1	0.118	2	2	VVIGMDVAASEFYR
sp|P07910|HNRPC_HUMAN	HNRNPC	1;1;1	0.431	2	3	GFAFVQYVNER;MIAGQVLDINLAAEPK;VFIGNLNTLVVK
sp|P07948|LYN_HUMAN	LYN	1;1	0.096	2	2	GSLLDFLK;LNTLETEEWFFK
sp|P27635|RL10_HUMAN	RPL10	1;1;1	0.313	2	3	EHVIEALR;FNADEFEDMVAEK;VHIGQVIMSIR
sp|P29508|SPB3_HUMAN	SERPINB3	1;1;1;1;1	0.149	2	2	GLVLSGVLHK;STDAYELK;TNSILFYGR;TYLFLQEYLDAIKK;VLEIPYK
sp|P30153|2AAA_HUMAN	PPP2R1A	1;1	0.272	2	1	SALASVIMGLSPILGK;YFAQEALTVLSLA
sp|P35749|MYH11_HUMAN	MYH11	1	0.138	2	5	QLEEAEEESQR
sp|P04259|K2C6B_HUMAN	KRT6B	1;1;1;1;1;1;1;1;1;1;1;1;1	0.496	2	2	ADTLTDEINFLR;AEAESWYQTK;ALYDAELSQMQTHISDTSVVLSMDNNR;ATGGGLSSVGGGSSTIK;EYQELMNVK;LEGLEDALQK;NKLEGLEDALQK;NMQDLVEDLK;QEIAEINR;QLDNIVGER;SGFSSISVSR;SLYGLGGSK;SRAEAESWYQTK
sp|P40429|RL13A_HUMAN	RPL13A	1;1;1;1	0.32	2	3	AEVQVLVLDGR;LAHEVGWK;MVVPAALK;YQAVTATLEEK
sp|P55209|NP1L1_HUMAN	NAP1L1	1;1	0.176	2	2	GIPEFWLTVFK;LDGLVETPTGYIESLPR
sp|Q562R1|ACTBL_HUMAN	ACTBL2	1;1	0.383	2	6	GYNFTTTAER;YPIEHGVVTNWDDMEK
sp|P60842|IF4A1_HUMAN	EIF4A1	1;1;1;1;1	0.47	2	2	EELTLEGIR;GYDVIAQAQSGTGK;LQMEAPHIIVGTPGR;QFYINVER;VLITTDLLAR
sp|P27348|1433T_HUMAN	YWHAQ	1;1	0.282	2	2	AVTEQGAELSNEER;QTIDNSQGAYQEAFDISK
sp|P63104|1433Z_HUMAN	YWHAZ	1;1	0.449	2	2	GIVDQSQQAYQEAFEISK;LGLALNFSVFYYEILNSPEK
sp|P62937|PPIA_HUMAN	PPIA	1;1;1	0.273	2	2	EGMNIVEAMER;TEWLDGK;VSFELFADK
sp|P67809|YBOX1_HUMAN	YBX1	1;1;1;1	0.645	2	3	EDVFVHQTAIK;GAEAANVTGPGGVPVQGSK;RPQYSNPPVQGEVMEGADNQGAGEQGR;SVGDGETVEFDVVEGEK
sp|P68871|HBB_HUMAN	HBB	1;1;1;1	0.361	2	2	LHVDPENFR;LLVVYPWTQR;SAVTALWGK;VNVDEVGGEALGR
sp|P69905|HBA_HUMAN	HBA2	1;1	0.352	2	2	FLASVSTVLTSK;VGAHAGEYGAEALER
sp|Q07666|KHDR1_HUMAN	KHDRBS1	1;1	0.266	2	3	KDDEENYLDLFSHK;SGSMDPSGAHPSVR
sp|Q12965|MYO1E_HUMAN	MYO1E	1;1	0.035	2	2	APESLFLLEEMR;DIILQSNPLLEAFGNAK
sp|Q14160|SCRIB_HUMAN	SCRIB	1;1;1	0.039	2	2	LAVLPPELAHTTELHVLDVAGNR;LQSLPFALTHLNLK;SLEELLLDANQLR
sp|Q15366|PCBP2_HUMAN	PCBP2	1;1	0.285	2	2	IANPVEGSTDR;IITLAGPTNAIFK
sp|Q96P11|NSUN5_HUMAN	NSUN5	1;1	0.179	2	2	DALQQNPGAFR;VLVYELLLGK
sp|O60292|SI1L3_HUMAN	SIPA1L3	1	0.015	2	2	FNLISLTSK
sp|O75342|LX12B_HUMAN	ALOX12B	1	0.034	2	2	AVLLNEGGLSAK
sp|P28288|ABCD3_HUMAN	ABCD3	1;1	0.056	2	2	ITELMQVLK;VLGELWPLFGGR
sp|P63208|SKP1_HUMAN	SKP1	1	0.153	2	2	TDDIPVWDQEFLK
sp|Q02241|KIF23_HUMAN	KIF23	1	0.036	2	2	ELFDVVANPLVNDLIHGK
sp|Q9NX63|MIC19_HUMAN	CHCHD3	1;1	0.101	2	1	LSENVIDR;YSGAYGASVSDEELK
sp|O75821|EIF3G_HUMAN	EIF3G	1	0.078	2	1	ETDLQELFRPFGSISR
sp|P56134|ATPK_HUMAN	ATP5MF	1;1	0.255	2	1	DFSPSGIFGAFQR;LGELPSWILMR
sp|Q01469|FABP5_HUMAN	FABP5	1;1	0.133	2	2	ATVQQLEGR;ELGVGIALR
sp|Q7RTP6|MICA3_HUMAN	MICAL3	1;1	0.019	2	2	ENVDQEALLSYAR;SWSLGTSPLEVLAER
sp|Q9Y5B9|SP16H_HUMAN	SUPT16H	1	0.019	2	2	EELEFEVPFR
sp|Q9H0H5|RGAP1_HUMAN	RACGAP1	1;1	0.063	2	2	SIGSAVDQGNESIVAK;TGTLQPWNSDSTLNSR
sp|Q9H5V9|STEEP_HUMAN	STEEP1	1	0.077	2	2	FGQGFGK
sp|O43390|HNRPR_HUMAN	HNRNPR	1;1;1	0.43	1	1	AGPIWDLR;DLYEDELVPLFEK;TGYTLDVTTGQR
sp|O60762|DPM1_HUMAN	DPM1	1	0.15	1	1	QLNYTIGEVPISFVDR
sp|O95793|STAU1_HUMAN	STAU1	1	0.38	1	1	NAAENMLEILGFK
sp|P04004|VTNC_HUMAN	VTN	1	0.075	1	1	DVWGIEGPIDAAFTR
sp|P04279|SEMG1_HUMAN	SEMG1	1	0.249	1	1	QGGSQSSYVLQTEELVANK
sp|P05198|IF2A_HUMAN	EIF2S1	1	0.14	1	1	TEGLSVLSQAMAVIK
sp|P06702|S10A9_HUMAN	S100A9	1	0.307	1	3	NIETIINTFHQYSVK
sp|P07195|LDHB_HUMAN	LDHB	1	0.237	1	1	LIAPVAEEEATVPNNK
sp|P08243|ASNS_HUMAN	ASNS	1	0.096	1	1	ELYLFDVLR
sp|P10599|THIO_HUMAN	TXN	1	0.314	1	1	VGEFSGANK
sp|P11177|ODPB_HUMAN	PDHB	1	0.131	1	1	IMEGPAFNFLDAPAVR
sp|P12268|IMDH2_HUMAN	IMPDH2	1	0.267	1	1	NLIDAGVDALR
sp|P12273|PIP_HUMAN	PIP	1	0.26	1	2	TYLISSIPLQGAFNYK
sp|P12956|XRCC6_HUMAN	XRCC6	1	0.443	1	1	DTGIFLDLMHLK
sp|P24534|EF1B_HUMAN	EEF1B2	1	0.164	1	1	LVPVGYGIK
sp|P25398|RS12_HUMAN	RPS12	1	0.303	1	1	TALIHDGLAR
sp|P25789|PSA4_HUMAN	PSMA4	1	0.103	1	1	LLDEVFFSEK
sp|P33991|MCM4_HUMAN	MCM4	1	0.045	1	1	GILLQLFGGTR
sp|P40926|MDHM_HUMAN	MDH2	1	0.189	1	2	IFGVTTLDIVR
sp|P47914|RL29_HUMAN	RPL29	1	0.145	1	1	LAYIAHPK
sp|P49327|FAS_HUMAN	FASN	1	0.071	1	1	LPEDPLLSGLLDSPALK
sp|P50990|TCPQ_HUMAN	CCT8	1	0.155	1	1	TVGATALPR
sp|P55072|TERA_HUMAN	VCP	1	0.048	1	1	IVSQLLTLMDGLK
sp|P60174|TPIS_HUMAN	TPI1	1	0.149	1	3	VVLAYEPVWAIGTGK
sp|P60866|RS20_HUMAN	RPS20	1	0.193	1	1	LIDLHSPSEIVK
sp|P62318|SMD3_HUMAN	SNRPD3	1	0.151	1	1	VAQLEQVYIR
sp|P62995|TRA2B_HUMAN	TRA2B	1;1	0.285	1	1	ANGMELDGR;GFAFVYFENVDDAK
sp|P84103|SRSF3_HUMAN	SRSF3	1	0.183	1	1	AFGYYGPLR
sp|Q12906|ILF3_HUMAN	ILF3	1	0.562	1	1	AYAALAALEK
sp|Q13247|SRSF6_HUMAN	SRSF6	1;1	0.233	1	1	DADDAVYELNGK;LDGTEINGR
sp|Q13867|BLMH_HUMAN	BLMH	1	0.055	1	1	IGPITPLEFYR
sp|Q14152|EIF3A_HUMAN	EIF3A	1	0.038	1	1	LTSLVPFVDAFQLER
sp|Q14739|LBR_HUMAN	LBR	1	0.062	1	1	NDLSPASSGNAVYDFFIGR
sp|Q15427|SF3B4_HUMAN	SF3B4	1	0.184	1	1	NQDATVYVGGLDEK
sp|Q2NL82|TSR1_HUMAN	TSR1	1	0.117	1	1	IFQFQNFTNTR
sp|Q6PKG0|LARP1_HUMAN	LARP1	1	0.47	1	1	ATQVEPLLPGGATLLQAEEHGGLVR
sp|Q86V81|THOC4_HUMAN	ALYREF	1	0.21	1	1	QQLSAEELDAQLDAYNAR
sp|Q92499|DDX1_HUMAN	DDX1	1	0.442	1	1	ELLIIGGVAAR
sp|Q96GA3|LTV1_HUMAN	LTV1	1	0.177	1	1	DPLAADESAPQR
sp|Q96I25|SPF45_HUMAN	RBM17	1	0.137	1	1	QSTVLAPVIDLK
sp|Q96SB4|SRPK1_HUMAN	SRPK1	1	0.162	1	1	EMVVQLLDDFK
sp|Q9BQA1|MEP50_HUMAN	WDR77	1	0.33	1	1	SDGALLLGASSLSGR
sp|Q9BUJ2|HNRL1_HUMAN	HNRNPUL1	1	0.387	1	1	NYILDQTNVYGSAQR
sp|Q9NY12|GAR1_HUMAN	GAR1	1	0.134	1	1	VDEIFGQLR
sp|Q9P2I0|CPSF2_HUMAN	CPSF2	1	0.111	1	1	DEQLLTNVLETLR
sp|Q9ULX3|NOB1_HUMAN	NOB1	1	0.184	1	1	LAVLPYELR
sp|Q9Y2L1|RRP44_HUMAN	DIS3	1	0.025	1	1	NVIVLQTVLQEVR
sp|O43293|DAPK3_HUMAN	DAPK3	1	0.064	1	1	IAHFDLKPENIMLLDK
sp|P00738|HPT_HUMAN	HP	1	0.059	1	2	VGYVSGWGR
sp|P01876|IGHA1_HUMAN	IGHA1	1;1;1	0.184	1	0	QEPSQGTTTFAVTSILR;VAAEDWK;WLQGSQELPR
sp|P12235|ADT1_HUMAN	SLC25A4	1	0.332	1	1	EQGFLSFWR
sp|P12236|ADT3_HUMAN	SLC25A6	1	0.352	1	1	DFLAGGIAAAISK
sp|P68371|TBB4B_HUMAN	TUBB4B	1;1;1	0.555	1	1	AVLVDLEPGTMDSVR;INVYYNEATGGK;MSATFIGNSTAIQELFK
sp|Q8IZL9|CDK20_HUMAN	CDK20	1	0.061	1	1	PANLLISASGQLK
sp|P09651|ROA1_HUMAN	HNRNPA1	1;1;1	0.57	1	1	DYFEQYGK;GFGFVTYATVEEVDAAMNAR;LFIGGLSFETTDESLR
sp|P0C0L4|CO4A_HUMAN	C4A	1;1;1;1	0.056	1	1	ASAGLLGAHAAAITAYALTLTK;DHAVDLIQK;DSSTWLTAFVLK;VGDTLNLNLR
sp|P10412|H14_HUMAN	H1-4	1	0.228	1	1	SETAPAAPAAPAPAEK
sp|P16403|H12_HUMAN	H1-2	1;1;1;1;1;1	0.235	1	1	ALAAAGYDVEK;ASGPPVSELITK;KALAAAGYDVEK;SETAPAAPAAAPPAEK;SGVSLAALK;SGVSLAALKK
sp|P17812|PYRG1_HUMAN	CTPS1	1	0.157	1	1	PIKPSPPYFGLLLASVGR
sp|P22087|FBRL_HUMAN	FBL	1	0.277	1	1	NLVPGESVYGEK
sp|P31151|S10A7_HUMAN	S100A7	1	0.218	1	1	GTNYLADVFEK
sp|P38159|RBMX_HUMAN	RBMX	1;1	0.281	1	1	LFIGGLNTETNEK;VEQATKPSFESGR
sp|P41091|IF2G_HUMAN	EIF2S3	1;1	0.233	1	1	AGGEAGVTLGQPHLSR;VGQEIEVRPGIVSK
sp|P42677|RS27_HUMAN	RPS27	1;1	0.286	1	1	DLLHPSPEEEK;LVQSPNSYFMDVK
sp|P48729|KC1A_HUMAN	CSNK1A1	1	0.178	1	1	TVLMLADQMISR
sp|P68133|ACTS_HUMAN	ACTA1	1	0.663	1	1	QEYDEAGPSIVHR
sp|P63261|ACTG_HUMAN	ACTG1	1	0.851	1	4	EEEIAALVIDNGSGMCK
sp|P60709|ACTB_HUMAN	ACTB	1;1;1;1;1;1;1;1;1;1;1;1;1;1;1;1;1;1;1;1;1;1;1;1;1;1;1	0.851	1	5	AGFAGDDAPR;AVFPSIVGR;AVFPSIVGRPR;DDDIAALVVDNGSGMCK;DLTDYLMK;DLTDYLMKILTER;DLYANTVLSGGTTMYPGIADR;DSYVGDEAQSK;DSYVGDEAQSKR;EITALAPSTMK;EITALAPSTMKIK;GYSFTTTAER;HQGVMVGMGQK;IIAPPER;IWHHTFYNELR;KDLYANTVLSGGTTMYPGIADR;KYSVWIGGSILASLSTFQQMWISK;LCYVALDFEQEMATAASSSSLEK;LDLAGRDLTDYLMK;MQKEITALAPSTMK;QEYDESGPSIVHR;QEYDESGPSIVHRK;SYELPDGQVITIGNER;TTGIVMDSGDGVTHTVPIYEGYALPHAILR;VAPEEHPVLLTEAPLNPK;VAPEEHPVLLT…
sp|P60891|PRPS1_HUMAN	PRPS1	1;1;1;1;1	0.245	1	2	IFSGSSHQDLSQK;LGLELGK;LNVDFALIHK;THNGESVSYLFSHVPL;VYAILTHGIFSGPAISR
sp|P18085|ARF4_HUMAN	ARF4	1	0.272	1	1	DAVLLLFANK
sp|P61981|1433G_HUMAN	YWHAG	1	0.166	1	1	NVTELNEPLSNEER
sp|P62873|GBB1_HUMAN	GNB1	1;1;1;1;1	0.156	1	1	IYAMHWGTDSR;LIIWDSYTTNK;LLVSASQDGK;SELDQLRQEAEQLK;VHAIPLR
sp|P83881|RL36A_HUMAN	RPL36A	1;1;1	0.217	1	1	DSLYAQGK;HFELGGDK;KGQVIQF
sp|Q01081|U2AF1_HUMAN	U2AF1	1;1;1	0.167	1	1	AEYLASIFGTEK;AEYLASIFGTEKDK;WFNGQPIHAELSPVTDFR
sp|Q15233|NONO_HUMAN	NONO	1	0.234	1	1	FAQPGSFEYEYAMR
sp|O95639|CPSF4_HUMAN	CPSF4	1	0.112	1	1	MQEIIASVDHIK
sp|Q8NI27|THOC2_HUMAN	THOC2	1	0.014	1	1	AAAAVVVPAEWIK
sp|O95433|AHSA1_HUMAN	AHSA1	1	0.098	1	1	VFTTQELVQAFTHAPATLEADR
sp|P01834|IGKC_HUMAN	IGKC	1;1;1	0.486	1	1	DSTYSLSSTLTLSK;TVAAPSVFIFPPSDEQLK;VDNALQSGNSQESVTEQDSK
sp|P21817|RYR1_HUMAN	RYR1	1	0.003	1	2	SGPEIVK
sp|P10321|HLAC_HUMAN	HLA-C	1	0.06	1	1	WAAVVVPSGQEQR
sp|P56270|MAZ_HUMAN	MAZ	1	0.04	1	1	MLSSAYISDHMK
sp|P04083|ANXA1_HUMAN	ANXA1	1	0.078	1	1	GVDEATIIDILTK
sp|P62861|RS30_HUMAN	FAU	1	0.083	1	1	FVNVVPTFGK
sp|P63010|AP2B1_HUMAN	AP2B1	1	0.046	1	1	LQNNNVYTIAK
sp|Q86W42|THOC6_HUMAN	THOC6	1	0.103	1	1	TSLEVPEINALLLVPK
sp|P36873|PP1G_HUMAN	PPP1CC	1	0.173	1	1	ADLDKLNIDSIIQR
sp|Q14643|ITPR1_HUMAN	ITPR1	1	0.019	1	2	QPVFVQLLQGVFR
sp|Q96J01|THOC3_HUMAN	THOC3	1	0.054	1	1	YVLGMQELFR
sp|P07237|PDIA1_HUMAN	P4HB	1	0.031	1	1	ILEFFGLK
sp|Q9UG63|ABCF2_HUMAN	ABCF2	1	0.037	1	1	LLTGELLPTDGMIR
sp|P20742|PZP_HUMAN	PZP	1	0.039	1	1	SLFTDLVAEK
sp|P20042|IF2B_HUMAN	EIF2S2	1	0.057	1	1	TGFQAVTGK
sp|Q6ZVM7|TM1L2_HUMAN	TOM1L2	1	0.059	1	1	DGFDMFAQTR
sp|Q13835|PKP1_HUMAN	PKP1	1	0.047	1	1	SPNQNVQQAAAGALR
sp|Q6ZT12|UBR3_HUMAN	UBR3	1	0.016	1	1	ESILSLLIK
sp|O14556|G3PT_HUMAN	GAPDHS	1	0.044	1	1	AGIALNDNFVK
sp|O75607|NPM3_HUMAN	NPM3	1	0.09	1	1	AAGTAAALAFLSQESR
sp|P05386|RLA1_HUMAN	RPLP1	1	0.14	1	1	AAGVNVEPFWPGLFAK
sp|P11802|CDK4_HUMAN	CDK4	1	0.043	1	1	VTLVFEHVDQDLR
sp|P48735|IDHP_HUMAN	IDH2	1	0.029	1	1	TIEAEAAHGTVTR
sp|P49761|CLK3_HUMAN	CLK3	1	0.031	1	1	ITLAEALLHPFFAGLTPEER
sp|P61513|RL37A_HUMAN	RPL37A	1	0.196	1	1	TVAGGAWTYNTTSAVTVK
sp|P62854|RS26_HUMAN	RPS26	1	0.13	1	1	DISEASVFDAYVLPK
sp|Q12931|TRAP1_HUMAN	TRAP1	1	0.02	1	1	GVVDSEDIPLNLSR
sp|Q9NPD3|EXOS4_HUMAN	EXOSC4	1	0.049	1	1	AGLELLSDQGYR
sp|E9PRG8|CK098_HUMAN	C11orf98	1	0.106	1	1	VVGAVIDQGLITR
sp|P36871|PGM1_HUMAN	PGM1	1	0.021	1	1	LSGTGSAGATIR
sp|Q9Y5B6|PAXB1_HUMAN	PAXBP1	1	0.014	1	1	TLQELSIDGLLNR
sp|P61626|LYSC_HUMAN	LYZ	1	0.081	1	1	STDYGIFQINSR
sp|P02788|TRFL_HUMAN	LTF	1	0.013	1	1	YYGYTGAFR
sp|O14880|MGST3_HUMAN	MGST3	1	0.086	1	1	IASGLGLAWIVGR
sp|Q96HU8|DIRA2_HUMAN	DIRAS2	1	0.055	1	1	VAVFGAGGVGK
sp|Q08945|SSRP1_HUMAN	SSRP1	1	0.02	1	1	AETLEFNDVYQEVK
sp|Q9H7Z3|NRDE2_HUMAN	NRDE2	1	0.016	1	1	ALFPAFAGLSEAPDGGSSR
sp|Q9UJZ1|STML2_HUMAN	STOML2	1	0.042	1	1	ILEPGLNILIPVLDR
sp|Q15758|AAAT_HUMAN	SLC1A5	1	0.02	1	1	EVLDSFLDLAR
sp|P84090|ERH_HUMAN	ERH	1	0.106	1	1	SHTILLVQPTK
sp|P0DP01|HV108_HUMAN	IGHV1-8	1	0.128	1	2	ASGYTFTSYDINWVR
sp|Q9ULE4|F184B_HUMAN	FAM184B	1	0.01	1	1	EVEAQLEEVRK
sp|P01011|AACT_HUMAN	SERPINA3	1	0.026	1	1	ITLLSALVETR
sp|Q8WXA9|SREK1_HUMAN	SREK1	1	0.028	1	1	FAFVEFADQNSVPR
sp|P53985|MOT1_HUMAN	SLC16A1	1	0.024	1	1	DLHDANTDLIGR
sp|P62857|RS28_HUMAN	RPS28	1	0.174	1	1	EGDVLTLLESER
sp|Q9BZF1|OSBL8_HUMAN	OSBPL8	1	0.012	1	1	VVLPTFILEPR
sp|Q96FX8|PERP_HUMAN	PERP	1	0.088	1	1	GWLQSSDHGQTSSLWWK
sp|P48444|COPD_HUMAN	ARCN1	1	0.023	1	1	NSNILEDLETLR
sp|Q92485|ASM3B_HUMAN	SMPDL3B	1	0.026	1	1	LGEAAVLEIVER
sp|Q9UJC5|SH3L2_HUMAN	SH3BGRL2	1	0.131	1	1	ESNTVFSFLGLKPR
sp|P0DTE2|HV511_HUMAN	IGHV8-51-1	1	0.087	1	1	GLEWVAVIWR
sp|P09093|CEL3A_HUMAN	CELA3A	1	0.059	1	1	DLTYQVVLGEYNLAVK
sp|P28838|AMPL_HUMAN	LAP3	1	0.023	1	1	TIQVDNTDAEGR
sp|P02746|C1QB_HUMAN	C1QB	1	0.055	1	1	VPGLYYFTYHASSR
sp|Q5T750|XP32_HUMAN	XP32	1	0.032	1	1	TFGVSPLR
sp|Q7L4I2|RSRC2_HUMAN	RSRC2	1	0.028	1	1	NTAMDAQEALAR
sp|Q86VW2|ARHGP_HUMAN	ARHGEF25	1	0.016	1	1	LQLNDLLIK
sp|Q6AI12|ANR40_HUMAN	ANKRD40	1	0.022	1	1	MNALLEQK
sp|Q9UNS2|CSN3_HUMAN	COPS3	1	0.028	1	1	ASALEQFVNSVR
sp|A6NHQ2|FBLL1_HUMAN	FBLL1	1	0.066	1	1	TNIIPVLEDAR
sp|Q9Y2Q0|AT8A1_HUMAN	ATP8A1	1	0.007	1	1	IWILTGDK
sp|Q96CS3|FAF2_HUMAN	FAF2	1	0.04	1	1	AHPVFYQGTYSQALNDAK
sp|P05109|S10A8_HUMAN	S100A8	1	0.118	1	2	ALNSIIDVYHK
sp|Q6P1Q0|LTMD1_HUMAN	LETMD1	1	0.036	1	1	QQTDFLDIYHAFR
sp|Q8NAB2|KBTB3_HUMAN	KBTBD3	1	0.011	1	1	LFVIGGK
sp|Q8NDH3|PEPL1_HUMAN	NPEPL1	1	0.023	1	1	TVEINNTDAEGR
sp|P62070|RRAS2_HUMAN	RRAS2	1	0.059	1	1	QVTQEEGQQLAR
sp|Q14145|KEAP1_HUMAN	KEAP1	1	0.013	1	1	LADLQVPR
sp|A6NDX5|ZN840_HUMAN	ZNF840P	1	0.027	1	1	DVAVVFSPEEWDHLTPEQR
sp|Q9NVX7|KBTB4_HUMAN	KBTBD4	1	0.015	1	1	EAFAESLR
sp|O75955|FLOT1_HUMAN	FLOT1	1	0.026	1	1	VTGEVLDILTR
sp|Q8NFD2|ANKK1_HUMAN	ANKK1	1	0.01	1	1	AADPTELR
sp|Q7KZF4|SND1_HUMAN	SND1	1	0.01	1	1	TDAVDSVVR
sp|P36383|CXG1_HUMAN	GJC1	1	0.023	1	1	IYVLQLLAR
sp|O43747|AP1G1_HUMAN	AP1G1	1	0.013	1	1	TVQTDHNAVQR
sp|P04156|PRIO_HUMAN	PRNP	1	0.047	1	1	PIIHFGSDYEDR
sp|O94973|AP2A2_HUMAN	AP2A2	1;1	0.02	0	0	GLAVFISDIR;NADVELQQR
sp|P01857|IGHG1_HUMAN	IGHG1	1;1;1;1;1	0.455	0	0	ALPAPIEK;DTLMISR;FNWYVDGVEVHNAK;GPSVFPLAPSSK;TTPPVLDSDGSFFLYSK
sp|P0CG47|UBB_HUMAN	UBB	1;1;1;1	0.618	0	0	EGIPPDQQR;ESTLHLVLR;IQDKEGIPPDQQR;TITLEVEPSDTIENVK
sp|P14678|RSMB_HUMAN	SNRPB	1;1	0.162	0	0	IFIGTFK;VLGLVLLR
sp|P21127|CD11B_HUMAN	CDK11B	1	0.041	0	0	TSNLLLSHAGILK
sp|P48730|KC1D_HUMAN	CSNK1D	1	0.087	0	0	TVLLLADQMISR
sp|P51114|FXR1_HUMAN	FXR1	1	0.23	0	0	LQIDEQLR
sp|Q01085|TIAR_HUMAN	TIAL1	1	0.376	0	0	QTFSPFGQIMEIR
sp|Q02383|SEMG2_HUMAN	SEMG2	1	0.289	0	0	SQQYDLNALHK
sp|Q09028|RBBP4_HUMAN	RBBP4	1	0.146	0	0	LNVWDLSK
sp|A0A075B6S2|KVD29_HUMAN	IGKV2D-29	1	0.167	0	0	FSGSGSGTDFTLK
sp|E9PAV3|NACAM_HUMAN	NACA	1;1;1	0.256	0	0	IEDLSQQAQLAAAEK;NILFVITKPDVYK;SPASDTYIVFGEAK
sp|O14908|GIPC1_HUMAN	GIPC1	1	0.174	0	0	VDDLLESYMGIR
sp|O14950|ML12B_HUMAN	MYL12B	1;1;1;1;1;1;1;1;1	0.515	0	0	ATSNVFAMFDQSQIQEFK;DGFIDKEDLHDMLASLGK;EAFNMIDQNR;EDLHDMLASLGK;ELLTTMGDR;FTDEEVDELYR;GNFNYIEFTR;KGNFNYIEFTR;LNGTDPEDVIR
sp|O60814|H2B1K_HUMAN	H2BC12	1;1;1	0.325	0	0	AMGIMNSFVNDIFER;EIQTAVR;ESYSVYVYK
sp|O75131|CPNE3_HUMAN	CPNE3	1	0.084	0	0	DIVQFVPFR
sp|P63092|GNAS2_HUMAN	GNAS	1;1	0.14	0	0	QADYVPSDQDLLR;VNFHMFDVGGQR
sp|P04908|H2A1B_HUMAN	H2AC8	1;1;1	0.271	0	0	AGLQFPVGR;HLQLAIR;VTIAQGGVLPNIQAVLLPK
sp|P05023|AT1A1_HUMAN	ATP1A1	1	0.053	0	0	LNIPVSQVNPR
sp|P05091|ALDH2_HUMAN	ALDH2	1	0.056	0	0	YYAGWADK
sp|Q13885|TBB2A_HUMAN	TUBB2A	1	0.44	0	0	YLTVAAIFR
sp|P07947|YES_HUMAN	YES1	1	0.063	0	0	WTAPEAALYGR
sp|P15313|VATB1_HUMAN	ATP6V1B1	1;1	0.074	0	0	GFPGYMYTDLATIYER;QIYPPINVLPSLSR
sp|P15531|NDKA_HUMAN	NME1	1	0.243	0	0	TFIAIKPDGVQR
sp|Q7RTS7|K2C74_HUMAN	KRT74	1	0.095	0	0	FLEQQNQVLETK
sp|P42167|LAP2B_HUMAN	TMPO	1;1;1	0.143	0	0	PEFLEDPSVLTK;SELVANNVTLPAGEQR;SSTPLPTISSSAENTR
sp|P68032|ACTC_HUMAN	ACTC1	1;1;1;1	0	0	0	GYSFVTTAER;TTGIVLDSGDGVTHNVPIYEGYALPHAIMR;VAPEEHPTLLTEAPLNPK;YPIEHGIITNWDDMEK
sp|P63267|ACTH_HUMAN	ACTG2	1;1;1	0.731	0	0	DLYANNVLSGGTTMYPGIADR;IWHHSFYNELR;KDLYANNVLSGGTTMYPGIADR
sp|P61026|RAB10_HUMAN	RAB10	1	0.2	0	0	LLLIGDSGVGK
sp|P61204|ARF3_HUMAN	ARF3	1;1;1	0.436	0	0	DAVLLVFANK;ILMVGLDAAGK;QDLPNAMNAAEITDK
sp|P63241|IF5A1_HUMAN	EIF5A	1	0.286	0	0	VHLVGIDIFTGK
sp|P68104|EF1A1_HUMAN	EEF1A1	1;1;1;1;1;1;1;1;1;1;1	0.355	0	0	EHALLAYTLGVK;EVSTYIK;IGGIGTVPVGR;LPLQDVYK;MDSTEPPYSQK;QTVAVGVIK;SGDAAIVDMVPGK;STTTGHLIYK;THINIVVIGHVDSGK;VETGVLKPGMVVTFAPVNVTTEVK;YYVTIIDAPGHR
sp|P68363|TBA1B_HUMAN	TUBA1B	1;1;1;1;1;1;1;1;1;1	0.461	0	0	AVFVDLEPTVIDEVR;DVNAAIATIK;EDMAALEK;EIIDLVLDR;FDLMYAK;IHFPLATYAPVISAEK;LISQIVSSITASLR;NLDIERPTYTNLNR;QLFHPEQLITGK;TIGGGDDSFNTFFSETGAGK
sp|Q13838|DX39B_HUMAN	DDX39B	1	0.11	0	0	GLAITFVSDENDAK
sp|Q9UNX3|RL26L_HUMAN	RPL26L1	1;1	0.393	0	0	FNPFVTSDR;KDDEVQVVR
sp|P62891|RL39_HUMAN	RPL39	1	0.196	0	0	QNRPIPQWIR
sp|Q9UBF2|COPG2_HUMAN	COPG2	1	0.033	0	0	SIATLAITTLLK
sp|A0A0C4DH25|KVD20_HUMAN	IGKV3D-20	1	0.276	0	0	FSGSGSGTDFTLTISR
sp|P61019|RAB2A_HUMAN	RAB2A	1	0.061	0	0	GAAGALLVYDITR
sp|P15311|EZRI_HUMAN	EZR	1	0.016	0	0	IGFPWSEIR
sp|P16298|PP2BB_HUMAN	PPP3CB	1	0.02	0	0	YLFLGDYVDR

## Sheet: trim59
Protein_ID	Gene	PepIsUnique	Coverage	Unique_Peptide_Num	Unique_Spectra_Num	PeptideSeqs
sp|P35580|MYH10_HUMAN	MYH10	0;1;0;1;1;1;1;0;0;1;1;0;1;1;0;1;1;1;1;1;1;0;1;0;1;1;0;1;1;1;0;1;0;1;1;1;1;0;0;1;1;1;1;1;1;1;1;0;1;1;1;0;1;1;1;1;1;1;1;1;1;1;1;1;1;1;1;1;1;1;1;0;1;1;1;1;1;0;0;1;0;1;1;1;1;0;1;1;1;1;1;1;1;1;1;1;1;1;1;1;1;1;1;1;1;1;1;1;0;1;1;1;1;1;1;0;1;1;0;0;1;1;1;1;1;1;1;0;0;1;1;1;1;1;1;1;1;0;1;1;1;1;0;1;1;1;1;1;1;1;1;0;1;1;1;1;1;1;1;1;1;1;1;1;1;1;1;1;1;1;0;1;1;0;1;1;1;0;0;0;1;1;1;1;1;0;1;1;1;1;0;1	0.7389	156	516	ADEWLMK;ADEWLMKNMDPLNDNVATLLHQSSDR;ADFCIIHYAGK;ADMEDLMSSK;ADMEDLMSSKDDVGK;AESEHK;AESEHKR;AGKLDPHLVLDQLR;AGVLAHLEEER;AKLQELEGAVK;ALAYDKLEK;ALEEALEAK;ALEEALEAKEEFER;ALEEETKNHEAQIQDMR;ALELDPNLYR;ALEQQVEEMR;AMVNKDDIQK;ARDEVIKQLR;ATISALEAK;ATISALEAKIGQLEEQLEQEAK;AVIYNPATQADWTAK;CIIPNHEK;CMLQDREDQSILCTGESGAGK;CNGVLEGIR;DAASLESQLQDTQELLQEETR;DAEALSQR;DDVGKNVHELEK;DEIFAQSK;DEIFAQSKESEK;DELADEITNSASGK;DEQ…
sp|P35579|MYH9_HUMAN	MYH9	0;0;0;0;1;1;1;1;1;1;0;0;1;1;1;0;1;1;1;0;1;1;1;0;1;1;0;0;1;1;1;1;1;1;1;1;1;1;0;0;1;1;1;1;1;1;1;1;1;1;1;1;1;1;1;1;1;1;1;1;1;1;0;0;1;1;1;1;1;1;1;1;1;1;1;1;1;1;0;1;1;1;1;1;1;0;1;1;1;0;1;1;1;1;1;1;1;0;0;1;1;1;1;1;1;0;0;0;1;1;1;1;1;0;1;1;1;1;1;0;0;0;1;1;1;1;1;1;1;1;1;1;1;0;1;1;1;1;1;1;1;1;1;1;1;1;1;1;1;0;0;1;0;1;0;1;0;1;1;1;1;1;1;1;0;1;1;1;1	0.6888	135	351	ADEWLMK;ADFCIIHYAGK;AGKLDPHLVLDQLR;AGVLAHLEEER;ALEEAMEQK;ALELDSNLYR;ALEQQVEEMK;ALEQQVEEMKTQLEELEDELQATEDAK;ANLQIDQINTDLNLER;ASITALEAK;CIIPNHEK;CNGVLEGIR;DELADEIANSSGK;DEQSEEK;DFSALESQLQDTQELLQEENR;DKADFCIIHYAGK;DLEAHIDSANK;DLEAHIDSANKNRDEAIK;DLEGLSQR;DLGEELEALK;DLGEELEALKTELEDTLDSTAAQQELR;DMFQETMEAMR;DQGELER;DRAEAEAR;DVLLQVDDER;DVLLQVDDERR;EDQSILCTGESGAGK;EEELQAALAR;EEILAQAK;EEVGEEAIVELVENGKK;ELE…
sp|Q13813|SPTN1_HUMAN	SPTAN1	1;1;1;1;1;1;1;1;1;1;1;1;1;1;1;1;1;1;1;1;1;1;1;1;1;1;1;1;1;1;1;1;1;1;1;1;1;1;1;1;1;1;1;1;1;1;1;1;1;1;1;1;1;1;1;1;1;1;1;1;1;1;1;1;1;1;1;1;1;1;1;1;1;1;1;1;1;1;1;1;1;1;1;1;1;1;1;1;1;1;1;1;1;1;1;1;1;1;1;1;1;1;1;1;1;1;1;1;1;1;1;1;1;1;1;1;1;1;1;1;1;1;1	0.5667	123	175	AALLELWELR;AALLELWELRR;AGTFQAFEQFGQQLLAHGHYASPEIK;AINVQEEK;ALINADELASDVAGAEALLDR;ALSSEGKPYVTK;AQLADSFHLQQFFR;CTELNQAWSSLGK;DADETKEWIEEK;DCEQAENWMAAR;DLAALEDK;DLAALEDKVK;DLAALGDK;DLASVNNLLK;DLIGVQNLLK;DLMSWINGIR;DLNSQADSLMTSSAFDTSQVK;DLSSVQTLLTK;DLTNVQNLQK;DLTSWVTEMK;DMDDEESWIK;DTEQVDNWMSK;DVDEIEAWISEK;DVEDEETWIR;DVTGAEALLER;EAALTSEEVGADLEQVEVLQK;EAFLNTEDKGDSLDSVEALIK;EANELQQWINEK;EANQQQQFNR;EELIT…
sp|Q7Z406|MYH14_HUMAN	MYH14	1;1;1;1;1;1;1;1;1;1;1;1;1;1;1;1;0;1;1;1;1;1;1;0;0;1;1;1;1;1;1;1;1;0;1;1;1;1;1;1;1;1;0;1;1;1;1;0;0;1;1;1;1;1;1;1;1;1;1;1;1;1;1;1;1;1;1;1;1;1;1;1;1;1;0;1;1;1;1;1;1;1;0;0;1;1;1;1;1;1;1;0;1;0;0;1;1;1;0;1;1;1;1;1;1;1;1;1;1;1;1;1;1;0;1;0;1;1;1;0;1;1;0;1;0	0.5714	106	191	ADLLLEPCSHYR;AEAELCAEAEETR;AEDEGGAR;AEDMAELTCLNEASVLHNLR;AELEALLSSK;AELSSLQTAR;AGVLAQLEEER;ALEEEQEAREELER;AMEAEAAGLREQLEEEAAAR;ANEWLMK;APPRPGPVPEAAQPFLFTPR;AQAELENVSGALNEAESK;AQMASAGQGK;AQMASAGQGKEEAVK;AQVTELEDELTAAEDAK;CIVPNHEK;CNGVLEGIR;DECSFHIFYQLLGGAGEQLK;DLGEELEALR;DLGEELEALRGELEDTLDSTNAQQELR;DVEGIVGLEQVSSLGDGPPGGRPR;EAEALTQR;EAQAALAEAQEDLESER;EDQSILCTGESGAGK;EEELQAALAR;ELEDVTESAESMNR;ELFQET…
sp|Q01082|SPTB2_HUMAN	SPTBN1	1;1;0;1;1;1;1;1;1;0;1;1;1;1;1;1;1;1;1;1;1;1;1;1;1;1;0;1;1;1;1;1;0;1;0;1;1;1;0;1;1;1;0;1;1;1;1;0;1;1;1;1;1;1;1;1;1;1;1;1;1;1;1;1;1;1;1;1;1;1;1;1;1;1;1;1;1;1;0;1;1;1;1;1;1	0.4581	76	103	AFEDEMSGR;ALVADSHPESER;DALLLWCQMK;DALLSALSIQNYHLECNETK;DASVAEAWLLGQEPYLSSR;DGMAFNALIHK;DLDDFQSWLSR;DLMLWMEDVIR;DLTSVMR;DLTSVNILLK;DLVAIEAK;DMGEMVTQGQTDAQYMFLR;DVAEEIANYRPTLDTLHEQASALPQEHAESPDVR;DVEDEILWVGER;DVSSVELLMNNHQGIK;EAEKLESEHPDQAQAILSR;EAVCEVALDYK;EGMQLISEKPETEAVVK;EIGQSVDEVEK;ELEAENYHDIK;ELEAENYHDIKR;EMIDKWEDR;EMIDKWEDRWEWLR;ENEVLEAWK;EQWANLEQLSAIR;EQWLNNMQIPEKLEDLEVIQHR;ETWLSENQR;EVDDLE…
sp|Q92614|MY18A_HUMAN	MYO18A	1;1;1;1;1;1;1;1;1;1;1;1;1;1;1;1;1;1;1;1;1;1;1;1;1;1;1;1;1;1;1;1;1;1;1;1;1;1;1;1;1;1;1;1;1;1;1;1;1;1;1;1;1;1;1;1;1;1;1;1;1;1;1;1;1;1;1;1;1;1;1	0.4523	71	96	AAEINGEVDDDDAGGEWR;AGSATVLSGSIAGLEGGSQLALR;ALLADAQLMLDHLK;AMEVEIEDLHLQIDDIAK;AMLMSR;AVEELLECLDLEK;DLALGLVPGDR;DLAQINDLQAQLEEANKEK;DMDIAGFTQK;DMLLAEAFSLK;DTKEEMGELAR;DWPWWK;EDMAPHIYAVAQTAYR;EKDMLLAEAFSLK;ELQTQYDALK;ELQTQYDALKK;FDVLAPHLTK;GASFEELCHNYTQDR;GFFNLNR;GLLWLLEEEALVPGASEDTLLER;GSVILDSGHLSTASSSDDLKGEEGSFR;IISNLFLGR;KAMEVEIEDLHLQIDDIAK;KIQDLAIR;KKHELEMDLESLEAANQSLQADLK;LDHDGAILDVDEDDVEK;LEDL…
sp|P78527|PRKDC_HUMAN	PRKDC	1;1;1;1;1;1;1;1;1;1;1;1;1;1;1;1;1;1;1;1;1;1;1;1;1;1;1;1;1;1;1;1;1;1;1;1;1;1;1;1;1;1;1;1;1;1;1;1;1;1;1;1;1;1;1;1;1;1;1;1	0.1722	60	64	AALSALESFLK;AAYLSDPR;AGLLHNILPSQSTDLHHSVGTELLSLVYK;APGLGAFR;ATQQQHDFTLTQTADGR;AVAFFLESIAMHDIIAAEK;DLLLNTMSQEEK;DLPSWMK;DQNILLGTTYR;DVDFMYVELIQR;DYVDLFR;EIFNFVLK;ELLNPVVEFVSHPSTTCR;FIQTFGK;FLCIFLEK;FMNAVFFLLPK;FVPLLPGNR;FYGELALK;FYQGFLFSEKPEK;GGSWIQEINVAEK;HDVGAYMLMYK;HGDLPDIQIK;HNLEIIK;IAGFDER;ILDVMYSR;IPALDLLIK;KFIQTFGK;LAGANPAVITCDELLLGHEK;LATTILQHWK;LGASLAFNNIYR;LGNPIVPLNIR;LLALNSLYSPK;LLNFLMK…
sp|Q9UM54|MYO6_HUMAN	MYO6	1;1;1;1;1;1;1;1;1;1;1;1;1;1;1;1;1;1;1;1;1;1;1;1;1;1;1;1;1;1;1;1;1;1;1;1;1;1;1;1;1;1;1;1;1;1;1;1;1;1;1;1;1;1;1;1;1;1;1;1	0.5162	60	90	AGSMKDPLLDDHGDFIR;ALGLNENDYK;ASFHELYNMYK;CGGIQYLQNAIESR;DDEGFIIR;DVEDNCSLMYLNEATLLHNIK;EEESQQQAVLEQER;EEQELYQK;EGLGVNEVHYVDNQDCIDLIEAK;ELFESSTNNNK;FAEFDQIMK;FNEVVSVLK;FVEIHFNEK;FVLRYLTESYGTGQDIDDRIVEANPLLEAFGNAK;GPAVLATK;GWWYAHFDGPWIAR;HFAGAVCYETTQFVEK;IAQSEAELISDEAQADLALR;ILKEEQELYQK;IPFIRPADQYKDPQSK;IQAEVEAQLAR;IQEEMEK;IQEEMEKER;IVEANPLLEAFGNAK;IYTYVANILIAVNPYFDIPK;KDVEDNCSLMYLNEATLLHNIK;KQQEEE…
sp|P49327|FAS_HUMAN	FASN	1;1;1;1;1;1;1;1;1;1;1;1;1;1;1;1;1;1;1;1;1;1;1;1;1;1;1;1;1;1;1;1;1;1;1;1;1;1;1;1;1;1;1;1;1;1;1;1;1;1;1;1;1;1;1;1;1	0.3138	57	72	ACLDTAVENMPSLK;ADEASELACPTPK;ALGLGVEQLPVVFEDVVLHQATILPK;AQVADVVVSR;DGAWGAFR;DIMLATGK;DTSFEQHVLWHTGGK;EDGLAQQQTQLNLR;EGGFLLLHTLLR;ELNLVLSVR;EVWALVQAGIR;FDASFFGVHPK;FDLSQNHPLGMAIFLK;FLEIGK;FPQLDSTSFANSR;GILADEDSSRPVWLK;GMGLSLMR;GTPLISPLIK;GVDLVLNSLAEEK;GYDYGPHFQGILEASLEGDSGR;HFLLEEDKPEEPTAHAFVSTLTR;IPGLLSPHPLLQLSYTATDR;KDHRDNLEFFLAGIGR;LFDHPESPTPNPTEPLFLAQAEVYK;LHLSGIDANPNALFPPVEFPAPR;LPEDPLLSGLLDS…
sp|Q00610|CLH1_HUMAN	CLTC	1;1;1;1;1;1;1;1;1;1;1;1;1;1;1;1;1;1;1;1;1;1;1;1;1;1;1;1;1;1;1;1;1;1;1;1;1;1;1;1;1;1;1;1;1;1;1;1;1;1;1;1;1;1;1;1	0.4472	56	77	ADDPSSYMEVVQAANTSGNWEELVK;AFMTADLPNELIELLEK;AHIAQLCEK;AHMGMFTELAILYSK;AHTMTDDVTFWK;ALEHFTDLYDIK;AMLSANIR;AVNYFSK;AYEFAER;DTELAEELLQWFLQEEKR;EAIDSYIK;EHLELFWSR;ENPYYDSR;ESYVETELIFALAK;FDFVHDLVLYLYR;FDVNTSAVQVLIEHIGNLDR;FNALFAQGNYSEAAK;FQEHLQLQNLGINPANIGFSTLTMESDK;GQFSTDELVAEVEK;HDVVFLITK;HNIMDFAMPYFIQVMK;IAAYLFK;IHEGCEEPATHNALAK;ISGETIFVTAPHEATAGIIGVNR;IVLYAK;KDPELWGSVLLESNPYR;KFDVNTSAVQVLIEHIGNLD…
sp|Q96N67|DOCK7_HUMAN	DOCK7	1;1;1;1;1;1;1;1;1;1;1;1;1;1;1;1;1;1;1;1;1;1;1;1;1;1;1;1;1;1;1;1;1;1;1;1;1;1;1;1;1;1;1;1;1;1;1;1;1;1;1;1;1;1;1	0.3271	55	66	AHGELHEQFK;AKLEEAILGSIGAR;AYIQITYVEPYFDTYEMK;DMTHWR;DVYVPNTTYR;EALQPLINR;EAYTAVVYHNR;EHQEDPEMLIDLMYR;EILEFPAR;ELFALHPSPDEEEPIER;ESILGGVLK;FEIEIEPIFASLALYDVK;FFALVNALDEHLFPVR;FGEDVVEVIK;FLADMR;GFVFSLIK;GLLRPHVPPAAITTLAR;GSWACSIFDLK;GYQTSPDLR;IPQLYK;LAEISHR;LEEAILGSIGAR;LEGFYGER;LKEALQPLINR;LRPITAQLK;LSDEDLYK;LSVPDIPK;LYSLPNPSVLVSLR;MFGTYFR;MKEHQEDPEMLIDLMYR;MNSLTFK;MPFAWTAIHLMNIVSSAGSLER;MSSHTETSS…
sp|Q14204|DYHC1_HUMAN	DYNC1H1	1;1;1;1;1;1;1;1;1;1;1;1;1;1;1;1;1;1;1;1;1;1;1;1;1;1;1;1;1;1;1;1;1;1;1;1;1;1;1;1;1;1;1;1;1;1;1;1;1;1;1;1;1;1;1	0.1474	55	59	ALEHAFQLEHIMDLTR;DAATIMQPYFTSNGLVTK;DFPLNDLLSATELDK;DLFQVAFNR;EGLMLDSHEELYK;EGTEAWEAAMK;ENFIPTIVNFSAEEISDAIR;EVWNTYELDLVNYQNK;FLSDPQVHTVLVER;FQSISTEFLALMK;GIFEALRPLETLPVEGLIR;GNEIVLSAGSTPR;GWDDLFNK;HVPVVYVDYPGPASLTQIYGTFNR;HYLDFINHYANLFHEK;ILDDDTIITTLENLKR;IMFEVQDLK;INMLVIELK;IQGLTVEQAEAVVR;KYEFGESDLR;LADLLGK;LDPYVQR;LGGSPFGPAGTGK;LLLIQAFRPDR;LLNTFLER;LYQEMFAWK;MVVLSLPR;NTISLLVAGLK;NVHLAPGWLMQLEK…
sp|P09874|PARP1_HUMAN	PARP1	1;1;1;1;1;1;1;1;1;1;1;1;1;1;1;1;1;1;1;1;1;1;1;1;1;1;1;1;1;1;1;1;1;1;1;1;1;1;1;1;1;1;1;1;1;1;1;1;1;1;1;1;1;1	0.6262	54	100	AEPVEVVAPR;AQNDLIWNIKDELK;AQNDLIWNIKDELKK;ASLCISTK;CSESIPK;DSEEAEIIR;EDAIEHFMK;EELGFRPEYSASQLK;EKDKDSK;ELLIFNK;FYPLEIDYGQDEEAVK;FYTLIPHDFGMK;GDEVDGVDEVAK;GFSLLATEDKEALK;GFSLLATEDKEALKK;GGAAVDPDSGLEHSAHVLEK;GGSDDSSKDPIDVNYEK;GIYFADMVSK;HPDVEVDGFSELR;IAPPEAPVTGYMFGK;IFPPETSASVAATPPPSTASAPAAVNSSASADKPLSNMK;KFYPLEIDYGQDEEAVK;KGDEVDGVDEVAK;KLTVNPGTK;KPPLLNNADSVQAK;LEQMPSK;LEQMPSKEDAIEHFMK;LKFNFK;LPKPV…
sp|Q7L2E3|DHX30_HUMAN	DHX30	1;1;1;1;1;1;1;1;1;1;1;1;1;1;1;1;1;1;1;1;1;1;1;1;1;1;1;1;1;1;1;1;1;1;1;1;1;1;1;1;1;1;1;1;1;1;1;1;1;1;1;1;1	0.5561	53	69	AIVLAAIFR;ALGISHAK;ALLSHDSGSDHLAFVR;ALTQFPLPK;AVDEAVILLQEIGVLDQR;CLHPLLVVVSCLTR;CQSGFAYHLFPR;DKLVYVHTNGPK;DPFSSSLQNR;DSGPLSDPITGKPYVPLLEAEEVR;DSSQVHPLAVLLLTDGDVHIR;DTILNAIEQHPVVVISGDTGCGK;EHYLEDILAK;ENYLEENLLYAPSLR;FGSPADSWWRPEPTMPPTSWR;FIHGLIK;GEPGGILCFLPGWQEIK;GGALLFCTVGILLR;GPCGSFDVR;GPVWQEAPQLPVDPHR;GSSFEMTDDDSAIR;GWGLLGPR;IPQLLLER;IVLATNIAETSITINDIVHVVDSGLHKEER;KIETFLNHYPVESSWIAPELR;KIVLATNI…
sp|O94832|MYO1D_HUMAN	MYO1D	1;1;1;1;1;1;1;1;1;1;1;1;1;1;1;1;1;1;1;1;1;1;1;1;1;1;1;1;1;1;1;1;1;1;1;1;1;1;1;1;1;1;1;1;1;1;1;1;1;1;1;1	0.5268	52	78	ADFVLMDTVSMPEFMANLR;ADLGLQR;AWEGNYLASKPDTPQTSGTFVPVANELK;AWEGNYLASKPDTPQTSGTFVPVANELKR;DIIDKQHTEQEASYGR;DLIVCLFSK;DNKDLIVCLFSK;DQLVVFHTK;DTLFQDFK;DTLFQDFKR;EGIPWK;ELYERPPHLFAIADAAYK;FEEALQTIFNR;FVVDGDTPLIENGK;GDPIGGHINNYLLEK;HAHFSSR;HIDYFNNQIIVDLVEQQHK;HLQVNVTNPVQCSLHGK;HYAGDVVYSVIGFIDK;IGELVGVLVNHFK;ILAAILHLGNLK;INDIIEVK;IRHYAGDVVYSVIGFIDK;IVLFLQKVWR;LFCWIVTR;LNQPQPDFTK;LQQLFIQLVLK;LSITEVTK;MISE…
sp|Q9UPQ9|TNR6B_HUMAN	TNRC6B	1;1;1;1;1;1;1;1;1;1;1;1;1;1;1;1;1;1;1;1;1;1;1;1;1;1;1;1;1;1;1;1;1;1;1;1;1;1;1;1;1;1;1;1;1;1;1;1;1;1;1	0.4523	51	71	AMNLGDFNDIMR;DEEPSGWEEPSPQSISR;DMGTTDSGPYFEK;DQGWGGGR;DTESSSENTTDNNSASNPGSEK;EAGTESR;EPNLPTPMTSK;EQEREEQLMEDK;GALETDNSNSSAQVSTVGQTSR;GGNNDSWMNPLAK;GGSPYNQFDIIPGDTLGGHTGPAGDSWLPAK;GHPLPENQGNAQAPCWGR;GIQNIDPESDPYVTPGSVLGGTATSPIVDTDHQLLR;GLHTPVQPLNSSPSLR;GMPFGMGLGNTSR;GPIPGYGSGFSSGGMDYGMVGGK;GPSGTDTVSGQSNSGNNGNNGK;GTEGWESAATQTK;GWGTQDSR;HPSWEEEEDGGVWNTTGSQGSASSHNSASWGQGGK;IGEWSGPNQPNSSTGAWDNQK;IGPGS…
sp|Q6P2Q9|PRP8_HUMAN	PRPF8	1;1;1;1;1;1;1;1;1;1;1;1;1;1;1;1;1;1;1;1;1;1;1;1;1;1;1;1;1;1;1;1;1;1;1;1;1;1;1;1;1;1;1;1;1;1;1;1;1;1;1	0.251	51	60	AAVMHDILDMMPEGIK;ADWWTNTAHYNR;ALDIPLVK;ASEMAGPPQMPNDFLSFQDIATEAAHPIR;ATEPQMVLFNLYDDWLK;AVFWDIK;DGPYITAEEAVAVYTTTVHWLESR;DGVWNLQNEVTK;EAVVNTQELLDLLVK;ELGGLGMLSMGHVLIPQSDLR;ETGYTYILPK;EVGIEFMDLYSHLVPVYDVEPLEK;FGDLILK;FICISDLR;FPPVVFYTPK;FTLWWSPTINR;GITPLLER;GMLDPLEVHLLDFPNIVIK;GPGCGFWAAGWR;GTYFPTWEGLFWEK;GYLPSHYER;HDVNLGR;HLIYYR;IIHTSVWAGQK;ISLIQIFR;LIVDHNIADYMTAK;LLILALER;LTLEDLEDSWDR;LVVDSHVQYR;N…
sp|Q8WWI1|LMO7_HUMAN	LMO7	1;1;1;1;1;1;1;1;1;1;1;1;1;1;1;1;1;1;1;1;1;1;1;1;1;1;1;1;1;1;1;1;1;1;1;1;1;1;1;1;1;1;1;1;1;1;1;1;1	0.3256	49	60	AQETGHLVMDVR;ATLSSTSGLDLMSESGEGEISPQR;DSGYGDIWCPER;EAQLFHPGDLQDLSNR;EGFESDTDSEFTFK;EPVSLPGIMR;EQVPSGAELER;EVAATEEDVTR;EWEEAMAK;FSYNDSKEWEEAMAK;GATYPSEIPK;GATYPSEIPKEDSTTFAK;GESLDNLDSPR;KEQVPSGAELER;KPQDQLVIER;KWEQQLQEEQEQK;KWEQQLQEEQEQKR;LKPGVIK;LPSPTSPFSSLSQDQAATSK;LSTPIAGLDNINVFLK;MQDYNKDDMSYR;MYSFDDVLEEGK;NHQLYCNDCYLR;NPSSSVPPPSAGSVK;NVLITLYWLGR;QPQEEVVHEDQGK;QPSYVPAPLR;QPSYVPAPLRK;REDSFESLDSL…
sp|Q6WCQ1|MPRIP_HUMAN	MPRIP	1;1;1;1;1;1;1;1;1;1;1;1;1;1;1;1;1;1;1;1;1;1;1;1;1;1;1;1;0;1;1;1;1;1;1;1;1;1;1;1;1;1;1;1;1;1;1;1;1	0.5385	48	69	CLENAHLAQALEAER;DAYELEVLLR;DFTNEAPPAPLPDASASPLSPHR;DIYTELSIAK;EASDLLEQNR;EEESAMSSDR;EGEFTLSAMTSGIR;EGYVLQATCER;EIVSGWLEMLMVYPR;ENQELNAHNQELNNR;EPGLESKEEESAMSSDR;FEALDIEK;FFILYEHGLLR;FGMLDATDGPGTEDAALR;FSLCILTPEK;GFAAMEETHQK;HVHPTTAPDVTSSLPEEK;HWFVLADQSLR;KFQANIFNK;KHWFVLADQSLR;KIEDLQR;KVEPPTPQEPGPAK;LLAEETAATISAIEAMK;LLQDQLR;LSTHELTSLLEK;LSTHELTSLLEKELEQSQK;NAHREEMER;NWIQTIMK;NYGFQIHTK;QEAELGEPDP…
sp|Q08211|DHX9_HUMAN	DHX9	1;1;1;1;1;1;1;1;1;1;1;1;1;1;1;1;1;1;1;1;1;1;1;1;1;1;1;1;1;1;1;1;1;1;1;1;1;1;1;1;1;1;1;1;1;1;1;1	0.5079	48	84	AAECNIVVTQPR;AAMEALVVEVTK;AENNSEVGASGYGVPGPTWDR;AIEPPPLDAVIEAEHTLR;DINTDFLLVVLR;EGETVEPYK;ELDALDANDELTPLGR;FESEILEAISQNSVVIIR;FESILPRPHASIMFCTVGVLLR;FMCEVQVEGYNYTGMGNSTNKK;FSDHVALLSVFQAWDDAR;GISHVIVDEIHER;GMTLVTPLQLLLFASK;GMTLVTPLQLLLFASKK;HLEMNPHFGSHR;ILTTEGR;ISAVSVAER;KEEQEVQATLESEEVDLNAGLHGNWTLENAK;KFESEILEAISQNSVVIIR;KMTPSYEIR;KVFDPVPVGVTK;KVQSDGQIVLVDDWIK;LAAQSCALSLVR;LAQFEPSQR;LETHMTPEMFR;L…
sp|Q69YQ0|CYTSA_HUMAN	SPECC1L	1;1;1;1;1;1;1;1;1;1;1;1;1;1;1;1;1;1;1;1;1;1;1;1;1;1;1;1;1;1;1;1;1;1;1;1;1;1;1;1;1;1;1;1;1;1	0.4754	46	76	AALAATLEEYK;AETLASSLQEDLAHTR;ATVASDQIEMNR;EAQEMIGALK;EKAETLASSLQEDLAHTR;EQLLGVQQHLSNTLK;ETIFELEDEVEQHR;ETIMAHQPTDVESTLLQLQEQNTAIR;ETIMAHQPTDVESTLLQLQEQNTAIREELNQLK;HSISGPISTSKPLTALSDK;IHQMEENQHSTSEELQATLQELADLQQITQELNSENER;KGSSGNASEVSVACLTER;KLPSAGQGANDMALAK;KQIEDLNMTLEK;LHDNLIISDLENTVK;LHEAQEK;LNALGFSLEQR;LPSAGQGANDMALAK;LVKPGTAASLSK;MAEQDNKEAQEMIGALK;QFQADLQTAVVIANDIK;QFQADLQTAVVIANDIKSEAQEEIGD…
sp|Q9BUJ2|HNRL1_HUMAN	HNRNPUL1	1;1;1;1;1;1;1;1;1;1;1;1;1;1;1;1;1;1;1;1;1;1;1;1;1;1;1;1;1;1;1;1;1;1;1;1;1;1;1;1;1;1;1;1;1;1	0.632	46	123	AECEILMMVGLPAAGK;AEPYCSVLPGFTFIQHLPLSER;AGPPPEKR;AIVICPTDEDLK;AIVICPTDEDLKDR;ANFTLPDVGDFLDEVLFIELQREEADK;APQQQPPPQQPPPPQPPPQQPPPPPSYSPAR;DNNNSNNR;DVPDHAVLEMK;EALGGQALYPHVLVK;ELDADDEPGRPGHINEEVETEGGSELEGTAQPPPPGLQPHAEPGGYSGPDGHYAMDNITR;FAENDVIGCFADFECGNDVELSFTK;FENYGDK;GYFEHR;HAASNPSK;HLPSTEPDPHVVR;IGWSLDSCSTQLGEEPFSYGYGGTGK;INEEISVK;IQKEALGGQALYPHVLVK;KAGPPPEK;KAGPPPEKR;KAIVICPTDEDLKDR;KRPYEENR;K…
sp|O00571|DDX3X_HUMAN	DDX3X	1;1;1;1;1;1;1;1;1;1;1;1;1;1;1;1;1;1;1;1;1;1;1;1;1;1;0;1;1;1;1;1;1;1;1;1;1;1;1;1;1;1;1;1;1;1;1	0.6405	46	104	DAYSSFGSR;DKDAYSSFGSR;DLLDLLVEAK;DLMACAQTGSGK;DREEALHQFR;DSLTLVFVETK;DSLTLVFVETKK;DSSGWSSSK;EEALHQFR;ELAVQIYEEAR;ELAVQIYEEARK;FSGGFGAR;GADSLEDFLYHEGYACTSIHGDR;GCHLLVATPGR;GFYDKDSSGWSSSK;GLDISNVKHVINFDLPSDIEEYVHR;HAIPIIK;HAIPIIKEK;HTMMFSATFPK;HVINFDLPSDIEEYVHR;IGLDFCK;IVEQDTMPPK;KGADSLEDFLYHEGYACTSIHGDR;KQYPISLVLAPTR;LEQELFSGGNTGINFEK;LVDMMER;MLDMGFEPQIR;QEVPSWLENMAYEHHYK;QSSGASSSSFSSSR;QYPISLVLAP…
sp|P52272|HNRPM_HUMAN	HNRNPM	1;1;1;1;1;1;1;1;1;1;1;1;1;1;1;1;1;1;1;1;1;1;1;1;1;1;1;1;1;1;1;1;1;1;1;1;1;1;1;1;1;1;1;1	0.737	44	61	ACQIFVR;ADILEDKDGK;AFITNIPFDVK;DKFNECGHVLYADIK;EKVGEVTYVELLMDAEGK;EVFSMAGVVVR;FEPYANPTK;FESPEVAER;FGSGMNMGR;FNECGHVLYADIK;GCAVVEFK;GDFFPPERPQQLPHGLGGIGMGLGPGGQPIDANHLNK;GEGERPAQNEK;GGNRFEPYANPTK;GIGMGNIGPAGMGMEGIGFGINK;GIGTVTFEQSIEAVQAISMFNGQLLFDRPMHVK;GNFGGSFAGSFGGAGGHAPGVAR;INEILSNALK;LGGAGMER;LGSTVFVANLDYK;LKEVFSMAGVVVR;MAAPIDR;MATGLER;MEEESGAPGVPSGNGAPGPK;MEESMK;MGAGLGHGMDR;MGAGMGFGLER;MGANNL…
sp|O00159|MYO1C_HUMAN	MYO1C	1;1;1;1;1;1;1;1;1;1;1;1;1;1;1;1;1;1;1;1;1;1;1;1;1;1;1;1;1;1;1;1;1;1;1;1;1;1;1;1;1;1;1;1	0.4722	44	71	AKNGHLAVVAPR;AVASEIFK;CPENAFFLDHVR;DGTIDFTPGSELLITK;DLQIYSR;DNYPQSVPR;EPAYVR;FRENLIYTYIGPVLVSVNPYR;GAPVGGHILSYLLEK;GDVVLQSDHVIETLTK;GEELLSPLNLEQAAYAR;GIISILDEECLRPGEATDLTFLEK;GVSFYEVPPHLFAVADTVYR;HLGYKPEEYK;IDYANLTGISVSSLSDSLFVLHVQR;KDNYPQSVPR;KRPETVATQFK;LEDTVK;LGTDEISPR;LLHYAGEVTYSVTGFLDK;LLHYAGEVTYSVTGFLDKNNDLLFR;LLQFYAETCPAPER;LLQSNPVLEAFGNAK;LLSVEGSTLR;MSLLQLVEILQSK;NFHIFYQLLEGGEEETLR;NFHIFY…
sp|P13639|EF2_HUMAN	EEF2	1;1;1;1;1;1;1;1;1;1;1;1;1;1;1;1;1;1;1;1;1;1;1;1;1;1;1;1;1;1;1;1;1;1;1;1;1;1;1;1;1;1;1	0.5618	43	63	AGIIASAR;ALLELQLEPEELYQTFQR;ARPFPDGLAEDIDKGEVSAR;AYLPVNESFGFTADLR;CELLYEGPPDDEAAMGIK;CLYASVLTAQPR;DGAGFLINLIDSPGHVDFSSEVTAALR;DLEEDHACIPIK;DLEEDHACIPIKK;EDLYLKPIQR;EGALCEENMR;EGIPALDNFLDKL;ETVSEESNVLCLSK;FSVSPVVR;FYAFGR;GHVFEESQVAGTPMFVVK;GPLMMYISK;GVQYLNEIK;GVQYLNEIKDSVVAGFQWATK;IKPVLMMNK;IMGPNYTPGK;IWCFGPDGTGPNILTDITK;KEDLYLKPIQR;KIWCFGPDGTGPNILTDITK;NMSVIAHVDHGK;NPADLPK;QFAEMYVAK;RGHVFEESQVAGT…
sp|Q9P0K7|RAI14_HUMAN	RAI14	1;1;1;1;1;1;1;1;1;1;1;1;1;1;1;1;1;1;1;1;1;1;1;1;1;1;1;1;1;1;1;1;1;1;1;1;1;1;1;1;1	0.4153	41	53	AAMTDAMVPR;AEDALSEMK;AFLFEK;APPPPISPTQLSDVSSPR;EAQAELEDYR;EAQAELEDYRK;EKENIQTLLK;EKVHSEVVQIR;ENIQTLLK;ENSVSITEHLQVITTLR;EQEVNELLQK;ESVFFAEPPFK;EVLSVQK;FQQAQEELAEMK;GADLNLVDSLGYNALHYSK;GTVIKPPVEEYEEMK;IQQLQEILQDLQK;KAPPPPISPTQLSDVSSPR;KGADLNLVDSLGYNALHYSK;KQHQEVISVYR;KQLQVELQSR;KSLEDVTAEYIHK;LGLVSPESMDNYSHFHELR;LLQAVENGDAEK;LSENAGIQSLLLSK;MHLLYAVQGQMDEDVQK;QDLQNALEESER;QHQEVISVYR;QLQVELQSR;SKEQEVN…
sp|P38646|GRP75_HUMAN	HSPA9	1;1;1;1;1;1;1;1;1;1;1;1;1;1;1;1;1;1;1;1;1;1;1;1;1;1;1;1;1;1;1;1;1;1;1;1;1;1;1;1;1	0.6421	41	93	AMQDAEVSK;AQFEGIVTDLIR;AQFEGIVTDLIRR;ASNGDAWVEAHGK;CELSSSVQTDINLPYLTMDSSGPK;DAGQISGLNVLR;DDIENMVK;DNMALQR;DSETGENIR;EDQKEEK;EGSGSSGTGEQK;EGSGSSGTGEQKEDQK;EGSGSSGTGEQKEDQKEEK;EMAGDNK;EQQIVIQSSGGLSK;EQQIVIQSSGGLSKDDIENMVK;ERVEAVNMAEGIIHDTETK;ETAENYLGHTAK;GAVVGIDLGTTNSCVAVMEGK;GVPQIEVTFDIDANGIVHVSAK;LFEMAYK;LLGQFTLIGIPPAPR;LVGMPAK;LYSPSQIGAFVLMK;MEEFKDQLPADECNK;MKETAENYLGHTAK;NAVITVPAYFNDSQR;QAASSLQ…
sp|Q16891|MIC60_HUMAN	IMMT	1;1;1;1;1;1;1;1;1;1;1;1;1;1;1;1;1;1;1;1;1;1;1;1;1;1;1;1;1;1;1;1;1;1;1;1;1;1	0.6108	38	58	AAMDNSEIAGEK;AFDSAVAK;AHQLWLSVEALK;AVDEAADALLK;DAMENEMR;ELDSITPEVLPGWK;ERPPEEVAAR;EVAGAKPHITAAEGK;FYAVQK;GIEQAVQSHAVAEEEAR;GMSVSDLADK;GMSVSDLADKLSTDDLNSLIAHAHR;IAGAGLLFVGGGIGGTILYAK;ISSVSEVMK;KAHQLWLSVEALK;KAVDEAADALLK;KVQAAQSEAK;LFEMVLGPAAYNVPLPK;LHNMIVDLDNVVK;LLSYASYCIEHGDLELAAK;LSQEQVDNFTLDINTAYAR;LSTDDLNSLIAHAHR;MTLETK;QHITLALEK;QKGDTPASATAPTEAAQIISAAGDTLSVPAPAVQPEESLK;QTASVTLQAIAAQNAAVQAVNAH…
sp|P27708|PYR1_HUMAN	CAD	1;1;1;1;1;1;1;1;1;1;1;1;1;1;1;1;1;1;1;1;1;1;1;1;1;1;1;1;1;1;1;1;1;1;1;1;1;1	0.2144	38	45	AAFALGGLGSGFASNR;AHWTPFEGQK;ALKEENIQTLLINPNIATVQTSQGLADK;ASDPGLPAEEPK;DQMSHLFNVAHTLR;EATAGNPGGQTVR;EELSALVAPAFAHTSQVLVDK;EIEYEVVR;ELSDLESAR;FLSSAAAVSK;GEVRPELGSR;GIPGLPDGR;HPQPGAVELAAK;IIAHAQLLEQHR;KNILLTIGSYK;LAADFSVPLIIDIK;LGGAVLSFSEATSSVQK;LLDTIGISQPQWR;LPGLIDVHVHLR;LSLDDLLQR;LSSFVTK;LYLNETFSELR;MALLATVLGR;MALLATVLGRF;MVVMHPMPR;NILLTIGSYK;QIALAVLSTELAVR;RPVINAGDGVGEHPTQALLDIFTIR;SILEQLAEK;TLGV…
sp|O43795|MYO1B_HUMAN	MYO1B	1;1;1;1;1;1;1;1;1;1;1;1;1;1;1;0;1;1;1;1;1;1;1;1;1;1;1;1;1;1;1;1;1;1;1;1;1;1	0.3908	37	55	ALYPSSVGQPFQGAYLEINK;ALYPSSVGQPFQGAYLEINKNPK;ASVATLMK;DLSQAMWK;DQDKDQCILITGESGAGK;EAVTTIAAYWHGTQAR;EQLLQSNPVLEAFGNAK;FLNDTSLPHSCFR;GDFLFSSDHLIEMATK;GDPLGGVISNYLLEK;IFLLTNNNLLLADQK;LEDLATLIQK;LGNIEFKPESR;LIYEEK;LKDAIEEK;LQQIFIELTLK;LVMSYVAAVCGK;MPSLSPIDK;NFHVFYQLLSGASEELLNK;NFYELSPHIFALSDEAYR;NKHAIAVIWAYWLGSK;NPNYIR;QRLEDLATLIQK;RPPTAGSQFK;SEVPLVDVTK;SGVEVLFNELEIPVEEYSFGR;SLPIYSPEKVEEYR;SQIVIAAWYR…
sp|O75643|U520_HUMAN	SNRNP200	1;1;1;1;1;1;1;1;1;1;1;1;1;1;1;1;1;1;1;1;1;1;1;1;1;1;1;1;1;1;1;1;1;1;1;1	0.214	36	42	AIFEIVLNR;ANSNLVLQADR;DAVNWLGYAYLYIR;DIDAFWLQR;DLLPYGFAIHHAGMTR;DTLGLFLR;EEGWWVVIGDAK;FLYQLHETEKEDLIR;FYDDAIVSQK;GLIEIISNAAEYENIPIR;GWAQLTDK;GYTLLSEGIDEMVGIIYKPK;IASHYYITNDTVQTYNQLLKPTLSEIELFR;IHAYVDYPIYDVLQMVGHANRPLQDDEGR;IIYIAPMR;INVLLQAFISQLK;KPVIVFVPSR;LELSVHLQPITR;LIILDEIHLLHDDRGPVLEALVAR;LPEEVVK;LYDLNHNEIGELIR;MTQNPNYYNLQGISHR;NQVLVFVHSR;SLVQEMVGSFGK;SNSLISIK;SPTLYGISHDDLK;TLVEDLFADK;TNLLLQ…
sp|Q92499|DDX1_HUMAN	DDX1	1;1;1;1;1;1;1;1;1;1;1;1;1;1;1;1;1;1;1;1;1;1;1;1;1;1;1;1;1;1;1;1;1;1;1;1	0.5986	36	54	DGFVALSK;DLGLAFEIPPHMK;DNTRPGANSPEMWSEAIK;DQLSVLENGVDIVVGTPGR;EAQTSFLHLGYLPNQLFR;ELAEQTLNNIK;ELLIIGGVAAR;FGFGFGGTGK;FLICTDVAAR;FLPNAPK;FLVLDEADGLLSQGYSDFINR;FNFGEEEFKFPPK;GEDSVPDTVHHVVVPVNPK;GHQFSCVCLHGDR;GHVDILAPTVQELAALEK;GIDIHGVPYVINVTLPDEK;GKHYYEVSCHDQGLCR;GSAFAIGSDGLCCQSR;HYYEVSCHDQGLCR;IMHFPTWVDLK;LQVIVCSATLHSFDVK;MDQAIIFCR;MGLAISLVATEK;MHNQIPQVTSDGK;SQHSGNAQVTQTK;TDDVHAK;TGAFSIPVIQIVYETLK;…
sp|O14654|IRS4_HUMAN	IRS4	1;1;1;1;1;1;1;1;1;1;1;1;1;1;1;1;1;1;1;1;1;1;1;1;1;1;1;1;1;1;1;1;1;1;1;1	0.3524	36	50	AAAAAAAAAASGAAIPPLIPPR;AAAAAAAAAASGAAIPPLIPPRR;AAVSAFPTDSLER;AIGDGEDEMLFTR;ALCADEYR;AVSVPASFFR;CGHSEQYFFLEVGR;DAASKPSGEGSFSKPGDGGSPSKPSDHEPPK;DVWQVIVKPR;ELSGVFR;ESNTPAPSTQGLPDSWGIIAEPR;EVSYNWDPK;FEQFCHLR;FVTPSEPVAHSR;GAQDVAGGSNPGAHNPSANLAR;GDNQAGGAAAAAAAPEPPPR;GLDKEVSYNWDPK;GYMMMFPR;HLGLVPLEPGGWLR;IKPKPQKPTHEQR;LETADAPAR;LNTEVASVVVQLLSIR;LSSEVSGSGSGNFGEEGNPQGK;LYFCVDR;RFVTPSEPVAHSR;RVPRPPEREDSDND…
sp|Q00839|HNRPU_HUMAN	HNRNPU	1;1;1;1;1;1;1;1;1;1;1;1;1;1;1;1;1;1;1;1;1;1;1;1;1;1;1;1;1;1;1;1;1;1;1	0.5067	35	82	APQCLGK;DLPEHAVLK;DRLSASSLTMESFAFLWAGGR;EKPYFPIPEEYTFIQNVPLEDR;FDENDVITCFANFESDEVELSYAK;FIEIAAR;GNFTLPEVAECFDEITYVELQKEEAQK;GYFEYIEENK;GYFEYIEENKYSR;HAAENPGK;HLYTKDIDIHEVR;IGWSLTTSGMLLGEEEFSYGYSLK;KAEVEGK;KDCEVVMMIGLPGAGK;KMCLFAGFQR;KQMADTGK;LLEQYK;LLEQYKEESK;LLEQYKEESKK;LNTLLQR;LQAALDDEEAGGRPAMEPGNGSLDLGGDSAGR;LSASSLTMESFAFLWAGGR;MCLFAGFQR;NFILDQTNVSAAAQR;NGQDLGVAFK;NQSQGYNQWQQGQFWGQKPWSQHYHQGYY…
sp|O75533|SF3B1_HUMAN	SF3B1	1;1;1;1;1;1;1;1;1;1;1;1;1;1;1;1;1;1;1;1;1;1;1;1;1;1;1;1;1;1;1;1;1;1;1	0.352	35	48	AAGLATMISTMRPDIDNMDEYVR;AIGPHDVLATLLNNLK;AIVNVIGMHK;DTPGHGSGWAETPR;EVMLILIR;HFWQHR;IMGNLGAADIDHK;IVDDLKDEAEQYR;IVQQIAILMGCAILPHLR;IWDPTPSHTPAGAATPGR;IYNDDKNTYIR;IYNSIYIGSQDALIAHYPR;KLSSWDQAETPGHTPSLR;KLTATPTPLGGMTGFHMQTEDR;KPGYHAPVALLNDIPQSTEQYDPFAEHRPPK;LDDLVRPYVHK;LDPFADGGK;LTATPTPLGGMTGFHMQTEDR;MLQYCLQGLFHPAR;MVMETIEK;NRPLSDEELDAMFPEGYK;QLVDTTVELANK;QQAADLISR;RATVNTFGYIAK;RWDQTADQTPGATPK;SLVEI…
sp|Q13045|FLII_HUMAN	FLII	1;1;1;1;1;1;1;1;1;1;1;1;1;1;1;1;1;1;1;1;1;1;1;1;1;1;1;1;1;1;1;1;1;1	0.3207	34	42	AAEWYNIDFSLQNQLR;ACQVYIQHMR;ACSAIHAVNLR;ADLTALFLPR;AVQGAQQPSLYQIR;EASNMGWLTFTFSLQK;EGEEATAEAEEK;ENPNLVMPPKPADR;FESLFPGK;FKNWDDVLTVDYTR;FVFLLDR;GAQATLSSTTK;GLDIYVWR;GMSDVAQEK;GYFAVTEK;LAGASPATVAAAAAAGSGPK;LDFDGLPSGIGK;LEHLSVSHNNLTTLHGELSSLPSLR;LGQELCGMLHRPR;LLQSLLDTR;LVHLQTLVLNGNPLLHAQLR;NAEAVLQSPGLSGK;NHLVTLPEAIHFLTEIEVLDVR;NQLTSLPSAICK;NWDDVLTVDYTR;QLPAMTALQTLHLR;RLVHLQTLVLNGNPLLHAQLR;RWDQGLEKPR…
sp|P21333|FLNA_HUMAN	FLNA	1;1;1;1;1;1;1;1;1;1;0;1;1;1;0;1;0;1;1;1;1;1;1;1;1;1;1;1;1;1;1;1;1;1;1;1	0.1912	33	37	AEAGVPAEFSIWTR;AEFTVETR;AFGPGLQGGSAGSPAR;AGVAPLQVK;ATCAPQHGAPGPGPADASK;AWGPGLEGGVVGK;DAGEGLLAVQITDPEGKPK;EAGAGGLAIAVEGPSK;EGPYSISVLYGDEEVPR;FGGEHVPNSPFQVTALAGDQPSVQPPLR;FTVETR;FVPAEMGTHTVSVK;GAGTGGLGLAVEGPSEAK;GKLDVQFSGLTK;GQHVPGSPFQFTVGPLGEGGAHK;KGEITGEVR;LIALLEVLSQK;LKPGAPLRPK;LPQLPITNFSR;LTVSSLQESGLK;LVSNHSLHETSSVFVDSLTK;LYSVSYLLK;SPFEVK;SPFSVAVSPSLDLSK;TFSVWYVPEVTGTHK;VANPSGNLTETYVQDR;VEPGLGA…
sp|P0DMV8|HS71A_HUMAN	HSPA1A	1;1;1;1;1;1;1;1;1;1;1;1;1;1;1;1;1;0;0;1;1;1;1;1;1;1;1;1;1;1;1;1;1;0;0;1;1	0.7129	33	68	AAAIGIDLGTTYSCVGVFQHGK;AFYPEEISSMVLTK;AQIHDLVLVGGSTR;ARFEELCSDLFR;ATAGDTHLGGEDFDNR;CQEVISWLDANTLAEKDEFEHK;DAGVIAGLNVLR;DNNLLGR;EIAEAYLGYPVTNAVITVPAYFNDSQR;ELEQVCNPIISGLYQGAGGPGPGGFGAQGPK;FEELCSDLFR;FELSGIPPAPR;FGDPVVQSDMK;GVPQIEVTFDIDANGILNVTATDK;HWPFQVINDGDKPK;IINEPTAAAIAYGLDR;ISEADKK;ITITNDK;ITITNDKGR;KFGDPVVQSDMK;LLQDFFNGR;LSKEEIER;LVNHFVEEFK;LVNHFVEEFKR;MKEIAEAYLGYPVTNAVITVPAYFNDSQR;NALESYAFN…							Homo sapiens OX	9606 GN	HSPA1B PE	1 SV	1									protein	1B	OS=Homo	sapiens	OX=9606	GN=HSPA1B	PE=1	SV=1
sp|Q9UQ35|SRRM2_HUMAN	SRRM2	1;1;1;1;1;1;1;1;1;1;1;1;1;1;1;1;1;1;1;1;1;1;1;1;1;1;1;1;1;1;1;1;1	0.1711	33	41	AAFGISDSYVDGSSFDPQR;AGMSSNQSISSPVLDAVPR;DKFSPFPVQDRPESSLVFK;DQQSSSSER;EETPGQRPAVTETHQLAELNEK;ENSFGSPLEFR;FSPFPVQDRPESSLVFK;GEFSASPMLK;GEGDAPFSEPGTTSTQRPSSPETATK;GPSPEGSSSTESSPEHPPK;GQSQTSPDHR;HGGSPQPLATTPLSQEPVNPPSEASPTR;IALALTAISLGTARPPPSMSAAGLAAR;MAPALSGANLTSPR;MSQVPAPVPLMSLR;RGERPDYKGEEELR;RPNPDILDHER;SAHATAPVNIAGSR;SEEPAGQILSHLSSELK;SGSSQELDVKPSASPQER;SLSYSPVER;SPGMLEPLGSSR;SPSVSSPEPAEK;SSGHS…
sp|O15020|SPTN2_HUMAN	SPTBN2	1;1;1;1;0;1;1;1;0;1;1;1;1;1;0;0;0;1;1;0;1;1;0;1;1;1;1;1;0;1;1;1;1;1;1;1;1;1;1;0;1;1	0.2192	33	39	AASAGVPYHGEVPVSLAR;AKDELSAQAEVK;ALAQEDQGAGEVER;AQGSVAFDYR;DALLLWCQMK;DGLAFNAIVHK;DLNAAEALQR;DLPSVQLLMK;DLTSVNILLK;DTSTIGQER;EANALAAGHPAQAVAINAR;EKEVEAIQAQAK;ELDDLEQWIQER;EQQHLLASADTGR;ETWLSENQR;FQIQDISVETEDNKEK;GNLEVLLFTIQSK;GPAPSAMPQSR;GQVLAAAYELQR;IHCLENVDK;IHGLLEAGR;KHEAIETDIVAYSGR;KNQTLQK;LAQAHGFQGFLR;LEALAEER;LEALGTGWEELGR;LEQSYEALCELAAAR;LGHELELR;LISDINK;LLLNLELQK;LTLEQGQQLVAEGHPGASQASAR;LV…
sp|Q07157|ZO1_HUMAN	TJP1	1;1;1;1;1;1;1;1;1;1;1;1;0;1;1;1;1;1;1;1;1;1;1;1;1;1;1;1;1;1;1;1;1	0.2677	32	39	AEQLASVQYTLPK;AIPVSPSAVEEDEDEDGHTVVATAR;APGFGFGIAISGGR;DGNIQEGDVVLK;DNPHFQSGETSIVISDVLK;EAGFLRPVTIFGPIADVAR;EAIQQQQNQLVWVSEGK;EDLSAQPVQTK;EGLEEGDQILR;FEEPAPLSYDSRPR;FLKPVELR;FNHNLLPSETAHKPDLSSK;FPAYER;GEEVTILAQK;GGPAEGQLQENDR;HALLDVTPNAVDR;ISKPGAVSTPVK;IVESDVGDSFYIR;KDPYPEEMMR;LAGGNDVGIFVAGVLEDSPAAK;QHPEESSER;QLSYFDR;QYFEQYSR;SFENKPPAHIAASHLSEPAKPAHSQNQSNFSSYSSK;SFPDKAPVNGTEQTQK;SHSLAQPPEFDSGVETF…
sp|P17844|DDX5_HUMAN	DDX5	0;1;1;1;1;1;1;1;1;0;1;1;0;0;1;1;0;1;1;1;1;0;1;1;1;0;1;1;1;1;0;1;1;1;1;1;1;1;1;1	0.6547	32	60	APILIATDVASR;CDELTR;DGWPAMGIHGDK;DWVLNEFK;DYIHINIGALELSANHNILQIVDVCHDVEKDEK;EANQAINPK;ELAQQVQQVAAEYCR;FGNPGEK;FVINYDYPNSSEDYIHR;GDGPICLVLAPTR;GGFNTFR;GHNCPKPVLNFYEANFPANVMDVIAR;GLDVEDVK;GVEICIATPGR;GYSSLLK;GYSSLLKR;IVDQIRPDR;LIDFLECGK;LLQLVEDR;LMEEIMSEK;LMEEIMSEKENK;MLDMGFEPQIR;NFYQEHPDLAR;QLAEDFLKDYIHINIGALELSANHNILQIVDVCHDVEKDEK;QNFTEPTAIQAQGWPVALSGLDMVGVAQTGSGK;QTLMWSATWPK;QVSDLISVLR;RDGWPAMGI…
sp|P55072|TERA_HUMAN	VCP	1;1;1;1;1;1;1;1;1;1;1;1;1;1;1;1;1;1;1;1;1;1;1;1;1;1;1;1;1;1;1	0.4839	31	36	AFEEAEK;AHVIVMAATNRPNSIDPALR;AIANECQANFISIK;AIGVKPPR;DHFEEAMR;DVDLEFLAK;ELQELVQYPVEHPDK;EMVELPLR;ETVVEVPQVTWEDIGGLEDVK;ETVVEVPQVTWEDIGGLEDVKR;FGMTPSK;GDDLSTAILK;GGNIGDGGGAADR;GILLYGPPGTGK;GPELLTMWFGESEANVR;HPALFK;IVSQLLTLMDGLK;KGDIFLVR;LADDVDLEQVANETHGHVGADLAALCSEAALQAIR;LAGESESNLR;LDQLIYIPLPDEK;LGDVISIQPCPDVK;LIVDEAINEDNSVVSLSQPK;MDELQLFR;NAPAIIFIDELDAIAPK;NVFIIGATNRPDIIDPAILRPGR;QAAPCVLFFDELDSI…
sp|Q6PKG0|LARP1_HUMAN	LARP1	1;1;1;1;1;1;1;1;1;1;1;0;0;1;1;1;1;1;1;1;1;1;1;1;1;1;1;1;1;1;1;1;0;1	0.3504	31	49	AVTPVPTK;DFQEETVKDYEAGQLYGLEK;DFVEAPPPK;DYEAGQLYGLEK;EGTGQQER;ENGFTQHVYHK;FDGVEGPR;FEPEYSQIK;FRLDIFK;FSHLTSLPQQLPSQQLMSK;FWAFLK;FWSFFLR;FYPVVK;GSESATYVPVAPPTPAWQPEIKPEPAWHDQDETSSVK;HSSNPPLESHVGWVMDSR;ILIVTQTPHYMR;KFDGVEGPR;KKPPPAPEGK;KMDADGFLPITLIASFHR;LQEYLGK;MDADGFLPITLIASFHR;MYEEFK;NALPPVLTTVNGQSPPEHSAPAK;SLPTTVPESPNYR;TEEVSNLK;THFDYQFGYR;VGDFGDAINWPTPGEIAHK;VINDGLFYYEQDLWAEK;VQALTTDISLIFAALK;…
sp|Q14152|EIF3A_HUMAN	EIF3A	1;1;1;1;1;1;1;1;1;1;1;1;1;1;1;1;1;1;1;1;1;1;1;1;1;1;1;1;1;1;1	0.254	31	39	ANEFLEVGK;AVEDIHGLFSLSK;DIDIEDLEELDPDFIMAK;DLFVMR;DLYNWLEVEFNPLK;EEQHQLAVTAYLK;EKEEEEQR;FLWESYR;GGADDER;HHNQSTAINLNNPESQSMHLETR;IDHTSR;IGLINDMVR;IKDMDLWEQQEEER;ILQEHEQIK;ITTMQLER;KPPKPQLMANYYNK;LATLLGLQAPPTR;LEEIPLIK;LLDMDGIIVEK;LLLTPWVK;LLQQVSQIYQSIEFSR;LTSLVPFVDAFQLER;LVQLDSAISMELWQEAFK;LYHDIAQQAFK;MLEDRDLFVMR;NLTQDEMQR;QPALDVLYDVMK;SGNALFHASTLHR;TLSFGSDLNYATR;VLLATLSIPITPER;VSTVFWK
sp|Q92900|RENT1_HUMAN	UPF1	1;1;1;1;1;1;1;1;1;1;1;1;1;1;1;1;1;1;1;1;1;1;1;1;1;1;1;1;1;1	0.3268	30	40	ADSVVVLLCR;AGAKPDQIGIITPYEGQR;ANEHQGIGFLNDPR;AYQHGGVTGLSQY;CFLSWLVK;DINWDSSQWQPLIQDR;EAIDSPVSFLALHNQIR;EKDFIILSCVR;ENPSATLEDLEKPGVDEEPQHVLLR;FMTTAMYDAR;FTAQGLPDLNHSQVYAVK;GNTSGSHIVNHLVR;IAYFTLPK;IPSEQEQLR;KLVNTINPGAR;LKESQTQDNITVR;LLGHEVEDVIIK;LVNTINPGAR;LVVLGIRPIR;LYQEVEIASVDAFQGR;NMDSMPELQK;NVFLLGFIPAK;QITAQQINK;QPLWNHLLNYYK;RFTAQGLPDLNHSQVYAVK;SSVGAPVEVTHNFQVDFVWK;TVTSATIVYHLAR;VPDNYGDEIAIELR;…
sp|P42704|LPPRC_HUMAN	LRPPRC	1;1;1;1;1;1;1;1;1;1;1;1;1;1;1;1;1;1;1;1;1;1;1;1;1;1;1;1;1;1	0.2733	30	36	ALYEHLTAK;CVANNQVETLEK;DTTALSFFHMLNGAALR;EEGFPIRPHYFWPLLVGR;FSPTDFLAK;ILGFMK;IPENIYR;IQEENVIPR;ISNQFDWALMR;KGAYDIFLNAK;LANQFAIYKPVTDFFLQLVDAGK;LGAVYDVSHYNALLK;LQDAINILK;LVELTQK;MEEANIQPNR;MVFINNIALAQIK;NVQGIIEILK;QLHEAIVTLGLAEPSTNISFPLVTVHLEK;QLILVLCSEENMQK;QYFHQLEK;SELHLMDR;SGGLGGSHALLLLR;SNTLPISLQSIR;SVLELIPELNEKEEAYNSLMK;TKDLPVTEAVFSALVTGHAR;TVQLTSSELESTLETLK;VIEEQLEPAVEK;VIEPQYFGLAYLFR;VIQALA…
sp|O14974|MYPT1_HUMAN	PPP1R12A	1;1;1;1;1;1;1;1;1;1;1;1;1;1;1;0;1;1;1;1;1;1;1;1;1;1;1;1;1;1;1	0.333	30	44	AQLHDTNMELTDLK;DYDGWTPLHAAAHWGK;EQENEEKEKEEK;ETLIIEPEK;ETQTDSISR;FPTTATK;GYTEVLK;IESLEQEKVDEEEEGKK;ISEMEEELK;KDESPATWR;KTGSYGALAEITASK;KWEDDLKK;LASTSDIEEKENR;LAYVAPTIPR;LEKDDSTDFK;LKDENGALIR;LLIQAGYDVNIK;LSSSLDNK;LWAEDSTEK;LWAEDSTEKEK;LYEQILAENEK;QWLNSGHINDVR;RLASTSDIEEK;SGGTALHVAAAK;SGSYSYLEER;SLLSSTSTTTK;SPLIESTANMDNNQSQK;STQGVTLTDLQEAEK;TYDETYQR;VGQTAFDVADEDILGYLEELQK;YETSSTSAGDRYDSLLGR
sp|P10809|CH60_HUMAN	HSPD1	1;1;1;1;1;1;1;1;1;1;1;1;1;1;1;1;1;1;1;1;1;1;1;1;1;1;1;1;1;1	0.5969	30	50	AAVEEGIVLGGGCALLR;ALMLQGVDLLADAVAVTMGPK;CEFQDAYVLLSEK;CIPALDSLTPANEDQK;DDAMLLK;EEKDPGMGAMGGMGGGMGGGMF;EIGNIISDAMK;GANPVEIR;GVMLAVDAVIAELK;GVMLAVDAVIAELKK;GYISPYFINTSK;IGIEIIK;IMQSSSEVGYDAMAGDFVNMVEK;IQEIIEQLDVTTSEYEK;IQEIIEQLDVTTSEYEKEK;ISSIQSIVPALEIANAHR;KGVITVK;KISSIQSIVPALEIANAHR;KPLVIIAEDVDGEALSTLVLNR;LKVGLQVVAVK;LSDGVAVLK;LVQDVANNTNEEAGDGTTTATVLAR;NAGVEGSLIVEK;QSKPVTTPEEIAQVATISANGDKEIGNIISD…
sp|Q4VCS5|AMOT_HUMAN	AMOT	1;1;1;1;1;1;1;1;0;1;1;1;0;1;1;1;1;1;1;1;1;1;1;1;1;1;1;1;1;1;1	0.3755	29	39	AHPPVTSAPLSPPQPNDLYK;AQGPLPNQHSLK;AQPSSASYQPVPADPFAIVSR;AQQMVEILSDENR;CLDMEGR;DQALSNAQAK;DTTVISHSPNTSYDTALEAR;EKLEAELATAR;GPPPEYPFK;GQQHASVGAAFYVTGVTNQK;GSLGILLGGDYR;HFALDAAATVAAQR;ILALEADMTK;IQKEEEEILMANK;LEAELATAR;LMQMSLATSGVK;MHDFNR;NPTSSSEFYK;NSEEQPSGGTTVLQR;QELEGCYEK;QVYVDKVEK;SLLAIHQQATGNGPPFPSGSGNPGPQSDVLSPQDHHQQLVAHAAR;SLMSISNAGSGLLSHSSTLTGSPIMEEK;STNEDQR;TDGPVFHSNTLER;TISQLFAK;TLHAQIIEK;…
sp|P08670|VIME_HUMAN	VIM	1;1;1;1;1;1;1;0;1;1;1;0;1;1;1;0;1;1;1;1;1;1;1;1;1;1;1;1;1;1;1;1	0.6588	29	38	DGQVINETSQHHDDLE;DNLAEDIMR;EEAENTLQSFR;EKLQEEMLQR;EMEENFAVEAANYQDTIGR;FADLSEAANR;FANYIDK;FLEQQNK;GTNESLER;ILLAELEQLK;KLHEEEIQELQAQIQEQHVQIDVDVSKPDLTAALR;KLLEGEESR;KVESLQEEIAFLK;LGDLYEEEMR;LHEEEIQELQAQIQEQHVQIDVDVSKPDLTAALR;LLEGEESR;LLQDSVDFSLADAINTEFK;LQDEIQNMK;LQDEIQNMKEEMAR;LQEEMLQR;MALDIEIATYR;NLQEAEEWYK;QVDQLTNDKAR;QVQSLTCEVDALK;RQVDQLTNDK;SLYASSPGGVYATR;SYVTTSTR;TNEKVELQELNDR;TYSLGSALRPSTSR;…
sp|Q9H0D6|XRN2_HUMAN	XRN2	1;1;1;1;1;1;1;1;1;1;1;1;1;1;1;1;1;1;1;1;1;1;1;1;1;1;1;1;1	0.3916	29	36	AALEEVYPDLTPEETR;AALEEVYPDLTPEETRR;AQPNHDPNTHHCLCGADADLIMLGLATHEPNFTIIR;AVMLPGAR;DPQFAEDYIFK;DQPAFTPSGILTPHALGSR;DRRPVHLDQAAFR;EGMEAAVEK;FDVDAADEK;GTKPFKPLEQLMGVFPAASGNFLPPSWR;GVGAEPLLPWNR;GVPAFFR;HDELADSLPCAEGEFIFLR;KPAAVLKPSDWEK;KYPSIIVNCVEEKPK;LLYMAIDGVAPR;LWEAGWK;NEDEMMVAIFEYIDR;NLTVILSDASAPGEGEHK;NSLGGDVLFVGK;NSPGSQVASNPR;QAAYEMR;QWKPQLGFNR;RLLYMAIDGVAPR;TGGYLTESGYVNLQR;VQMIMLAVGEVEDSIFK;VQM…
sp|Q12906|ILF3_HUMAN	ILF3	1;1;1;1;1;1;1;1;0;1;1;1;1;1;1;1;1;1;1;1;1;0;1;1;1;1;1;1;1;1;1;0;0	0.5302	29	49	AEPPQAMNALMR;AYAALAALEK;EATDAIGHLDR;EDITQSAQHALR;EKPTTALLDK;EPPLSLTIHLTSPVVR;FNYSGSGGR;FQGAGSNKK;FVMEVEVDGQK;GDLDLELVLLCK;GEDSAEETEAKPAVVAPAPVVEAVSTPSAAFPSDATAEQGPILTK;HSSVYPTQEELEAVQNMVSHTER;IFVNDDR;IFVNDDRHVMAK;LAAFGQLHK;LFPDTPLALDANK;LFPDTPLALDANKK;LNQLKPGLQYK;LVSQTGPVHAPIFTMSVEVDGNSFEASGPSK;NADHSMNYQYR;NENPVDYTVQIPPSTTYAITPMK;NPVMELNEK;SGGNSYGSGGASYNPGSHGGYGGGSGGGSSYQGK;SIGTANRPMGAGEALR;TEHMT…
sp|O43143|DHX15_HUMAN	DHX15	1;1;1;1;1;1;1;1;1;1;1;1;1;1;1;1;1;1;1;1;1;1;1;1;1;1;1;1;0;1	0.4302	29	46	ALVTGYFMQVAHLER;ASTNAMLISAGLPPLK;DNQVVQLHPSTVLDHKPEWVLYNEFVLTTK;DYYINIR;EAMNDPLLER;FAHIDGDHLTLLNVYHAFK;FQIYFDNCPLLTIPGR;FTDILVR;HQSFVLVGETGSGK;HRLDLGEDYPSGK;IFEPPPPK;IIPLYSTLPPQQQQR;IRVESLLVTAISK;KALVTGYFMQVAHLER;LGIDDLVHFDFMDPPAPETLMR;LQLPVWEYK;LQLPVWEYKDR;SLMSADNVR;SNLGSVVLQLK;STDFTSR;TCTDIKPEWLVK;TEMQDNTYPEILR;THPVEIFYTPEPER;THPVEIFYTPEPERDYLEAAIR;TLATDILMGVLK;VESLLVTAISK;VIVMSATLDAGK;YGVIILDE…
sp|P13645|K1C10_HUMAN	KRT10	1;1;1;1;1;1;1;1;1;1;1;0;0;1;1;1;1;1;1;1;1;1;1;1;1;1;1;1;0;1;1	0.5908	28	44	ADLEMQIESLTEELAYLK;AETECQNTEYQQLLDIK;ALEESNYELEGK;DAEAWFNEK;ELTTEIDNNIEQISSYK;GSLGGGFSSGGFSGGSFSR;GSSGGGCFGGSSGGYGGLGGFGGGSFR;HGNSHQGEPR;IKEWYEK;IRLENEIQTYR;KDAEAWFNEK;LAADDFR;LASYLDK;LKYENEVALR;NHEEEMKDLR;NQILNLTTDNANILLQIDNAR;NVQALEIELQSQLALK;NVSTGDVNVEMNAAPGVDLTQLLNNMR;QSLEASLAETEGR;QSVEADINGLR;QSVEADINGLRR;RVLDELTLTK;SKELTTEIDNNIEQISSYK;SLLEGEGSSGGGGR;SQYEQLAEQNR;SQYEQLAEQNRK;TIDDLKNQILNLTTDN…
sp|P12956|XRCC6_HUMAN	XRCC6	1;1;1;1;1;1;1;1;1;1;1;1;1;1;1;1;1;1;1;1;1;1;1;1;1;1;1;1	0.5156	28	46	DIISIAEDEDLR;DSLIFLVDASK;DTGIFLDLMHLK;ELVYPPDYNPEGK;FDDPGLMLMGFKPLVLLK;FTVPMLK;IISSDRDLLAVVFYGTEK;IISSDRDLLAVVFYGTEKDK;ILELDQFK;IMATPEQVGK;IMLFTNEDNPHGNDSAK;IQVTPPGFQLVFLPFADDKR;IQVTPPGFQLVFLPFADDKRK;KPGGFDISLFYR;NIPPYFVALVPQEEELDDQK;NIPPYFVALVPQEEELDDQKIQVTPPGFQLVFLPFADDKR;NIYVLQELDNPGAK;NLEALALDLMEPEQAVDLTLPK;QIILEKEETEELK;QIILEKEETEELKR;RILELDQFK;RNIPPYFVALVPQEEELDDQK;SDSFENPVLQQHFR;TEGDEEAEEE…
sp|Q9HCE1|MOV10_HUMAN	MOV10	1;1;1;1;1;1;1;1;1;1;1;1;1;1;1;1;1;1;1;1;1;1;1;1;1;1;1;1	0.3629	28	37	ALLIIVGNPLLLGHDPDWK;EAGQCFESFLVVR;EGNSPSFFNPEEAATVTSYLK;FLAAVAHSPLAAQLKPMTPFK;FVDGLTFK;GDHLFALLSSETHQEDPITYK;GLDMETDRER;GPDGYDPQFITK;HGVDVEVQGPHEAR;HYDLESVPMTWDPVDQNPR;IANLAYVTK;ISFGTPAPGFSSMLYGMK;ITGNPVVTNR;KGPDGYDPQFITK;LLLAPSSK;LLLHLEELQMEHDIR;LLTLEVPGVTESRPSVLR;NGGTQSVTLTHLFPLCR;QGFPIIFHGVMGK;QLGPVLR;QLLPMLLQGTSIFTAPK;SLESNPEQLQAMR;SVILISTVR;TVTLVEAIK;VGSVEEFQGQER;VLITTLITAGR;WAGLPR;WLLWPMLFP…
sp|Q9UKV8|AGO2_HUMAN	AGO2	1;1;0;1;1;1;1;0;1;1;1;1;1;1;1;1;1;1;1;1;1;1;1;1;1;0;0;1;1;1;1;0;1;0	0.5413	28	47	AIATPVQGVWDMR;AQPVIEFVCEVLDFK;AVQVHQDTLR;DGVSEGQFQQVLHHELLAIR;DKVELEVTLPGEGK;DKVELEVTLPGEGKDR;EIVEHMVQHFK;ELLIQFYK;EVWFGFHQSVRPSLWK;FSSDELQILTYQLCHTYVR;IDIYHYELDIKPEK;KLTDNQTSTMIR;KPSIAAVVGSMDAHPNR;KPVFDGR;LGGVNNILLPQGRPPVFQQPVIFLGADVTHPPAGDGK;LPSVPFETIQALDVVMR;LQANFFEMDIPK;NLYTAMPLPIGR;QEIIQDLAAMVR;SASFNTDPYVR;SFFTASEGCSNPLGGGR;SFTEQLR;SFTEQLRK;SGNIPAGTTVDTK;SIEEQQKPLTDSQR;SVSIPAPAYYAHLVAFR;TPVY…
sp|P11021|BIP_HUMAN	HSPA5	1;1;1;1;1;1;1;1;0;1;1;1;1;1;1;1;1;1;1;1;1;1;1;1;1;0;1;1;1;1	0.4709	28	46	AKFEELNMDLFR;ALSSQHQAR;DAGTIAGLNVMR;DNHLLGTFDLTGIPPAPR;EFFNGKEPSR;ELEEIVQPIISK;FEELNMDLFR;IEWLESHQDADIEDFK;IINEPTAAAIAYGLDK;IINEPTAAAIAYGLDKR;IQQLVK;ITITNDQNR;ITPSYVAFTPEGER;KKELEEIVQPIISK;KSDIDEIVLVGGSTR;KVTHAVVTVPAYFNDAQR;LYGSAGPPPTGEEDTAEKDEL;MKETAEAYLGK;NELESYAYSLK;NQIGDKEK;SDIDEIVLVGGSTR;SQIFSTASDNQPTVTIK;TFAPEEISAMVLTK;TKPYIQVDIGGGQTK;TWNDPSVQQDIK;VEIIANDQGNR;VLEDSDLK;VLEDSDLKK;VTHAVVTVPAYF…
sp|P13010|XRCC5_HUMAN	XRCC5	1;1;1;1;1;1;1;1;1;1;1;1;1;1;1;1;1;1;1;1;1;1;1;1;1;1;1;1	0.5437	28	44	ANPQVGVAFPHIK;ASFEEASNQLINHIEQFLDTNETPYFMK;DKPSGDTAAVFEEGGDVDDLLDMI;DQVTAQEIFQDNHEDGPTAK;EPLPPIQQHIWNMLNPPAEVTTK;ETVYCLNDDDETEVLKEDIIQGFR;HIEIFTDLSSR;HLMLPDFDLLEDIESK;IQPGSQQADFLDALIVSMDVIQHETIGK;KASFEEASNQLINHIEQFLDTNETPYFMK;KKDQVTAQEIFQDNHEDGPTAK;KVITMFVQR;LFQCLLHR;LGGHGPSFPLK;LTIGSNLSIR;QLNHFWEIVVQDGITLITK;QVFAENKDEIALVLFGTDGTDNPLSGGDQYQNITVHR;QYMFSSLK;RFFMGNQVLK;RHIEIFTDLSSR;SQLDIIIHSLK;SQLDI…
sp|P49750|YLPM1_HUMAN	YLPM1	1;1;1;1;1;1;1;1;1;1;1;1;1;1;1;1;1;1;1;1;1;1;1;1;1;1;1	0.1584	27	33	AIGFVVGQTDWEK;AQAVTQPVPLANKPVPAQSTFPSK;ATQSYLQEK;DIPSLPPLPPLPPLPPLDR;DKEVEFGGPAPR;DREPYFDR;DYQDDTLELYNR;GHEEFPLDGR;GPASQFYITPSTSLSPR;GPWWDDWER;HFDQFWSAAK;HQMLHHQR;HYEMQQQQFQHLYQEWER;ISRPMDMYDR;ITDESGHLAEK;IVVIMR;MPLPAPSLSHQPPPAPR;QHLLSLQQR;QLQAAAAHWQQHQQHR;SKWEMDTSEAK;SQLLAPPPPSAPPGNK;SSYLESPR;STFETEHAGQR;TTVQQEPLESGAK;VEQIPYGER;VGFQYQGIMQK;VLSLDDYFITEVEKEEKDPDSGK
sp|P14625|ENPL_HUMAN	HSP90B1	1;1;1;1;1;1;1;0;0;1;1;1;1;1;1;1;1;1;1;1;1;1;1;1;1;1;1;1;1	0.4247	27	30	DISTNYYASQK;EAESSPFVER;EAVEKEFEPLLNWMK;EEASDYLELDTIK;EEEAIQLDGLNASQIR;EESDDEAAVEEEEEEK;EFEPLLNWMK;ELISNASDALDK;ELISNASDALDKIR;FAFQAEVNR;FQNVAK;FQSSHHPTDITSLDQYVER;GLFDEYGSK;GTTITLVLK;GVVDSDDLPLNVSR;IKEDEDDKTVLDLAVVLFETATLR;IYFMAGSSR;LGVIEDHSNR;LIINSLYK;LSLNIDPDAK;LTESPCALVASQYGWSGNMER;NLGTIAK;NLLHVTDTGVGMTR;SGYLLPDTK;SILFVPTSAPR;TETVEEPMEEEEAAKEEK;TVWDWELMNDIKPIWQRPSK;VFITDDFHDMMPK;YLNFVK
sp|P11142|HSP7C_HUMAN	HSPA8	1;1;1;1;1;1;1;1;1;1;0;0;0;1;1;1;1;1;1;1;1;1;1;1;1;1;1;1;0;1;0;1	0.5743	27	63	ARFEELNADLFR;CNEIINWLDK;CNEIINWLDKNQTAEKEEFEHQQK;DAGTIAGLNVLR;DNNLLGK;FDDAVVQSDMK;FEELNADLFR;GPAVGIDLGTTYSCVGVFQHGK;GTLDPVEK;HWPFMVVNDAGRPK;IINEPTAAAIAYGLDK;ITITNDK;ITITNDKGR;LLQDFFNGK;LLQDFFNGKELNK;LSKEDIER;MKEIAEAYLGK;MVNHFIAEFK;MVNHFIAEFKR;NQVAMNPTNTVFDAK;NSLESYAFNMK;QTQTFTTYSDNQPGVLIQVYEGER;RFDDAVVQSDMK;SFYPEEVSSMVLTK;SINPDEAVAYGAAVQAAILSGDK;SQIHDIVLVGGSTR;STAGDTHLGGEDFDNR;TLSSSTQASIEIDSLYEGI…
sp|P43243|MATR3_HUMAN	MATR3	1;1;1;1;1;1;1;1;1;1;1;1;1;1;1;1;1;1;1;1;1;1;1;1;1;1;1	0.4156	27	43	CRDDSFFGETSHNYHK;DDWEEKR;DGSASAAAK;DLDELSRYPEDK;DLSAAGIGLLAAATQSLSMPASLGR;DSFDDRGPSLNPVLDYDHGSR;EWSQHINGASHSR;FDSEYER;GDADQASNILASFGLSAR;GNLGAGNGNLQGPR;GPGPLQER;GPLPLSSQHR;GPSLNPVLDYDHGSR;IGPYQPNVPVGIDYVIPK;IKKPEGKPDQK;ITPENLPQILLQLK;LAEPYGK;LASLMNLGMSSSLNQQGAHSALSSASTSSHNLQSIFNIGSR;MDYEDDRLR;RTEEGPTLSYGR;SFQQSSLSR;SQESGYYDR;TEEGPTLSYGR;TESSTEGKEQEEK;VIHLSNLPHSGYSDSAVLK;VVHIMDFQR;YQLLQLVEPFGVISNH…
sp|Q9UKV3|ACINU_HUMAN	ACIN1	1;1;1;1;1;1;1;1;1;1;1;1;1;1;1;1;1;1;1;1;1;1;1;1;1;1	0.2707	26	30	ASLVALPEQTASEEETPPPLLTK;DLEPESDR;EFKEEGEEIPR;ELLVSQHTVQLVGGLSPLSSPSDTK;GALMLENLQK;GVPAGNSDTEGGQPGR;HSTPHAAFQPNSQIGEEMSQNSFIK;IHHTVEEK;ISNIVHISNLVRPFTLGQLK;KISVVSATK;KPSISITTESLK;KVTLGDTLTR;LLDDLFR;LSEGSQPAEEEEDQETPSR;SAQPLPLKIEELALAK;SGVSITIDDPVR;SHCFVTYSTVEEAVATR;SLIPDIKPLAGQEAVVDLHADDSR;SQEQEVLER;TEEQGIPRPLHPPPPPPVQPPQHPR;TGTLVEEAFWIDK;TTSPLEEEER;VKPEEMMDERPK;VPEESVLPLVQK;VTLGDTLTR;WGASTATTQK
sp|P22314|UBA1_HUMAN	UBA1	1;1;1;1;1;1;1;1;1;1;1;1;1;1;1;1;1;1;1;1;1;1;1;1;1;1	0.3554	26	37	AAVATFLQSVQVPEFTPK;AENYDIPSADR;ATLPSPDKLPGFK;AVTLHDQGTAQWADLSSQFYLR;DEFEGLFK;DNPGVVTCLDEAR;GLGVEIAK;GNVQVVIPFLTESYSSSQDPPEK;HQYYNQEWTLWDR;IHVSDQELQSANASVDDSR;IHVSDQELQSANASVDDSRLEELK;IYDDDFFQNLDGVANALDNVDAR;KPLLESGTLGTK;LAGTQPLEVLEAVQR;LAYVAAGDLAPINAFIGGLAAQEVMK;LDQPMTEIVSR;LQTSSVLVSGLR;LVVADTR;NEEDAAELVALAQAVNAR;QFLDYFK;QFLFRPWDVTK;QLYVLGHEAMK;QPAENVNQYLTDPK;TEHKLEITMLSQGVSMLYSFFMPAAK;YDGQVAVFGS…
sp|Q1KMD3|HNRL2_HUMAN	HNRNPUL2	1;1;1;1;1;1;1;1;1;1;1;1;1;1;1;1;1;1;1;1;1;1;1;1;1;1	0.3347	26	33	ALLPHVLCK;ANFSLPEK;AYYEFR;DLLVQQASQCLSK;DWQSYYYHHPQDR;DWQSYYYHHPQDRDR;EEAQPIVTK;EEPFFPPPEEFVFIHAVPVEER;FPTLWSGAR;GLEEPEMDPK;KLLLFK;KVVVVVPNEEDWK;KVVVVVPNEEDWKK;LVQIASR;NCVVELNFGQK;NFILDQCNVYNSGQR;NYYGYQGYR;SGDETPGSEVPGDK;SRDLLVQQASQCLSK;STYGVTK;TIEECEVILMVGLPGSGK;VGWSVDFSRPQLGEDEFSYGFDGR;VTQNLPMK;VVVVVPNEEDWK;VVVVVPNEEDWKK;YNVLGAETVLNQMR
sp|Q9Y3I0|RTCB_HUMAN	RTCB	1;1;1;1;1;1;1;1;1;1;1;1;1;1;1;1;1;1;1;1;1;1;1;1;1	0.5644	25	38	DLEEALEMGVDWSLR;EGYAWAEDKEHCEEYGR;EQLAQAMFDHIPVGVGSK;GFVPNMQVEGVFYVNDALEK;GGGVGGFLPAMK;GLGHQVATDALVAMEK;GMAAAGNYAWVNR;GQVCVMIHSGSR;GVIPMNAK;IASPEGQDYLK;LADMGIAIR;LMFEELR;LRPIAVIK;LVMEEAPESYK;MLQADPNK;NLDFQDVLDK;NLDFQDVLDKLADMGIAIR;NVTDVVNTCHDAGISK;QIGNVAALPGIVHR;SSMTFLTR;SYNDELQFLEK;TLLVHR;TNLDESDVQPVK;TNLDESDVQPVKEQLAQAMFDHIPVGVGSK;VFNTTPDDLDLHVIYDVSHNIAK
sp|Q04637|IF4G1_HUMAN	EIF4G1	1;1;1;1;1;1;1;1;1;0;1;1;1;1;1;1;1;0;1;1;1;1;1;1;1;1;1	0.2051	25	28	AALSEEELEKK;AIIEEYLHLNDMK;DKDDDEVFEK;EAALPPVSPLK;EAVGDLLDAFK;EAVQCVQELASPSLLFIFVR;EFLPEGQDIGAFVAEQK;EITKPLRPLGK;EMDEAATAEER;FIGELFK;FSALQQAVPTESTDNRR;GGPGGELPR;GLPLVDDGGWNTVPISK;GVIDLIFEK;HGVESTLER;KIIATVLMTEDIK;LKEELEEAR;LLTTIGK;LQGINCGPDFTPSFANLGR;LTPQMFQQLMK;QVTQLAIDTEER;TPLRPLDPTR;VDVAVLK;VEYTLGEESEAPGQR;VFDWIEANLSEQQIVSNTLVR;VPTTEKPTVTVNFR;VQQLMAK
sp|P04264|K2C1_HUMAN	KRT1	1;1;1;1;0;1;1;1;1;1;1;1;1;1;1;1;1;1;1;1;1;1;1;1;1;1;0;0	0.4969	25	43	AEAESLYQSK;AQYEDIAQK;DVDGAYMTK;DYQELMNTK;FLEQQNQVLQTK;FLEQQNQVLQTKWELLQQVDTSTR;FSSCGGGGGSFGAGGGFGSR;GGGGGGYGSGGSSYGSGGGSYGSGGGGGGGR;GGSGGGGGGSSGGR;GSYGSGGSSYGSGGGSYGSGGGGGGHGSYGSGSSSGGYR;KQISNLQQSISDAEQR;LNDLEDALQQAK;LRSEIDNVK;LRSEIDNVKK;MSGECAPNVSVSVSTSHTTISGGGSR;NMQDMVEDYR;QISNLQQSISDAEQR;RTNAENEFVTIK;SKAEAESLYQSK;SLDLDSIIAEVK;SLNNQFASFIDK;SLVNLGGSK;THNLEPYFESFINNLR;THNLEPYFESFINNLRR;TNAENEFVTI…
sp|P35527|K1C9_HUMAN	KRT9	1;1;1;1;1;1;1;1;1;1;1;1;0;1;1;1;1;1;1;1;1;1;1;1;1;1	0.7368	25	38	DIENQYETQITQIEHEVSSSGQEVQSSAK;EIETYHNLLEGGQEDFESSGAGK;FEMEQNLR;FSSSSGYGGGSSR;GGGGSFGYSYGGGSGGGFSASSLGGGFGGGSR;GGSGGSHGGGSGFGGESGGSYGGGEEASGSGGGYGGGSGK;GGSGGSYGGGGSGGGYGGGSGSR;GGSGGSYGGGSGSGGGSGGGYGGGSGGGHSGGSGGGHSGGSGGNYGGGSGSGGGSGGGYGGGSGSR;HGVQELEIELQSQLSK;IKFEMEQNLR;IQDWYDKK;KDIENQYETQITQIEHEVSSSGQEVQSSAK;LASYLDK;MTLDDFR;NHKEEMSQLTGQNSGDVNVEINVAPGK;NYSPYYNTIDDLKDQIVDLTVGNNK;QEIECQNQEYSLLLSIK;Q…
sp|P53396|ACLY_HUMAN	ACLY	1;1;1;1;1;1;1;1;1;1;1;1;1;1;1;1;1;1;1;1;1;1;1;1;1	0.2807	25	31	AIVWGMQTR;EAGVFVPR;EEADEYIDIGALNGIFVLGR;EGDYVLFHHEGGVDVGDVDAK;EHEVTIFVR;EILIPVFK;FGGALDAAAK;FICTTSAIQNR;IGNTGGMLDNILASK;KHPEVDVLINFASLR;KPASFMTSICDER;LGLVGVNLTLDGVK;LIMGIGHR;LLQDHPWLLSQNLVVKPDQLIK;LNPEDIK;LTLLNPK;LYRPGSVAYVSR;MIVVLGEIGGTEEYK;QHFPATPLLDYALEVEK;SGGMSNELNNIISR;STTLFSR;TIAIIAEGIPEALTR;TILSLMTR;WGDIEFPPPFGR;YPGSTFMDHVLR
sp|P51532|SMCA4_HUMAN	SMARCA4	1;1;1;1;1;1;1;1;1;1;1;1;1;1;1;1;1;1;1;1;1;1;1;1;1	0.1639	25	32	DTALETALNAK;EVDYSDSLTEK;EVEAQLPEK;GLDPVEILQER;GPTPFNQNQLHQLR;GQPLPDHLQMAVQGK;GVLLTDGSEK;HEEEFDLFMR;IGQQNEVR;IQELENLPGSLAGDLR;LAYLLQQTDEYVANLTELVR;LCTVNSVEEK;LMAEDEEGYRK;LTQVLNTHYVAPR;QKHQEYLNSILQHAK;QLSEVFIQLPSR;RDTALETALNAK;TIQTIALITYLMEHK;TIQTIALITYLMEHKR;TLMNTIMQLR;VDLNEEETILIIR;VIQAGMFDQK;VLRPFLLR;WAPSVVK;YMIVDEGHR
sp|P11940|PABP1_HUMAN	PABPC1	0;0;0;1;1;0;1;0;1;1;1;1;1;0;1;1;1;1;0;0;1;1;1;1;1;1;1;1;0;1;1;0;1;1;1	0.5173	25	63	AKEFTNVYIK;ALDTMNFDVIK;ALYDTFSAFGNILSCK;AVDEMNGK;AVDEMNGKELNGK;AVTEMNGR;EFSPFGTITSAK;EFTNVYIK;FGPALSVK;FSPAGPILSIR;GFGFVSFER;GYGFVHFETQEAAER;HEDAQK;ITGMLLEIDNSELLHMLESPESLR;IVATKPLYVALAQR;KEFSPFGTITSAK;LFPLIQAMHPTLAGK;LKDLFGK;MNGMLLNDR;MNGMLLNDRK;NFGEDMDDER;NFGEDMDDERLK;NFGEDMDDERLKDLFGK;NLDDGIDDER;NLDDGIDDERLR;NPQQHLNAQPQVTMQQPAVHVQGQEPLTASMLASAPPQEQK;QAHLTNQYMQR;QIYVGR;RSLGYAYVNFQQPADAER;SGVGNI…
sp|P14618|KPYM_HUMAN	PKM	1;1;1;1;1;1;1;1;1;1;1;1;1;1;1;1;1;1;1;1;1;1;1;1;1	0.58	25	36	AGKPVICATQMLESMIK;CDENILWLDYK;DPVQEAWAEDVDLR;EAEAAIYHLQLFEELR;EAEAAIYHLQLFEELRR;FGVEQDVDMVFASFIR;GADFLVTEVENGGSLGSK;GDLGIEIPAEK;GDVVIVLTGWRPGSGFTNTMR;GDYPLEAVR;GIFPVLCKDPVQEAWAEDVDLR;GSGTAEVELKK;GVNLPGAAVDLPAVSEK;IYVDDGLISLQVK;KGDVVIVLTGWRPGSGFTNTMR;KGVNLPGAAVDLPAVSEK;LAPITSDPTEATAVGAVEASFK;LDIDSPPITAR;LNFSHGTHEYHAETIK;NTGIICTIGPASR;RFDEILEASDGIMVAR;SGMNVAR;TATESFASDPILYRPVAVALDTK;VFLAQK;VNFAMNVGK
sp|Q9NR30|DDX21_HUMAN	DDX21	1;1;1;0;1;1;1;1;1;1;1;1;1;1;1;1;1;1;0;1;1;1;1;1;1;1;1	0.3934	25	36	AAVIGDVIR;AEPSEVDMNSPK;APQVLVLAPTR;DLIAQAR;DVESYIHR;EGYGGFR;ELKEQLGEEIDSK;EQLGEEIDSK;GAVEALAAALAHISGATSVDQR;GRAPQVLVLAPTR;GVTFLFPIQAK;IGVPSATEIIK;IKDHIQNGKLDLTK;KEAQELSQNSAIK;LGVCFDVPTASVTEIQEK;LLDSVPPTAISHFK;MRNGIDILVGTPGR;NEEPSEEEIDAPKPK;NGIDILVGTPGR;NGSFGVLVATNVAAR;QDAQSLHGDIPQK;SDAGLESDTAMK;SDKTEEIAEEEETVFPK;STYEQVDLIGKK;TAITVEHLAIK;TFSFAIPLIEK;WQLSVATEQPELEGPR
sp|Q9NZI8|IF2B1_HUMAN	IGF2BP1	1;1;1;1;0;1;1;0;1;1;1;1;1;1;1;1;1;1;0;1;1;1;1;1;1;1;1	0.4697	24	36	AEQEIMK;DQTPDENDQVIVK;EENFFGPK;EEVKLETHIR;ENAGAAEK;GQSNQAQAR;IIGHFYASQMAQR;ILAHNNFVGR;IRDILAQVK;ISYSGQFLVK;ITISSLQDLTLYNPER;KVEQDTETK;LEIEHSVPK;LETHIR;LLVPTQYVGAIIGK;LNGHQLENHALK;LYIGNLNESVTPADLEK;MILEIMHK;MVIITGPPEAQFK;NIPPQLR;QQQVDIPLR;RLEIEHSVPK;SGYAFVDCPDEHWAMK;TADEVPLK;TVNELQNLTAAEVVVPR;VSYIPDEQIAQGPENGR;VSYIPDEQIAQGPENGRR
sp|P55060|XPO2_HUMAN	CSE1L	1;1;1;1;1;1;1;1;1;1;1;1;1;1;1;1;1;1;1;1;1;1;1;1	0.2956	24	29	AADEEAFEDNSEEYIR;ALTLPGSSENEYIMK;DAAIYLVTSLASK;DLEGSDIDTR;EHDPVGQMVNNPK;FFEGPVTGIFSGYVNSMLQEYAK;FLESVEGNQNYPLLLLTLLEK;FQSGDFHVINGVLR;GSNTIASAAADKIPGLLGVFQK;HKDAAIYLVTSLASK;IIIPEIQK;ILFSSLILISK;IPGLLGVFQK;MFGMVLEK;NDIPSSYMALFPHLLQPVLWER;NLFEDQNTLTSICEK;NPSVNWK;QIFILLFQR;SANVNEFPVLK;SNELWTEIK;VIVPNMEFR;YDEEFQR;YGALALQEIFDGIQPK;YIMIFR
sp|O14980|XPO1_HUMAN	XPO1	1;1;1;1;1;1;1;1;1;1;1;1;1;1;1;1;1;1;1;1;1;1;1;1	0.2782	24	33	AIIASNIMYIVGQYPR;AVGHPFVIQLGR;DFEEYPEHR;DFLVQIK;DTDSINLYK;EFAGEDTSDLFLEER;EPEVLSTMAIIVNK;ETLVYLTHLDYVDTER;FLNWIPLGYIFETK;ICLEYWNHLAAELYR;LISGWVSR;LLSEEVFDFSSGQITQVK;LNMILVQILK;MAKPEEVLVVENDQGEVVR;MAQEVLTHLK;NVDILKDPETVK;PAIMTMLADHAAR;QLLDFSQK;QLYLPMLFK;SAFPHLQDAQVK;VDTILEFSQNMNTK;YMLLPNQVWDSIIQQATK;YVVGLIIK;YYGLQILENVIK
sp|P07814|SYEP_HUMAN	EPRS1	1;1;1;1;1;1;1;1;1;1;1;1;1;1;1;1;1;1;1;1;1;1;1;1	0.2097	24	27	AALLNQHYQVNFK;AYVDDTPAEQMK;DNYSPGWK;FAGGDYTTTIEAFISASGR;FVELPGAEMGK;GMTVEGLK;INEAVECLLSLK;KGDIIQLQR;KPYIWEYSR;LNLNNTVLSK;LQAILEDIQVTLFTR;LTVAENEAETK;NLQMWEEMK;NPEVGLKPVWYSPK;NSEPAGLETPEAK;QFAYQNSWGLTTR;SLIGVEYKPVSATGAEDKDK;SVVNMEWDK;TGQEYKPGNPPAEIGQNISSNSSASILESK;THMVVANTMEDFQK;VATTAGLYGSNLMEHTEIDHWLEFSATK;WFGFLEAQQAFQSVGTK;YVALLK;YYTLFGR
sp|P22626|ROA2_HUMAN	HNRNPA2B1	1;1;0;1;1;1;1;1;1;1;1;1;1;1;1;1;1;1;1;1;1;1;1;1;1	0.6572	24	105	DYFEEYGK;DYFEEYGKIDTIEIITDR;EDTEEHHLR;EDTEEHHLRDYFEEYGK;EDTEEHHLRDYFEEYGKIDTIEIITDR;GFGDGYNGYGGGPGGGNFGGSPGYGGGR;GFGFVTFDDHDPVDK;GFGFVTFDDHDPVDKIVLQK;GFGFVTFSSMAEVDAAMAARPHSIDGR;GGGGNFGPGPGSNFR;GGNFGFGDSR;GGSDGYGSGR;IDTIEIITDR;IVLQKYHTINGHNAEVR;KLFIGGLSFETTEESLR;LFIGGLSFETTEESLR;LFIGGLSFETTEESLRNYYEQWGK;LTDCVVMR;LTDCVVMRDPASK;NMGGPYGGGNYGPGGSGGSGGYGGR;NYYEQWGK;QEMQEVQSSR;RGFGFVTFDDHDPVDK;TLETVPLE…
sp|Q16643|DREB_HUMAN	DBN1	1;1;1;1;1;1;1;1;1;1;1;1;1;1;1;1;1;1;1;1;1;1;1;1	0.4992	24	48	AAAPQAWAGPMEEPPQAQAPPR;ALDEVTSSQPPPLPPPPPPAQETQEPSPILDSEETR;APPPVFYNKPPEIDITCWDADPVPEEEEGFEGGD;CACASHVAK;EESAADWALYTYEDGSDDLK;EQSIFGDHR;EQSIFGDHRDEEEETHMK;KQQTLEAEEAK;KSESEVEEAAAIIAQRPDNPR;LAASGEGGLQELSGHFENQK;LELLAAYEEVIR;LELLAAYEEVIREESAADWALYTYEDGSDDLK;LKEQSIFGDHR;LKEQSIFGDHRDEEEETHMK;LREDENAEPVGTTYQK;LSSPVLHR;QEQEER;QQTLEAEEAK;QQTLEAEEAKR;SESEVEEAAAIIAQRPDNPR;SPSDSSTASTPVAEQIER;VAEFFQGVDVIVNA…
sp|O43390|HNRPR_HUMAN	HNRNPR	0;1;1;1;1;1;1;1;1;1;1;0;1;1;1;0;1;1;1;1;0;1;1;1;1;1;1;1	0.4297	24	38	AGPIWDLR;AMDEMNGK;AMDEMNGKEIEGEEIEIVLAKPPDK;AMDEMNGKEIEGEEIEIVLAKPPDKK;DLYEDELVPLFEK;DYAFVHFEDR;EEEEPMDTSSVTHTEHYK;EFNEEGALSVLQQFK;EIEGEEIEIVLAKPPDK;EIEGEEIEIVLAKPPDKK;ENILEEFSK;GFCFLEYEDHK;GYAFITFCGK;KYGGPPPDSVYSGVQPGIGTEVFVGK;LCDSYEIRPGK;LFVGSIPK;LKDYAFVHFEDR;LMMDPLSGQNR;NLATTVTEEILEK;STAYEDYYYHPPPR;TGYTLDVTTGQR;TKENILEEFSK;TLIEAGLPQK;VTEGLVDVILYHQPDDK;VTEGLVDVILYHQPDDKK;VTEGLVDVILYHQPDDKKK;VWG…
sp|O43707|ACTN4_HUMAN	ACTN4	0;1;1;0;1;0;0;1;1;1;0;1;0;1;0;1;1;1;0;0;0;0;1;1;1;1;1;1;1;1;1;1;0;0;1;1;1	0.5357	24	33	AETAANR;AGTQIENIDEDFR;AGTQIENIDEDFRDGLK;AIMTYVSSFYHAFSGAQK;ASFNHFDKDHGGALGPEEFK;ASIHEAWTDGK;CQLEINFNTLQTK;DGLAFNALIHR;DYETATLSDIK;EAILAIHK;FAIQDISVEETSAK;GISQEQMQEFR;GYEEWLLNEIR;HRPELIEYDK;HTNYTMEHIR;ICDQWDALGSLTHSR;ISIEMNGTLEDQLSHLK;KDDPVTNLNNAFEVAEK;KHEAFESDLAAHQDR;LASDLLEWIR;LEDFRDYR;LMLLLEVISGER;LSGSNPYTTVTPQIINSK;LVSIGAEEIVDGNAK;MAPYQGPDAVPGALDYK;MLDAEDIVNTARPDEK;NVNVQNFHISWK;QGEAEFNR;QLEAID…
sp|Q13200|PSMD2_HUMAN	PSMD2	1;1;1;1;1;1;1;1;1;1;1;1;1;1;1;1;1;1;1;1;1;1;1	0.3282	23	30	APVQPQQSPAAAPGGTDEKPSGK;AVPLALALISVSNPR;DKAPVQPQQSPAAAPGGTDEKPSGK;DPNNLFMVR;DTSLYRPALEELR;EDVLTLLLPVMGDSK;EPLLTLVK;EWQELDDAEK;FGGSGSQVDSAR;LAQGLTHLGK;LGSIFGLGLAYAGSNR;LNILDTLSK;LVGSQEELASWGHEYVR;MLVTFDEELRPLPVSVR;SETELKDTYAR;SFANTLVDVCAYAGSGNVLK;SHYVLYGLVAAMQPR;THLENNR;TITGFQTHTTPVLLAHGER;VGQAVDVVGQAGKPK;VQQLLHICSEHFDSK;WLPLGLGLNHLGK;YGEPTLR
sp|P06576|ATPB_HUMAN	ATP5F1B	1;1;1;1;1;1;1;1;1;1;1;1;1;1;1;1;1;1;1;1;1;1;1	0.6371	23	36	AHGGYSVFAGVGER;AIAELGIYPAVDPLDSTSR;EGNDLYHEMIESGVINLK;FLSQPFQVAEVFTGHMGK;FTQAGSEVSALLGR;GFQQILAGEYDHLPEQAFYMVGPIEEAVAK;GSITSVQAIYVPADDLTDPAPATTFAHLDATTVLSR;IGLFGGAGVGK;IMDPNIVGSEHYDVAR;IMNVIGEPIDER;IPVGPETLGR;KGSITSVQAIYVPADDLTDPAPATTFAHLDATTVLSR;LVLEVAQHLGESTVR;QFAPIHAEAPEFMEMSVEQEILVTGIK;SLQDIIAILGMDELSEEDK;SLQDIIAILGMDELSEEDKLTVSR;TIAMDGTEGLVR;TVLIMELINNVAK;VALTGLTVAEYFR;VALVYGQMNEPPGAR;VLDSGA…
sp|O15226|NKRF_HUMAN	NKRF	1;1;1;1;1;1;1;1;1;1;1;1;1;1;1;1;1;1;1;1;1;1;1	0.3928	23	27	CQNIYLTTGYAGSK;DASGQPIFNASAK;DERQEDPYGPQTKEVNEQTHFASMPR;EDLLDQLK;EDNIGNQLLR;EVNEQTHFASMPR;FEPVHFVASSSK;HWTNFVITENANDAIGILNNSASFNK;ILQMAEGIDIGEMPSYDLVLSKPSK;INYTYMLTR;LLTDGYACEVR;MGWTGGGLGK;MSIEYK;MTVEYVYER;QEDPYGPQTK;QEGQVGHYELVMPQAN;RKEDLLDQLK;SESHTDLTFSR;SGEGIREPISVK;TNPEYIYAPLK;TQPTVINNLK;VFLQDHCLAEGYGTK;VILESEVIAEAVGVK
sp|Q9BZF9|UACA_HUMAN	UACA	1;1;1;1;1;1;1;1;1;1;1;1;1;1;1;1;1;1;1;1;1;1;1	0.1999	23	27	AEYISLAEHEAK;EQAHNLTIEMK;IHALTSENTNLK;ITELLNDVER;ITELTLK;KFEDINQEFVK;KGQEEIVTLHAEIK;LALSIPAEK;MSSLSQSMR;MTLNDTLAK;NLENTQNQIK;NLTHMQDEVNVK;QHQEVIAIYR;QSQLIDTLQHQVK;SDLETQISSLNEK;SHDAIIDDLNR;SLEQQLADADR;SLNGTIENLKEELK;SLTTITELQR;SMLRPLELSLPSQTSYSENEILK;THLLSAAQGHMDEDVQEALLQIIQMR;YFESDHLGSGSHFSNR;YSVSEEEVKK
sp|Q9BQG0|MBB1A_HUMAN	MYBBP1A	1;1;1;1;1;1;1;1;1;1;1;1;1;1;1;1;1;1;1;1;1;1;1	0.1988	23	29	AAAFQHLLLLVGIHLLK;ADLNIILSSPEQLELFLLAQQK;AGALHAQVER;ALVDILSEVSK;AQHQQALSSLELLNVLFR;EFLDFFWDIAKPEQETR;EQLHLVMQGDVIR;EQLMTVLQAGK;FCLFHSFFVTK;FLSPPALQGYVAWLR;GFLPETK;HQACLLLQK;KALVDILSEVSK;KLPAIALDLLR;LHDLYWQAMK;LLEYLR;LLGAALPLLTK;LLQALAQYQNHLQEQPR;LPAIALDLLR;LVGSVNLFSDENVPR;SPLSALAR;SVFGHICSHLTPR;VLDLVEVLVTK
sp|P19338|NUCL_HUMAN	NCL	1;1;1;1;1;1;1;1;1;1;1;1;1;1;1;1;1;1;1;1;1;1;1	0.3225	23	39	ALVATPGK;EAMEDGEIDGNK;EAMEDGEIDGNKVTLDWAKPK;EVFEDAAEIR;GFGFVDFNSEEDAK;GIAYIEFK;GLSEDTTEETLK;GLSEDTTEETLKESFDGSVR;GYAFIEFASFEDAK;KFGYVDFESAEDLEK;LELQGPR;NDLAVVDVR;NSTWSGESK;QGTEIDGR;QKVEGTEPTTAFNLFVGNLNFNK;SISLYYTGEK;TEADAEK;TGISDVFAK;TLVLSNLSYSATEETLQEVFEK;VEGTEPTTAFNLFVGNLNFNK;VPQNQNGK;VTLDWAKPK;VTQDELKEVFEDAAEIR
sp|Q96PK6|RBM14_HUMAN	RBM14	1;1;1;1;1;1;1;1;1;1;1;1;1;1;1;1;1;1;1;1;1;1;1	0.3991	23	38	AAIAQLNGK;AIEALHGHELRPGR;AQPSASLGVGYR;AQPSVSLGAAYR;AQPSVSLGAPYR;ASYDDPYK;ASYDDPYKK;DYAFVHMEK;IFVGNVDGADTTPEELAALFAPYGTVMSCAVMK;IFVGNVSAACTSQELR;KGPGLAVQSGDK;KPGAGDTAFPGTGGFSATFDYQQAFGNSTGGFDGQAR;LAELSDYRR;LPDAHSDYAR;QFAFVHMR;QPTPPFFGR;RLAELSDYR;RLPDAHSDYAR;TQPMTAQAASYR;TQSSASLAASYAAQQHPQAAASYR;VIECDVVK;VIECDVVKDYAFVHMEK;YSGSYNDYLR
sp|P78371|TCPB_HUMAN	CCT2	1;1;1;1;1;1;1;1;1;1;1;1;1;1;1;1;1;1;1;1;1;1;1	0.585	23	28	AAHSEGNTTAGLDMR;AGADEER;DASLMVTNDGATILK;EAESLIAK;EAVAMESYAK;FRQDLMNIAGTTLSSK;GSGNLEAIHIIK;HGINCFINR;IHPQTIIAGWR;ILIANTGMDTDK;KIHPQTIIAGWR;KLGGSLADSYLDEGFLLDKK;LALVTGGEIASTFDHPELVK;LGGSLADSYLDEGFLLDKK;LIHFSGVALGEACTIVLR;LTSFIGAIAIGDLVK;MLPTIIADNAGYDSADLVAQLR;QDLMNIAGTTLSSK;QLIYNYPEQLFGAAGVMAIEHADFAGVER;QVLLSAAEAAEVILR;SLHDALCVLAQTVK;TVYGGGCSEMLMAHAVTQLANR;VQDDEVGDGTTSVTVLAAELLR
sp|P14866|HNRPL_HUMAN	HNRNPL	1;1;1;1;1;1;1;1;1;1;1;1;1;1;1;1;1;1;1;1;1;1;1	0.6842	23	49	AITHLNNNFMFGQK;ASLNGADIYSGCCTLK;FSTPEQAAK;IEYAKPTR;IQHPSNVLHFFNAPLEVTEENFFEICDELGVK;KNGVQAMVEFDSVQSAQR;LKTDNAGDQHGGGGGGGGGAGAAGGGGGGENYDDPHK;MAAAGGGGGGGR;MGPPVGGHR;NDQDTWDYTNPNLSGQGDPGSNPNKR;NGVQAMVEFDSVQSAQR;NPNGPYPYTLK;QALVEFEDVLGACNAVNYAADNQIYIAGHPAFVNYSTSQK;QPAIMPGQSYGLEDGSCSYK;QPPLLGDHPAEYGGPHGGYHSHYHDEGYGPPPPHYEGR;SDALETLGFLNHYQMK;SKPGAAMVEMADGYAVDR;SSSGLLEWESK;TDNAGDQHGGGGGGGGGAGAAGGGGGGEN…
sp|P41252|SYIC_HUMAN	IARS1	1;1;1;1;1;1;1;1;1;1;1;1;1;1;1;1;1;1;1;1;1;1;1	0.2084	23	25	AEPDHMVLGK;APLKPYPVSPSDK;AVMTSIK;DVLLPWYNAYR;EIVVIHQDPEALK;ESVDHLTIPSR;FGNWLK;FGWDCHGLPVEYEIDK;FVDILTNWYVR;KTESAVSQMQSVIELGR;LESDYEILER;LFLNETQTQEITEDIPVK;LLILMEAR;LQKEEEIEFLYNENTVR;LYLINSPVVR;QLSSEELEQFQK;SVVTSIFGVK;TESAVSQMQSVIELGR;VENMVDQLLR;VLIDPVSVQDKDTLSIHYLMLPR;YAHQSGFHVDR;YIIEELNVR;YRPLFDYFLK
sp|Q86VP6|CAND1_HUMAN	CAND1	1;1;1;1;1;1;1;1;1;1;1;1;1;1;1;1;1;1;1;1;1;1	0.2293	22	24	ADVFHAYLSLLK;ALTLIAGSPLK;DLLDTVLPHLYNETK;EGPAVVGQFIQDVK;EIISSASVVGLKPYVENIWALLLK;FMATNDLMTELQK;HEMLPEFYK;HTVDDGLDIR;IDLRPVLGEGVPILASFLR;IGEYLEK;IIPLVVK;ITSEALLVTQQLVK;LGTLSALDILIK;LTLIDPETLLPR;LVEPLR;MLTFLMLVR;MLTGPVYSQSTALTHK;MTSSDKDFR;QYLLLHSLK;SPLMSEFQSQISSNPELAAIFESIQK;TLEDPDLNVR;VALVTFNSAAHNKPSLIR
sp|Q9H307|PININ_HUMAN	PNN	1;1;1;1;1;1;1;1;1;1;1;1;1;1;1;1;1;1;1;1;1;1	0.3543	22	27	DPNDVRPIQAR;EIAIVHSDAEKEQEEEEQKQEMEVK;EKEHQVVR;FKQESTVATER;GFSDSGGGPPAK;HVIADQEVMETNR;IEFAEQINK;IFGLLMGTLQK;KMNALFEGR;KPALQSSVVATSK;LEVQAEEER;LLALSGPGGGR;LTEVPVEPVLTVHPESK;MEEETEVR;NVDENIR;QESDPEDDDVKKPALQSSVVATSK;QQDSQPEEVMDVLEMVENVK;RIEFAEQINK;TKPHLFYIPGR;TLQEQLEK;VELAQLQEEWNEHNAK;VESVEPSENEASK
sp|P50990|TCPQ_HUMAN	CCT8	1;1;1;1;1;1;1;1;1;1;1;1;1;1;1;1;1;1;1;1;1;1	0.4726	22	24	AIADTGANVVVTGGK;DIDEVSSLLR;DMLEAGILDTYLGK;EDGAISTIVLR;ELEVQHPAAK;FAEAFEAIPR;GEENLMDAQVK;GSTDNLMDDIER;HEKEDGAISTIVLR;HFSGLEEAVYR;IAVYSCPFDGMITETK;ILGSGISSSSVLHGMVFK;KFAEAFEAIPR;LATNAAVTVLR;LFVTNDAATILR;LIAQACVSIFPDSGHFNVDNIR;LVPGGGATEIELAK;LYAVHQEGNK;NVGLDIEAEVPAVK;QITSYGETCPGLEQYAIK;TVGATALPR;YNIMLVR
sp|Q8WWM7|ATX2L_HUMAN	ATXN2L	1;1;1;1;1;1;1;1;1;1;1;1;1;1;1;1;1;1;1;1;1;1	0.2567	22	32	AEGLQVGQDAR;DKFTDSAIAMNSK;DNSEEFR;EFNPTKPLLSVNK;EFSLAGGIWHGR;EIESSPQYR;FELAVDAVHR;FQLEELR;FQLEELRK;GAEGILAPQPPPPQQHQERPGAAAIGSAR;GEDKDEGPVAEQVK;GPPQSPVFEGVYNNSR;IAMENDDGRTEEEK;IAMENDDGRTEEEKHSAVQR;LQPSSSPENSLDPFPPR;MLHFLTAVVGSTCDVK;REDIVDTMVFKPSDVMLVHFR;RGAEGILAPQPPPPQQHQERPGAAAIGSAR;STSTPTSPGPR;TLEPQELAR;TLSSPSNRPSGETSVPPPPAVGR;TTYDSSLSSYTVPLEK
sp|P34932|HSP74_HUMAN	HSPA4	1;1;1;1;1;1;1;1;1;1;0;1;1;1;1;1;1;1;1;1;1;1;1	0.3548	22	23	AFSDPFVEAEK;AGGIETIANEYSDR;EDIYAVEIVGGATR;EMLNLYIENEGK;FLEMCNDLLAR;FVSEDDRNSFTLK;KFDEVLVNHFCEEFGK;LEDTENWLYEDGEDQPK;LFEELGK;LKETAESVLK;LMNETTAVALAYGIYK;MQVDQEEPHVEEQQQQTPAENK;NAVEEYVYEMR;NKEDQYDHLDAADMTK;QDLPALEEKPR;QSLTMDPVVK;SNLAYDIVQLPTGLTGIK;STNEAMEWMNNK;TSTVDLPIENQLLWQIDR;VEPPLR;VLTFYR;VNVHGIFSVSSASLVEVHK;VTYMEEER
sp|Q8NDV7|TNR6A_HUMAN	TNRC6A	1;1;1;1;1;1;1;1;1;1;1;1;0;1;1;1;1;1;1;1;1;1;1	0.1641	22	26	DSPEENVQSNK;FFAQSQSLTPSPGWQSLGSSQSR;GISSPSPINAFLSVDHLGGGGESM;GWGTPAQNTGTNLPSVEWNK;HGAISSGFR;HSLNIGDYNR;IDQHTLLQSIVNR;ITNWLVLK;KIDQHTLLQSIVNR;MDLSGGMLQDK;NAVVSDLSEK;NITAPSRPPPGLTGQKPPLSTWDNSPLR;NLTPQIDGSTLR;QEEAWINPFVK;QLDPNLLVK;QNTAWDTETSPR;QQTPPSQQQPLHQPAMK;SDQQAQVHQLLTPASAISNK;SGGSYGTTWGAYGSNYSGDK;SVSGWNELGK;TGGTVESDGSTESTGR;VLSNSGWGQTPIK;YTPGSSWGESSSGR
sp|P48643|TCPE_HUMAN	CCT5	1;1;1;1;1;1;1;1;1;1;1;1;1;1;1;1;1;1;1;1;1;1	0.4677	22	29	AVTIFIR;CPTLEQYAMR;DGDVTVTNDGATILSMMDVDHQIAK;DVDFELIK;EKFEEMIQQIK;ETGANLAICQWGFDDEANHLLLQNNLPAVR;FEEMIQQIK;FSELTAEK;GVIVDKDFSHPQMPK;HKLDVTSVEDYK;IAILTCPFEPPKPK;ISDSVLVDIKDTEPLIQTAK;KQQISLATQMVR;LMGLEALK;LMVELSK;MIIEEAK;MMVDKDGDVTVTNDGATILSMMDVDHQIAK;QMAEIAVNAVLTVADMER;QQHVIETLIGK;QQISLATQMVR;VAIEHLDK;WVGGPEIELIAIATGGR
sp|Q92841|DDX17_HUMAN	DDX17	0;1;1;1;1;1;1;1;1;1;0;0;1;0;0;1;1;1;1;0;1;0;1;1;0;1;1;1;1;1	0.5185	22	41	APILIATDVASR;APLPDLYPFGTMR;DGWPAMCIHGDK;DMVGIAQTGSGK;DWVLNEFR;DYTQINVGNLELSANHNILQIVDVCMESEKDHK;ELAQQVQQVADDYGK;ESAAPAAAPTAEAPPPSVVTRPEPQALPSPAIR;FGNPGER;FVINYDYPNSSEDYVHR;GDGPICLVLAPTR;GLDVEDVK;GTAYTFFTPGNLK;GVEICIATPGR;IVDQIRPDR;KWDLSELPK;LIQLMEEIMAEK;LMQLVDHR;LTPYEVDELRR;MLDMGFEPQIR;NFYVEHPEVAR;QTLMWSATWPK;SQPERDWVLNEFR;SSQSSSQQFSGIGR;STCIYGGAPK;TIIFVETKR;TLAYLLPAIVHINHQPYLER;TTSSANNPNLMYQDECD…
sp|Q15029|U5S1_HUMAN	EFTUD2	1;1;1;1;1;1;1;1;1;1;1;1;1;1;1;1;1;1;1;1;1;1	0.284	22	27	DSIVQGFQWGTR;EGPLCDELIR;GHVTQDAPIPGSPLYTIK;GLAEDIENEVVQITWNR;GLSEDVSISK;GNEEAQIFRPLK;IAVEPVNPSELPK;ILDAVVAQEPLHR;ITMIAEPLEK;IYADTFGDINYQEFAK;LNIRPLLR;LWGDIYFNPK;MYSTDDGVQFHAFGR;RLWGDIYFNPK;SIVIRPLEPQPAPHLAR;STPVTVVLPDTK;SYLFNIMDTPGHVNFSDEVTAGLR;TLDELGIHLTK;VLSGTIHAGQPVK;VPAGNWVLIEGVDQPIVK;YDWDLLAAR;YHIEVNR
sp|Q09161|NCBP1_HUMAN	NCBP1	1;1;1;1;1;1;1;1;1;1;1;1;1;1;1;1;1;1;1;1;1;1	0.4241	22	33	FIMILTEHLVR;FINWFSHHLSNFQFR;FLSDLVNCHVIAAPSMVAMFENFVSVTQEEDVPQVR;FVIEENLHCIIK;IEVFVQTLLHLAAK;KDGVLEEQIER;KTCAAQLVSYPGK;LDTMNTTCVDR;LFVWEILHSTIR;LLPEKLTIYTTLVGLLNAR;LQPGSLPQVLAQATEMLYMR;LTIYTTLVGLLNAR;MFDYTDDPEGPVMPGSHSVER;NHPQMIAVLVDK;NLFLVIFQR;NYNFGGEFVEAMIR;RDWYVYAFLSSLPWVGK;SFSHSFSALAK;THVPMLQVWTADKPHPQEEYLDCLWAQIQK;TQIVDCAAVANWIFSSELSR;VMFEVWR;WSWEDWSDCLSQDPESPKPK
sp|Q16531|DDB1_HUMAN	DDB1	1;1;1;1;1;1;1;1;1;1;1;1;1;1;1;1;1;1;1;1;1	0.2079	21	26	ALYYLQIHPQELR;DLLFILTAK;EMLGGEIIPR;GDFILVGDLMR;IAVMELFRPK;IGRPSETGIIGIIDPECR;IVVFQYSDGK;KTEPATGFIDGDLIESFLDISRPK;LEIYVVTAEGLRPVK;LFMLLLEK;LLASINSTVR;LPSFELLHK;LVFSNVNLK;LYDGLFK;QSGESIDIITR;SLSTTNVFACSDRPTVIYSSNHK;SVLLLAYKPMEGNFEEIAR;TEPATGFIDGDLIESFLDISRPK;TKGDFILVGDLMR;YLAIAPPIIK;YLLGDMEGR
sp|P46940|IQGA1_HUMAN	IQGAP1	1;1;1;1;1;1;1;1;1;1;1;1;1;1;1;1;1;1;1;1;1	0.1623	21	22	ALQSPALGLR;ATFYGEQVDYYK;EEIQSSISGVTAAYNR;EEYLLLR;FLSAIVSSVDK;FQPGETLTEILETPATSEQEAEHQR;GVLLEIEDLQVNQFK;HTDNVIQWLNAMDEIGLPK;IIGNLLYYR;ILAIGLINEALDEGDAQK;IQAFIR;ITLQDVVSHSK;LAAVALINAAIQK;LEGVLAEVAQHYQDTLIR;LQQTYAALNSK;LTAEEMDER;MREEVITLIR;TILLNTK;TLINAEDPPMVVVR;VDQIQEIVTGNPTVIK;VNVNLLIFLLNK
sp|Q86V48|LUZP1_HUMAN	LUZP1	1;1;1;1;1;1;1;1;1;1;1;1;1;1;1;1;1;1;1;1;1	0.2221	21	28	AAPGEALR;AEDELLDLQDK;AIIKPVIVDK;AIIKPVIVDKDVK;ASDTSSETVFGK;ASHMGVSTDSGTQETK;GHGSEASVSK;HDITLQLAEAER;HFESLEEELK;HFESLEEELKK;IEDGISSTLPSK;IMGGSGTETTLEK;LLASQLEEIK;QLHNSLDPSELPGK;SCLFEQGTR;SHSAPSEVGFSDAR;SQENILQGFSTSHK;SSIIIKPSDPVER;SSTDFSELEQPR;TFSDTTHGSVPSDPLGR;TSLFENDKDAGMENESVK
sp|Q92945|FUBP2_HUMAN	KHSRP	0;1;1;1;1;1;1;1;1;1;1;1;1;1;1;1;1;0;1;1;1;1;1	0.4149	21	28	AWEEYYK;CGLVIGR;DAFADAVQR;DQGGFGDRNEYGSR;GGGGPGGGGPGGGSAGGPSQPPGGGGPGIR;GGPPGQFHDNANGGQNGTVQEIMIPAGK;GQGNWGPPGGEMTFSIPTHK;IAHIMGPPDR;IGGDAATTVNNSTPDFGFGGQK;IGGGIDVPVPR;IGQQPQQPGAPPQQDYTK;IIGDPYK;IINDLLQSLR;KDAFADAVQR;LASQGDSISSQLGPIHPPPR;MILIQDGSQNTNVDKPLR;QLEDGDQPESK;QLIEEK;SVSLTGAPESVQK;TSMTEEYR;TSMTEEYRVPDGMVGLIIGR;VPDGMVGLIIGR;VQISPDSGGLPER
sp|P61978|HNRPK_HUMAN	HNRNPK	1;1;1;1;1;1;1;1;1;1;1;1;1;1;1;1;1;1;1;1;1	0.581	21	42	AQPYDPNFYDETYDYGGFTMMFDDRR;DLAGSIIGK;DYDDMSPR;GGDLMAYDR;GGDLMAYDRR;GSDFDCELR;GSYGDLGGPIITTQVTIPK;IDEPLEGSEDR;IILDLISESPIK;IIPTLEEGLQLPSPTATSQLPLESDAVECLNYQHYK;IITITGTQDQIQNAQYLLQNSVK;ILSISADIETIGEILK;ILSISADIETIGEILKK;LFQECCPHSTDR;LLIHQSLAGGIIGVK;NLPLPPPPPPR;NTDEMVELR;RPAEDMEEEQAFK;SRNTDEMVELR;TDYNASVSVPDSSGPER;VVLIGGKPDR
sp|P39023|RL3_HUMAN	RPL3	1;1;1;1;1;1;1;1;0;1;1;1;1;1;1;1;1;1;1;1;0;1;1	0.5484	21	35	AFMGPLK;AFMGPLKK;AGMTHIVR;AHLMEIQVNGGTVAEK;DDPSKPVHLTAFLGYK;DFSSMK;ERLEQQVPVNQVFGQDEMIDVIGVTK;EVVEAVTIVETPPMVVVGIVGYVETPR;FIDTTSK;FQTMEEK;HGSLGFLPR;IGQGYLIK;IGQGYLIKDGK;KAHLMEIQVNGGTVAEK;KSLLVQTK;LEQQVPVNQVFGQDEMIDVIGVTK;NNASTDYDLSDK;SINPLGGFVHYGEVTNDFVMLK;TVFAEHISDECK;TVFAEHISDECKR;VACIGAWHPAR;VAFSVAR;YCQVIR
sp|P14868|SYDC_HUMAN	DARS1	1;1;1;1;1;1;1;1;1;1;1;1;1;1;1;1;1;1;1;1;1	0.493	21	25	ALHHGIDLEK;AYIDSFR;EAGVEMGDEDDLSTPNEK;ESIVDVEGVVR;FGAPPHAGGGIGLER;FLEPTLR;FQTEIQTVNK;GFVEIQTPK;IGSCTQQDVELHVQK;IHDPQLLTER;IISAASEGGANVFTVSYFK;IYVISLAEPR;LEYCEALAMLR;LLGHLVK;LPLQLDDAVRPEAEGEEEGR;NNAYLAQSPQLYK;QSNSYDMFMR;TSTSQAVFR;VFSIGPVFR;VTMLFLGLHNVR;YGISSMIQSQEKPDR
sp|Q13435|SF3B2_HUMAN	SF3B2	1;1;1;1;1;1;1;1;1;1;1;1;1;1;1;1;1;1;1;1;1	0.3609	21	25	AAVLLEQER;AELQLPPPPPPGHYGAWAAQELQAK;EDFSDMVAEHAAK;EMDDPSVGPK;EQQAQVEKEDFSDMVAEHAAK;GIEKPPFELPDFIK;IFEAFK;IPGLNSPIPESCSFGYHAGGWGKPPVDETGKPLYGDVFGTNAAEFQTK;KGPAPELQGVEVALAPEELELDPMAMTQK;LAEIGAPIQGNR;LAQQQAALLMQQEER;LLVHLK;LQSYTR;QLVARPDVVEMHDVTAQDPK;QQGDHSLKEHELLEQQK;QTGIVLNRPVLR;SSLGQSASETEEDTVSVSK;TATVGGAMMGSTHIYDMSTVMSR;TEEEEIDR;VGEPVALSEEER;VPPPWLIAMQR
sp|Q8IXT5|RB12B_HUMAN	RBM12B	1;1;1;1;1;1;1;1;1;1;1;1;1;1;1;1;1;1;1;1;1	0.2378	21	26	AENPYLFLR;ANVNEILDFFHGYR;DLNDRPVGPR;DRPGHVSQK;EEASNSGYGSSINQDAGFHTNGTGHGNLRPR;FLGTEVLLR;FLYKDENR;GLPYLVNEDDVR;GRPGSGTSGVDSLSNFIESVK;GTDLTDEQIR;GVGLGEALVK;HQLEDLR;IMNLPFK;LLGLPFIAGPVDIR;QLDNFK;QLPEEDFR;RPLEEDWR;SHRPFVNFGRPEGGK;TVLQYRPVHIDPISR;WLPEEDFR;YAFVMFK
sp|Q15393|SF3B3_HUMAN	SF3B3	1;1;1;1;1;1;1;1;1;1;1;1;1;1;1;1;1;1;1;1;1	0.2457	21	26	AEVIMNYHVGETVLSLQK;ELAAEMAAAFLNENLPESIFGAPK;FGNICVVR;FLAVGLVDNTVR;FSNTGEDWYVLVGVAK;HGLEVSEMAVSELPGNPNAVWTVR;HIANYISGIQTIGHR;IVPGQFLAVDPK;KFVIHPESNNLIIIETDHNAYTEATK;LEFLHK;LGAVFNQVAFPLQYTPR;LTISSPLEAHK;MFLYNLTLQR;MQGQEAVLAMSSR;NENQLIIFADDTYPR;NFGDQPDIR;SLMAFR;SWLSYSYQSR;VIVSDVQESFIWVR;WVTTASLLDYDTVAGADK;YFDTVPVAAAMCVLK
sp|P50991|TCPD_HUMAN	CCT4	1;1;1;1;1;1;1;1;1;1;1;1;1;1;1;1;1;1;1;1	0.4935	20	26	ALIAGGGAPEIELALR;AYILNLVK;DALSDLALHFLNK;DIEREDIEFICK;ETLLNSATTSLNSK;GDVTITNDGATILK;GIEILTDMSRPVELSDR;GIEILTDMSRPVELSDRETLLNSATTSLNSK;GIHPTIISESFQK;IDDVVNTR;IGLIQFCLSAPK;LGGTIDDCELVEGLVLTQK;QMQVLHPAAR;SIHDALCVIR;TDMDNQIVVSDYAQMDR;TGCNVLLIQK;TIGTKPVAHIDQFTADMLGSAELAEEVNLNGSGK;TVTIVVR;VIDPATATSVDLR;VVSQYSSLLSPMSVNAVMK
sp|P49368|TCPG_HUMAN	CCT3	1;1;1;1;1;1;1;1;1;1;1;1;1;1;1;1;1;1;1;1	0.4294	20	27	ALDDMISTLK;AMTGVEQWPYR;ANITAIR;AVAQALEVIPR;EDDVGTGAGLLEIK;EIQVQHPAAK;ELGIWEPLAVK;GESQTDIEITR;GISDLAQHYLMR;IGDEYFTFITDCKDPK;IPGGIIEDSCVLR;ISIPVDISDSDMMLNIINSSITTK;IVLLDSSLEYK;IVSRPEELREDDVGTGAGLLEIK;KALDDMISTLK;KGESQTDIEITR;KGESQTDIEITREEDFTR;MLLDPMGGIVMTNDGNAILR;MVQFEENGRK;NVLLDPQLVPGGGASEMAVAHALTEK
sp|P40227|TCPZ_HUMAN	CCT6A	1;1;1;1;1;1;1;1;1;1;1;1;1;1;1;1;1;1;1;1	0.4991	20	24	ALQFLEEVK;AQAALAVNISAAR;AQLGVQAFADALLIIPK;DGNVLLHEMQIQHPTASLIAK;ETLIDVAR;FTFIEK;GFVVINQK;GIDPFSLDALSK;GLVLDHGAR;HKSETDTSLIR;HTLTQIK;KQDEPIDLFMIEIMEMK;MLVSGAGDIK;NAIDDGCVVPGAGAVEVAMAEALIK;QADLYISEGLHPR;SVTLLIK;TEVNSGFFYK;VATAQDDITGDGTTSNVLIIGELLK;VHAELADVLTEAVVDSILAIKK;VLAQNSGFDLQETLVK
sp|Q92734|TFG_HUMAN	TFG	1;1;1;1;1;1;1;1;1;1;1;1;1;1;1;1;1;1;1;1	0.5025	20	106	AQLGEDIR;AQLGEDIRR;GKLLSNDEVTIK;ILKLTLFVNGQPRPLESSQVK;IPIHNEDITYDELVLMMQR;LIIKAQLGEDIR;LIIKAQLGEDIRR;LLDSLEPPGEPGPSTNIPENDTVDGR;LLDSLEPPGEPGPSTNIPENDTVDGREEK;LLSNDEVTIK;LTLFVNGQPRPLESSQVK;NGQLDLSGK;NQDEINKNVMSAFGLTDDQVSGPPSAPAEDR;NRPPFGQGYTQPGPGYR;NVMSAFGLTDDQVSGPPSAPAEDR;QSTQVMAASMSAFDPLK;QSTQVMAASMSAFDPLKNQDEINK;RIPIHNEDITYDELVLMMQR;SASDSSGK;YKDEDGDLITIFDSSDLSFAIQCSR
sp|P07900|HS90A_HUMAN	HSP90AA1	0;1;1;1;1;0;0;0;0;1;1;0;1;1;1;0;1;1;1;1;1;1;1;0;1;1;1;0;0;0;0;0;1	0.444	20	33	ADLINNLGTIAK;APFDLFENR;APFDLFENRK;DNSTMGYMAAK;DQVANSAFVER;EDQTEYLEER;EGLELPEDEEEK;EGLELPEDEEEKKK;EKYIDQEELNK;ELHINLIPNK;FYEQFSK;HFSVEGQLEFR;HGLEVIYMIEPIDEYCVQQLK;HIYYITGETK;HLEINPDHSIIETLR;HNDDEQYAWESSAGGSFTVR;HSQFIGYPITLFVEK;KHLEINPDHSIIETLR;KHSQFIGYPITLFVEK;LGIHEDSQNR;LVTSPCCIVTSTYGWTANMER;NPDDITNEEYGEFYK;RAPFDLFENR;SLTNDWEDHLAVK;TDTGEPMGR;TLTIVDTGIGMTK;VFIMDNCEELIPEYLNFIR;VILHLK;VILHLKEDQTEYLE…
sp|P11586|C1TC_HUMAN	MTHFD1	1;1;1;1;1;1;1;1;1;1;1;1;1;1;1;1;1;1;1;1	0.277	20	22	AAEEIGIK;AAQAPSSFQLLYDLK;ASFITPVPGGVGPMTVAMLMQSTVESAK;AYIQENLELVEK;EISAQIR;EQVPGFTPR;FSDIQIR;GALALAQAVQR;IFHELTQTDK;IYGADDIELLPEAQHK;KGEPVSAEDLGVSGALTVLMK;LAILQVGNR;LDIDPETITWQR;MFGIPVVVAVNAFK;QPSQGPTFGIK;TAHLDEEVNKGDILVVATGQPEMVK;TDPTTLTDEEINR;TDTESELDLISR;TPVPSDIDISR;VLLSALER
sp|P09651|ROA1_HUMAN	HNRNPA1	1;1;0;1;1;1;1;1;0;1;1;0;1;1;1;1;1;1;1;1;1;1;1	0.5027	20	77	DYFEQYGK;EDSQRPGAHLTVK;EDTEEHHLR;EDTEEHHLRDYFEQYGK;GFAFVTFDDHDSVDK;GFAFVTFDDHDSVDKIVIQK;GFGFVTYATVEEVDAAMNARPHK;IEVIEIMTDR;IFVGGIK;IFVGGIKEDTEEHHLR;IFVGGIKEDTEEHHLRDYFEQYGK;KIFVGGIK;KIFVGGIKEDTEEHHLR;KLFIGGLSFETTDESLR;LFIGGLSFETTDESLR;NQGGYGGSSSSSSYGSGR;RGFAFVTFDDHDSVDK;SESPKEPEQLR;SESPKEPEQLRK;SHFEQWGTLTDCVVMR;SHFEQWGTLTDCVVMRDPNTK;SSGPYGGGGQYFAKPR;YHTVNGHNCEVR
sp|P08238|HS90B_HUMAN	HSP90AB1	0;1;1;1;1;0;0;0;0;0;0;1;1;1;0;1;0;1;1;1;1;1;1;1;1;0;1;1;0;0;0;0;1;0	0.4613	19	32	ADLINNLGTIAK;ALLFIPR;APFDLFENK;APFDLFENKK;DNSTMGYMMAK;EDQTEYLEER;EGLELPEDEEEK;EGLELPEDEEEKKK;EKYIDQEELNK;ELISNASDALDK;ELISNASDALDKIR;EQVANSAFVER;FYEAFSK;GFEVVYMTEPIDEYCVQQLK;HFSVEGQLEFR;HLEINPDHPIVETLR;HNDDEQYAWESSAGGSFTVR;HSQFIGYPITLYLEK;IDIIPNPQER;KHLEINPDHPIVETLR;LGIHEDSTNR;LVSSPCCIVTSTYGWTANMER;NPDDITQEEYGEFYK;RAPFDLFENKK;SIYYITGESK;SLTNDWEDHLAVK;SLVSVTK;VFIMDSCDELIPEYLNFIR;VILHLK;VILHLKEDQTE…
sp|O60506|HNRPQ_HUMAN	SYNCRIP	1;0;1;1;1;1;1;0;1;1;1;0;1;1;1;1;1;0;1;1;1;1;1	0.4286	19	35	AFSQFGK;AGPIWDLR;AIEALKEFNEDGALAVLQQFK;AMEEMNGKDLEGENIEIVFAKPPDQK;DLEGENIEIVFAKPPDQK;DSDLSHVQNK;DYAFIHFDER;GFCFLEYEDHK;HIGVCISVANNR;KYGGPPPDSVYSGQQPSVGTEIFVGK;LDEIYVAGLVAHSDLDER;LFVGSIPK;LKDYAFIHFDER;LKDYAFIHFDERDGAVK;LMMDPLTGLNR;LYNNHEIR;SENQEFYQDTFGQQWK;TGYTLDVTTGQR;TKEQILEEFSK;VAEKLDEIYVAGLVAHSDLDER;VTEGLTDVILYHQPDDK;VWGNVGTVEWADPIEDPDPEVMAK;YGGPPPDSVYSGQQPSVGTEIFVGK
sp|Q14974|IMB1_HUMAN	KPNB1	1;1;1;1;1;1;1;1;1;1;1;1;1;1;1;1;1;1;1	0.2626	19	25	AAVENLPTFLVELSR;DPSVVVR;EHIKNPDWR;GALQYLVPILTQTLTK;GDQENVHPDVMLVQPR;KVQHQDALQISDVVMASLLR;LLETTDRPDGHQNNLR;LQQVLQMESHIQSTSDR;SDYDMVDYLNELR;SNEILTAIIQGMR;SVKPQILSVFGDIALAIGGEFK;SVKPQILSVFGDIALAIGGEFKK;TTLVIMER;VAAGLQIK;VAALQNLVK;VLANPGNSQVAR;VQHQDALQISDVVMASLLR;WLAIDANAR;YLEVVLNTLQQASQAQVDK
sp|P62701|RS4X_HUMAN	RPS4X	1;1;1;1;1;1;1;1;1;1;1;1;1;1;1;1;1;1;1	0.635	19	32	DANGNSFATR;ERHPGSFDVVHVK;FDTGNLCMVTGGANLGR;GIPHLVTHDAR;GNKPWISLPR;HPGSFDVVHVK;HWMLDK;ITDFIK;ITPEEAK;KIFVGTK;LRECLPLIIFLR;LSNIFVIGK;LTIAEER;TDITYPAGFMDVISIDK;TGENFR;VNDTIQIDLETGK;VNDTIQIDLETGKITDFIK;YALTGDEVK;YPDPLIK
sp|P05455|LA_HUMAN	SSB	1;1;1;1;1;1;1;1;1;1;1;1;1;1;1;1;1;1;1	0.4534	19	22	AREETDKEEPASK;DANNGNLQLR;DDYFAK;EGIILFK;EVTWEVLEGEVEK;FSGDLDDQTCR;GFPTDATLDDIKEWLEDK;GFPTDATLDDIKEWLEDKGQVLNIQMR;GSIFVVFDSIESAK;ICHQIEYYFGDFNLPR;LDEGWVPLEIMIK;LEEDAEMK;LTTDFNVIVEALSK;QKLEEDAEMK;RSPSKPLPEVTDEYK;RSPSKPLPEVTDEYKNDVK;SKAELMEISEDK;SPSKPLPEVTDEYK;SPSKPLPEVTDEYKNDVK
sp|Q12905|ILF2_HUMAN	ILF2	1;1;1;1;1;1;1;1;1;1;1;1;1;1;1;1;1;1;1	0.7308	19	37	AQDPSEVLTMLTNETGFEISSSDATVK;GGPGGGFRPFVPHIPFDFYLCEMAFPR;GTMTTGHNVADLVVILK;ILGQEGDASYLASEISTWDGVIVTPSEK;ILITTVPPNLR;ILPTLEAVAALGNK;ILPTLEAVAALGNKVVESLR;INNVIDNLIVAPGTFEVQIEEVR;IRFPGFEPLTPWILDLLGHYAVMNNPTR;KGTMTTGHNVADLVVILK;KILGQEGDASYLASEISTWDGVIVTPSEK;KLDPELHLDIK;NQDLAPNSAEQASILSLVTK;QPLALNVAYR;RNQDLAPNSAEQASILSLVTK;VHTVMTLEQQDMVCYTAQTLVR;VKPAPDETSFSEALLK;VLQSALAAIR;WFEENASQSTVK
sp|P36578|RL4_HUMAN	RPL4	1;1;1;1;1;1;1;1;1;1;1;1;1;1;1;1;1;1;1	0.4286	19	29	AAAAAAALQAK;APIRPDIVNFVHTNLR;AWNDIK;EAVLLLK;FCIWTESAFR;GPCIIYNEDNGIIK;IEEVPELPLVVEDK;IEEVPELPLVVEDKVEGYK;KLDELYGTWR;LDELYGTWR;MINTDLSR;NIPGITLLNVSK;NVTLPAVFK;QPYAVSELAGHQTSAESWGTGR;RGPCIIYNEDNGIIK;SGQGAFGNMCR;SPEIQR;TKEAVLLLK;YAICSALAASALPALVMSK
sp|Q92922|SMRC1_HUMAN	SMARCC1	1;1;1;1;1;1;1;1;0;1;1;1;1;0;1;1;1;0;1;1;0;0;1;1	0.2335	19	22	AALEEFSR;AGGALCHILGAAYK;ASHHIYPYSSSQDDEEWLRPVMR;DMEDPTPVPNIEEVVLPK;EALEQQR;EEVPLELVEAHVK;EKPVDLQNFGLR;EQDSEVSEDTK;EWTEQETLLLLEALEMYK;FDLQNPSR;FWESPETVSQLDSVR;KVEHEISEGNVATAAAAALASAATK;MEADPDGQQPEK;NFMIDTYR;NVEMFMNIEK;QNFHMEQLK;RFDLQNPSR;SKTPEIYLAYR;SPQVPAAQQMLNFPEK;TDIYSK;TPEIYLAYR;TQDECILHFLR;VEHEISEGNVATAAAAALASAATK;VREEVPLELVEAHVK
sp|Q99613|EIF3C_HUMAN	EIF3C	1;1;1;1;1;1;1;1;1;1;1;1;1;1;1;1;1;1;1	0.2169	19	20	AKELLGQGLLLR;DAHNALLDIQSSGR;DFESHITSYK;DLMLMSHLQDNIQHADPPVQILYNR;ELLGQGLLLR;FEELTNLIR;GTEITHAVVIK;GTEITHAVVIKK;ILADLEDYLNELWEDKEGK;KLNEILQAR;LGSLVENNER;LNEILQAR;MIINEELMASLDQPTQTVVMHR;QGTYGGYFR;SIVDKEGVPR;TCHSFIINEK;TEPTAQQNLALQLAEK;VWDLFPEADK;VWDLFPEADKVR
sp|Q5M775|CYTSB_HUMAN	SPECC1	1;1;1;1;1;1;1;1;1;1;1;1;1;1;1;1;1;1;1	0.236	19	22	ASLSPDASDFEHITAETPSRPLSSTSNPFK;ASSEDTLNKPGSTAASGVVR;EFSVTVSR;EICDHQAEQLSR;ELGDVQGHGR;ELSDLEEENR;ETIFELEDQVEQHR;HVSSLLAK;KDPLAALAR;LDLPDLPLSDILK;LHNNQLISELESSVIK;LKEENEKLNEFLELER;SHLQGEK;SPLSGIPVR;SPSLESLSRPPSLGFGDTR;SVSSPTSSNTPTPTK;TATAGAISELTESR;TETLKPDPHLR;TILETSFHQHR
sp|P08133|ANXA6_HUMAN	ANXA6	1;1;1;1;1;1;1;1;1;1;1;1;1;1;1;1;1;1;1	0.3061	19	23	ALIEILATR;DAFVAIVQSVK;DLEADIIGDTSGHFQK;DLMTDLK;EAILDIITSR;EDAQVAAEILEIADTPSGDK;EEGGENLDQAR;GFGSDKEAILDIITSR;GLGTDEDTIIDIITHR;ILISLATGHR;LMLAVVK;MLVVLLQGTR;MTNYDVEHTIK;SELDMLDIR;SLEDALSSDTSGHFR;SLYSMIK;STPEYFAER;VFQEFIK;WGTDEAQFIYILGNR
sp|Q86X55|CARM1_HUMAN	CARM1	1;1;1;1;1;1;1;1;1;1;1;1;1;1;1;1;1;1;1	0.4194	19	32	AGPDSAGIALYSHEDVCVFK;AILQNHTDFK;AILQNHTDFKDK;ANFWYQPSFHGVDLSALR;CLFQSPLFAK;GAAVDEYFR;IVLDVGCGSGILSFFAAQAGAR;IVVIPGK;IVVIPGKVEEVSLPEQVDIIISEPMGYMLFNER;KIYAVEASTMAQHAEVLVK;KYLKPSGNMFPTIGDVHLAPFTDEQLYMEQFTK;LLTIGDANGEIQR;MLESYLHAK;QPVVDTFDIR;QSYDISIVAQVDQTGSK;SNNLTDR;SSNLLDLK;SVFSER;YTVNFLEAK
sp|P27824|CALX_HUMAN	CANX	1;1;1;1;1;1;1;1;1;1;1;1;1;1;1;1;1;1;1	0.3953	19	23	AEEDEILNR;APVPTGEVYFADSFDR;EIEDPEDR;GTLSGWILSK;IPDPEAVKPDDWDEDAPAK;IPNPDFFEDLEPFR;IVDDWANDGWGLK;IVDDWANDGWGLKK;KIPNPDFFEDLEPFR;KPEDWDERPK;SDAEEDGGTVSQEEEDRKPK;TDAPQPDVKEEEEEKEEEK;TGIYEEK;THLYTLILNPDNSFEILVDQSVVNSGNLLNDMTPPVNPSR;TPELNLDQFHDK;TYFTDK;WEVEEMK;WKPPMIDNPSYQGIWKPR;YDGKWEVEEMK
sp|Q9UHB6|LIMA1_HUMAN	LIMA1	1;1;1;1;1;1;1;1;1;1;1;1;1;1;1;1;1;1;1	0.3175	19	27	ASSLSESSPPK;EDKPAETK;ETPHSPGVEDAPIAK;GNYDEGFGHRPHK;IAWPPPTELGSSGSALEEGIK;ISANENSLAVR;LLANQQVFHISCFR;LSETSIKDR;LSLGTYASLHGR;NENEEILERPAQLANAR;QSSSTNYTNELK;SEISENTDASGK;SEVQQPVHPKPLSPDSR;SQDVELWEGEVVK;SRPFTVAASFQSTSVK;SSAIVEIFSK;TVYPMER;WENPGLGAESHTDSLR;YNVPLNR
sp|P06737|PYGL_HUMAN	PYGL	1;1;1;1;1;1;1;1;1;1;1;1;1;1;1;1;1;1;1	0.2916	19	22	DIINMLFYHDR;DYYFALAHTVR;EYAQNIWNVEPSDLK;FSQFLETEYK;IHSDIVK;IVALFPK;LAACFLDSMATLGLAAYGYGIR;LHSFLGDDVFLR;LITSVADVVNNDPMVGSK;LKQEYFVVAATLQDIIR;LVIDQIDNGFFSPK;MSLIEEEGSK;SRPEFMLPVHFYGK;TFAYTNHTVLPEALER;VFADYEAYVK;VIFLENYR;VIPATDLSEQISTAGTEASGTGNMK;VLYPNDNFFEGK;WPVDLVEK
sp|P28289|TMOD1_HUMAN	TMOD1	1;1;1;1;1;1;1;1;1;1;1;1;1;0;1;1;1;1;1;1	0.6435	19	23	ASNAMMNNNDLVR;AYAEALK;DREDLVPYTGEK;EELLDHLEK;EFKDREDLVPYTGEK;EGLNSVIKPTQYKPVPDEEPNSTDVEETLER;FGYHFTQQGPR;FSIVGTR;IDNQSQPLGNK;KFSIVGTR;LADLTGPIIPK;LEEVNLNNIR;LVEALPYNTSLVEMK;NIPIPTLK;REELLDHLEK;SNDPVAYALAEMLK;TLENELDELDPDNALLPAGLR;TLNVESNFISGAGILR;VEMEIVSMLEK;YRDLDEDEILGALTEEELR
sp|P17987|TCPA_HUMAN	TCP1	1;1;1;1;1;1;1;1;1;1;1;1;1;1;1;1;1;1;1	0.4622	19	29	AFHNEAQVNPER;ASGATILSTLANLEGEETFEAAMLGQAEEVVQER;DCLINAAK;FATEAAITILR;GANDFMCDEMER;HGSYEDAVHSGALND;IACLDFSLQK;ICDDELILIK;IHPTSVISGYR;LGVQVVITDPEK;LGVQVVITDPEKLDQIR;QAGVFEPTIVK;SLLVIPNTLAVNAAQDSTDLVAK;SQNVMAAASIANIVK;SSLGPVGLDK;SVVPGGGAVEAALSIYLENYATSMGSR;TSASIILR;WIGLDLSNGKPR;YFVEAGAMAVR
sp|Q14683|SMC1A_HUMAN	SMC1A	1;1;1;1;1;1;1;1;1;1;1;1;1;1;1;1;1;1;1	0.1703	19	20	AATLAQELEK;AFVSMVYSEEGAEDR;AQVQLQLFK;DKFQETSDEFEAAR;DLIHGAPVGKPAANR;ELNQVMEQLGDAR;GEPETFLPLDYLEVKPTDEK;HLALNLQEK;LEEYITTSK;LGIQLDFEK;LNEQQSVLQR;LVIDVIR;LYHNEVEIEK;NMDAIIVDSEK;SGELAQEYDKR;SNLMDAISFVLGEK;TALFEEISR;VLTFDLTK;YQIAVTK
sp|Q9P2J5|SYLC_HUMAN	LARS1	1;1;1;1;1;1;1;1;1;1;1;1;1;1;1;1;1;1;1	0.1743	19	21	ANGHLLLNSEK;EMVANWDSLR;EVWDYVFFK;FDDPLLGPR;FSADGMR;GFYEGIMLVDGFK;GTGVVTSVPSDSPDDIAALR;LHLGHTFSLSK;LYTWVEWVK;MIDAGDALIYMEPEK;NMSYQGFTK;SFITTDVNPYYDSFVR;SLGLSDEEIVK;TGFFEFQAAK;VFASELNAGIIK;VIYVLPMLTIK;VLEPYPSK;WQFLTLR;YQWGIMK
sp|P49411|EFTU_HUMAN	TUFM	1;1;1;1;1;1;1;1;1;1;1;1;1;1;1;1;1;1;1	0.5022	19	26	ADAVQDSEMVELVELEIR;DKPHVNVGTIGHVDHGK;DLEKPFLLPVEAVYSVPGR;DPELGLK;EHLLLAR;ELAMPGEDLK;ELLTEFGYK;ELLTEFGYKGEETPVIVGSALCALEGR;GITINAAHVEYSTAAR;GLVMVKPGSIKPHQK;GTVVTGTLER;IILPPEK;KYEEIDNAPEER;LLDAVDTYIPVPAR;TIGTGLVTNTLAMTEEEK;TTLTAAITK;TVVTGIEMFHK;VEAQVYILSK;YEEIDNAPEER
sp|Q9Y2W1|TR150_HUMAN	THRAP3	1;1;1;0;1;1;1;1;1;1;1;1;1;1;1;1;1;1;1;1	0.2565	19	30	AEEYTEETEEREESTTGFDK;ASAVSELSPR;ASESSKPWPDATYGTGSASR;EEEWDPEYTPK;EEKDNIQPTTE;EESAASGGAAYTK;EHHFGSSGMTLHER;ESEFDDEPK;GSFSDTGLGDGK;KTEELEEESFPER;MADFHKEEMDDQDKDK;MDSFDEDLARPSGLLAQER;SIFQHIQSAQSQR;SPSELFAQHIVTIVHHVK;SSFSITR;SSSSSSQSSHSYK;TEELEEESFPER;WEGLVYAPPGK;YKDDPVDLR;YLEEQK
sp|Q12965|MYO1E_HUMAN	MYO1E	0;0;1;1;1;1;0;1;1;1;1;1;1;1;1;1;1;0;1;1;1;1	0.259	18	23	AEQEEYVQEGIR;DIILQSNPLLEAFGNAK;EKIDFADTVTK;GVYQYHWQSHNVK;HSGVDDMVLLSK;LQMQIGSHEHFNSWNQGFIIHHYAGK;LQQIFIELTLK;NFIGDYIGMEEHPELQQFVGK;QANDLVSTLMK;QGLFPNNYVTK;QGVLHLLQSVNMDSDQFQLGR;QMPYFGEK;SFHIFYQLIEGASAEQK;SLFPENLQADKK;SLYTSMARPPLPR;TEFLSLLAK;VFDFLVDSINK;VKHQVEYLGLK;VLQVSIGPGLPK;VSQTPESLDFLK;WTPIEYFNNK;YAILTK
sp|P62424|RL7A_HUMAN	RPL7A	1;1;1;1;1;1;1;1;1;1;1;1;1;1;1;1;1;1	0.5075	18	25	AGVNTVTTLVENK;AGVNTVTTLVENKK;AQLVVIAHDVDPIELVVFLPALCR;HWGGNVLGPK;KTCTTVAFTQVNSEDK;KTCTTVAFTQVNSEDKGALAK;KVAPAPAVVK;KVVNPLFEK;LKVPPAINQFTQALDR;NFGIGQDIQPK;QTATQLLK;RHWGGNVLGPK;TCTTVAFTQVNSEDK;TCTTVAFTQVNSEDKGALAK;TNYNDRYDEIR;VAPAPAVVK;VPPAINQFTQALDR;VVNPLFEK
sp|P55884|EIF3B_HUMAN	EIF3B	1;1;1;1;1;1;1;1;1;1;1;1;1;1;1;1;1;1	0.2592	18	20	AQAVSEDAGGNEGR;DFSWSPGGNIIAFWVPEDK;DFSWSPGGNIIAFWVPEDKDIPAR;DQYSVIFESGDR;DRPQEADGIDSVIVVDNVPQVGPDR;FAVLHGEAPR;GIALWGGEK;GTQGVVTNFEIFR;GTYLATFHQR;GYIFLEYASPAHAVDAVK;ISVSFYHVK;MAQELYMEQK;MTLDTLSIYETPSMGLLDK;NLFNVVDCK;TMMEDFR;TMMEDFRK;VTLMQLPTR;YVVTSVSWWSHK
sp|O00425|IF2B3_HUMAN	IGF2BP3	1;0;0;1;1;1;1;0;1;1;1;1;1;0;1;1;0;1;1;1;1;1;1	0.437	18	23	DQTPDENDQVVVK;EEVKLEAHIR;ENAGAAEK;FTEEIPLK;IAPAEAPDAK;IELHGKPIEVEHSVPK;IKEENFVSPK;ILAHNNFVGR;IPVSGPFLVK;IQEILTQVK;ITGHFYACQVAQR;ITISPLQELTLYNPER;KIQEILTQVK;LEAHIR;LNGFQLENFTLK;LYIGNLSENAAPSDLESIFK;MVIITGPPEAQFK;QALDKLNGFQLENFTLK;QKPCDLPLR;SILEIMHK;TGYAFVDCPDESWALK;TVNELQNLSSAEVVVPR;VAYIPDEMAAQQNPLQQPR
sp|Q14697|GANAB_HUMAN	GANAB	1;1;1;1;1;1;1;1;1;1;1;1;1;1;1;1;1;1	0.2521	18	27	ALLDSLQLGPDSLTVHLIHEVTK;DVHNIYGLYVHMATADGLR;FGAVWTGDNTAEWDHLK;GLLEFEHQR;HHGPQTLYLPVTLSSIPVFQR;IDELEPR;LSFQHDPETSVLVLR;LVAIVDPHIK;NPEPELLVR;REPWLLPSQHNDIIR;SGGMERPFVLAR;VLLVLELQGLQK;VPDVLVADPPIAR;VSQGSKDPAEGDGAQPEETPR;VTEGGEPYR;YFTWDPSR;YRVPDVLVADPPIAR;YSLLPFWYTLLYQAHR
sp|P04406|G3P_HUMAN	GAPDH	1;1;1;1;1;0;1;1;1;1;1;1;1;1;1;1;1;1;1	0.6716	18	45	AENGKLVINGNPITIFQER;AGAHLQGGAK;GALQNIIPASTGAAK;GILGYTEHQVVSSDFNSDTHSSTFDAGAGIALNDHFVK;IISNASCTTNCLAPLAK;LTGMAFR;LVINGNPITIFQER;LVINGNPITIFQERDPSK;RVIISAPSADAPMFVMGVNHEK;VGVNGFGR;VIHDNFGIVEGLMTTVHAITATQK;VIISAPSADAPMFVMGVNHEK;VIPELNGK;VIPELNGKLTGMAFR;VPTANVSVVDLTCR;VVDLMAHMASK;VVDLMAHMASKE;WGDAGAEYVVESTGVFTTMEK;YDNSLK
sp|P20700|LMNB1_HUMAN	LMNB1	1;1;1;1;1;1;1;1;1;1;0;0;1;1;1;1;1;1;1;1	0.4096	18	26	AEHDQLLLNYAK;ALYETELADAR;CQSLTEDLEFR;DAALATALGDK;DAALATALGDKK;DQMQQQLNDYEQLLDVK;EELMESR;EYEAALNSK;LAQALHEMR;LAVYIDK;LLEGEEER;LQEKEELR;LSSEMNTSTVNSAR;LYKEELEQTYHAK;NQNSWGTGEDVK;NTSEQDQPMGGWEMIR;SLEGDLEDLKDQIAQLEASLAAAK;SLETENSALQLQVTER;SLETENSALQLQVTEREEVR;TTIPEEEEEEEEAAGVVVEEELFHQQGTPR
sp|Q9P2M7|CING_HUMAN	CGN	1;1;1;1;1;1;1;1;1;1;1;1;1;1;1;1;1;1	0.1587	18	19	ASTYGVAVR;ELLEEVLEGK;EVEEQHEVNEQLQAR;FDSQLGGQAR;GPVDHGVQIR;HGLETQVMELQNK;ILGLEQQLK;LDKELLAQR;LETELDEEKNTVELLTDR;LGQEQQTLNR;LQDEIQR;LQGLEQEAENK;QKLEPSQVGLER;QPAQSQNLSPLSGFSR;QVDEAEEEIER;STPDLLR;VEEQLR;VSLVLEK
sp|P51991|ROA3_HUMAN	HNRNPA3	1;1;1;1;1;1;0;1;0;1;1;1;1;1;1;1;1;1;1;1	0.3862	18	44	EDSVKPGAHLTVK;EDSVKPGAHLTVKK;GEEGHDPKEPEQLR;GFAFVTFDDHDTVDK;GFAFVTFDDHDTVDKIVVQK;IETIEVMEDR;IFVGGIK;IFVGGIKEDTEEYNLR;KIFVGGIK;KIFVGGIKEDTEEYNLR;KLFIGGLSFETTDDSLR;KLFIGGLSFETTDDSLREHFEK;LFIGGLSFETTDDSLR;LFIGGLSFETTDDSLREHFEK;RGEEGHDPKEPEQLR;RGFAFVTFDDHDTVDK;SSGSPYGGGYGSGGGSGGYGSR;WGTLTDCVVMR;YGKIETIEVMEDR;YHTINGHNCEVK
sp|P23246|SFPQ_HUMAN	SFPQ	1;1;1;1;1;1;1;1;1;1;1;1;1;1;1;1;1;1	0.273	18	23	AELDDTPMR;ALAEIAK;DKLESEMEDAYHEHQANLLR;EEEMMIR;FGQGGAGPVGGQGPR;GIVEFASKPAAR;GMGPGTPAGYGR;ISDSEGFK;LFVGNLPADITEDEFK;LFVGNLPADITEDEFKR;MEELHNQEMQK;MGGGGAMNMGDPYGSGGQK;NLSPYVSNELLEEAFSQFGPIER;RMEELHNQEMQK;RREEEMMIR;SLDEMEK;SPPPGMGLNQNR;YGEPGEVFINK
sp|Q9UHX1|PUF60_HUMAN	PUF60	1;1;1;1;1;1;1;1;1;1;1;1;1;1;1;1;1;1	0.4132	18	24	AIQALNGR;AQSSQDAVSSMNLFDLGGQYLR;AVTPPMPLLTPATPGGLPPAAAVAAAAATAK;GYGFIEYEK;HMVMQK;IFVEFSIASETHK;IYVASVHQDLSDDDIK;KEKEEEELFPESERPEMLSEQEHMSISGSSAR;KQESTVMVLR;KVVAEVYDQER;LGLPPLTPEQQEALQK;QAFAPFGPIK;QGEEEDAEIIVK;SIDMSWDSVTMK;SVFEAFGK;VIIYQEK;VVAEVYDQER;YAMEQSIK
sp|P26196|DDX6_HUMAN	DDX6	1;1;1;1;1;1;1;1;1;1;1;1;1;1;1;1;1;1	0.5072	18	22	DNIQAMVIVPTR;FGHLGLAINLITYDDRFNLK;FMNSHLQKPYEINLMEELTLK;GPVKPTGGPGGGGTQTQQQMNQLK;ISQLGYSCFYIHAK;KDNIQAMVIVPTR;LAETYLHR;LDDTVHVVIATPGR;LPPKDLR;LQINQSIIFCNSSQR;QILLYSATFPLSVQK;SGAYLIPLLER;SIEEQLGTEIKPIPSNIDK;SLYVAEYHSEPVEDEKP;TENPVIMGLSSQNGQLR;VDHVQMIVLDEADK;VFHDFR;VHCLNTLFSR
sp|Q9NYF8|BCLF1_HUMAN	BCLAF1	1;1;1;1;0;1;1;1;1;1;1;1;1;1;1;1;1;1;1	0.2696	18	23	AEGEWEDQEALDYFSDK;AEGEWEDQEALDYFSDKESGK;ATEEHSTR;DTFEHDPSESIDEFNK;EEEWDPEYTPK;FNDSEGDDTEETEDYR;FTDEESR;FTSYQK;KAEGEPQEESPLK;LLASTLVHSVK;MAPVPLDDSNRPASLTK;MIASDSHRPEVK;SAAMTLNER;SSATSGDIWPGLSAYDNSPR;SSFYPDGGDQETAK;STSESFIQHIVSLVHHVK;TIAPQNAPR;WTHDKYQGDGIVEDEEETMENNEEK;YSPSQNSPIHHIPSR
sp|Q15436|SC23A_HUMAN	SEC23A	1;0;1;1;1;1;1;0;1;1;1;1;1;1;1;1;1;1;1;1	0.3922	18	25	AETEEGPDVLR;AVLNPLCQVDYR;DPWPVPQGK;FSETFSLYPQFMFHLR;GAIQFVTQYQHSSGQR;GPQVQQPPPSNR;HLLQAPVDDAQEILHSR;IDMNLTDLLGELQR;IMMFIGGPATQGPGMVVGDELK;ISGAIGPCVSLNSK;LAVSSAA;LWACNFCYQR;MGFGGTLEIK;MVQVHELGCEGISK;MVVPVAALFTPLK;NQFPPSYAGISELNQPAELLPQFSSIEYVVLR;QLQEMLGLSK;SGYQDMPEYENFR;SWHDIDKDNAK;VNPSQTHNNMYAWGQESGAPILTDDVSLQVFMDHLKK
sp|P35908|K22E_HUMAN	KRT2	0;1;1;0;1;1;1;1;0;1;1;1;1;1;1;1;1;1;1;0;1	0.4742	17	27	AQYEEIAQR;DVDNAYMIK;FGGFGGPGGVGGLGGPGGFGPGGYPGGIHEVSVNQSLLQPLNVK;FLEQQNQVLQTK;GGGFGGGSSFGGGSGFSGGGFGGGGFGGGR;GGSISGGGYGSGGGK;HGGGGGGFGGGGFGSR;KYEDEINKR;LALDVEIATYR;LNDLEEALQQAK;LQGEIAHVK;NVQDAIADAEQR;SKEEAEALYHSK;SLVGLGGTK;TSQNSELNNMQDLVEDYKK;VDPEIQNVK;VLYDAEISQIHQSVTDTNVILSMDNSR;WELLQQMNVGTRPINLEPIFQGYIDSLK;WELLQQMNVGTRPINLEPIFQGYIDSLKR;YEDEINKR;YEELQVTVGR
sp|Q9UL18|AGO1_HUMAN	AGO1	1;0;1;0;0;1;1;1;1;1;0;1;1;1;1;1;1;0;1;1;1;0;1;0	0.3711	17	21	AIATPNQGVWDMR;AVQVHQDTLR;DGVPEGQLPQILHYELLAIR;DYQPGITYIVVQK;ELLIQFYK;EVVEYMVQHFKPQIFGDR;IDVYHYEVDIKPDK;KPSITAVVGSMDAHPSR;LGGINNILVPHQR;LLANYFEVDIPK;LTDNQTSTMIK;MLHEALVSGQIPVPLESVQALDVAMR;NASYNLDPYIQEFGIK;NIDEQPKPLTDSQR;QEIIEDLSYMVR;RPGIGTVGKPIK;SFFSPPEGYYHPLGGGR;TPVYAEVK;VKDDMTEVTGR;VLPAPILQYGGR;WLAIVSWR;YAQGADSVEPMFR;YNLQLK;YPHLPCLQVGQEQK
sp|Q14126|DSG2_HUMAN	DSG2	1;1;1;1;1;1;1;1;1;1;1;1;1;1;1;1;1	0.2361	17	23	ATQFTGATGAIMTTETTK;AWITAPVALR;DMAGAQAAAVALNEEFLR;EVDYEEMK;FLDDLGLK;GITEPPFGIFVFNK;GNNVEKPLELR;GQHEMSEMDGR;GQIIGNFQAFDEDTGLPAHAR;IHSDLAEER;IVSLEPAYPPVFYLNK;LEDRDNWISVDSVTSEIK;NLDFSVIVANK;VIQPHGGGSNPLEGTQHLQDVPYVMVR;VLAPASTLQSSYQIPTENSMTAR;VVPSFLPVDQGGSLVGR;VYAPASTLVDQPYANEGTVVVTER
sp|P12268|IMDH2_HUMAN	IMPDH2	1;1;1;1;1;1;1;1;1;1;1;1;1;1;1;1;1	0.3911	17	21	AMMYSGELK;DKYPNLQVIGGNVVTAAQAK;EANEILQR;FGVPVIADGGIQNVGHIAK;FVPYLIAGIQHSCQDIGAK;GKLPIVNEDDELVAIIAR;GMGSLDAMDK;KYEQGFITDPVVLSPK;LPIVNEDDELVAIIAR;NLIDAGVDALR;QLLCGAAIGTHEDDKYR;REDLVVAPAGITLK;RFGVPVIADGGIQNVGHIAK;TSSAQVEGGVHSLHSYEK;VAQGVSGAVQDK;YEQGFITDPVVLSPK;YFSEADKIK
sp|Q96II8|LRCH3_HUMAN	LRCH3	1;1;1;1;1;1;1;1;1;1;1;1;1;1;1;1;1	0.3681	17	23	DAVLDFVK;EAQLAALQYEEEK;GAANHDLTDTTR;GLSQVAVTVQALLELAPPK;GPDPDSLSSQFMAYIEQR;IAPDLPDYDR;IGVPQEQLCLPLHILEEK;ISHEGSPVKPVAIR;LSEIPIEACHFVSLENLNLYQNCIR;LVSLPEEIGHLR;NHLVHLPEELAELPLIR;NQLSTLPVHLCNLPLK;NVENFLEACR;SDDRPNALLSSPATETVHHSPAYSFPAAIQR;VPAEPSSLLSLSASHNQLSHTDLELHQR;WSGNEPTDEFSDLPLR;YIPEAILNLQALTFLNISR
TARGET|trim59		1;1;1;1;1;1;1;1;1;1;1;0;0;0;1;1;1;0;1;1;1	0.5757	17	28	ELIDTLEQK;EMELFK;EQQLELMTITTSLQDESPLK;IVQGDKEVVLQYFK;KAVIPEMR;KYFLAALCDVGK;MINQEYTPQIQGMK;NCLENVLQASGNFYIWRPLR;NCLENVLQASGNFYIWRPLRIPLK;NLYDLNNTVCYTLYLLK;QLTDTHWTDITR;QPLNVYCLLDK;QPLNVYCLLDKK;QRPLPEVQPVEIYPR;SIIEIASTGIESLPVNFALR;TPCSWSDNDEK;TPCSWSDNDEKEMELFK;VLPCSHTFCR;VSNVLKEEWSR;YFLAALCDVGK;YQQEDHPDVVTCPEHYR
sp|Q02790|FKBP4_HUMAN	FKBP4	1;1;1;1;1;1;1;1;1;1;1;1;1;1;1;1;1	0.427	17	22	ALELDSNNEK;ATESGAQSAPLPMEGVDISPK;AWDIAIATMK;EGTGTEMPMIGDR;ESWEMNSEEK;FDSSLDR;FEIGEGENLDLPYGLER;FSFDLGK;GEAHLAVNDFELAR;GEHSIVYLKPSYAFGSVGK;LASHLNLAMCHLK;LYANMFER;RGEAHLAVNDFELAR;SNTAGSQSQVETEA;TQLAVCQQR;VFVHYTGWLLDGTK;VLQLYPNNK
sp|P53992|SC24C_HUMAN	SEC24C	1;1;1;1;1;1;1;1;1;1;1;1;1;1;1;1;1	0.2176	17	20	AVITSLLDQIPEMFADTR;EGGAEESAIR;ETETVFVPVIQAGMEALK;GQVPPLVTTNFLVK;GTEPFVTGVR;LFLFHTSLPIAEAPGK;LLPVYLNCVLK;LPPEEASPYVVDHGESGPLR;QAQVPLAAVIKPLAR;QLVTSMDVTETNVFFYPR;SDVLQPGAEVTTDDR;SLLDFLPR;SLSGGASYVDFLCHMHK;SPVESTTEPPAVR;TLFQPQTGAYQTLAK;VGFVTYNK;YASFQVENDQER
sp|P05023|AT1A1_HUMAN	ATP1A1	1;1;1;1;1;1;1;1;1;1;1;1;1;1;1;1;1	0.2043	17	18	AAVPDAVGK;AVAGDASESALLK;DRDMDELKK;EQPLDEELKDAFQNAYLELGGLGER;GVGIISEGNETVEDIAAR;IMESFK;LIFDNLK;LNIPVSQVNPR;LSLDELHR;MSINAEEVVVGDLVEVK;NPNTSEPQHLLVMK;NSVFQQGMK;QAADMILLDDNFASIVTGVEEGR;SPDFTNENPLETR;VIMVTGDHPITAK;YGTDLSR;YQLSIHK
sp|Q07955|SRSF1_HUMAN	SRSF1	1;1;1;1;1;1;1;1;1;1;1;1;0;1;1;1;1;1	0.5766	17	37	DAEDAVYGR;DGTGVVEFVR;DGYDYDGYR;DIEDVFYK;EAGDVCYADVYR;EDMTYAVR;GGGGGGGGGAPR;GGPPFAFVEFEDPR;GGPPFAFVEFEDPRDAEDAVYGR;GPAGNNDCR;IYVGNLPPDIR;KEDMTYAVR;LRVEFPR;RGGPPFAFVEFEDPR;SHEGETAYIR;TKDIEDVFYK;VVVSGLPPSGSWQDLK;VVVSGLPPSGSWQDLKDHMR
sp|Q9H9G7|AGO3_HUMAN	AGO3	1;0;0;1;1;1;1;0;1;1;1;1;1;1;1;0;1;0;1;1;1;0;0;1	0.3733	17	26	AVQIHQDTLR;DYQPGITYIVVQK;ELLIQFYK;EVVDSMVQHFK;HLPSMK;IDVYLYEVDIKPDK;KPSIAAVVGSMDAHPSR;LTDNQTSTMIK;MWAIACFATQR;QFHTGVEIK;QVLYYELLAIR;RPASHQTFPLQLENGQTVER;SANYETDPFVQEFQFK;SFFSAPEGYDHPLGGGR;SLYTANPLPVATTGVDLDVTLPGEGGK;SVSIPAPAYYAHLVAFR;TLPEPLELDKPISTNPVHAVDVVLR;TPVYAEVK;TVATPSHGVWDMR;VRDEMAHVTGR;VSWHLLHEVLTGR;YAQGADSVEPMFR;YPHLPCLQVGQEQK;YTLQLK
sp|Q02878|RL6_HUMAN	RPL6	1;1;1;1;1;1;1;1;1;1;1;1;1;1;1;1;1	0.4653	17	31	AIPQLQGYLR;ASITPGTILIILTGR;AVDSQILPK;EKYEITEQR;FVIATSTK;HLTDAYFK;HQEGEIFDTEK;HQEGEIFDTEKEK;HQEGEIFDTEKEKYEITEQR;QLASGLLLVTGPLVLNR;SAMYSR;SVFALTNGIYPHK;VLATVTKPVGGDK;VLATVTKPVGGDKNGGTR;YEITEQR;YYPTEDVPR;YYPTEDVPRK
sp|Q9H2U1|DHX36_HUMAN	DHX36	1;1;1;1;1;1;1;1;1;1;0;1;1;1;1;1;1;1	0.245	17	19	DPESNINSDNEK;ELDILLQEK;FLIIPLHSLMPTVNQTQVFK;GFMQGHVNR;GQFAEHLLGAGFVSSR;HLMELNALDKQEELTPLGVHLAR;LGGIAYFLSR;LPVEPHIGK;NLQSDVLMTVVK;REEQIVQLLNSVQAK;RISAISVAER;SDHLTVVNAFEGWEEAR;SRDCAVLSAIIDLIK;SVNVEQTDFHYNWLIYHLK;TDGLVAVHPK;TTQVTQFILDNYIER;VILMSATLNAEK;VQPGHCYHLYNGLR
sp|Q13310|PABP4_HUMAN	PABPC4	1;0;0;0;1;0;0;1;1;1;0;1;1;1;1;1;0;0;1;1;0;0;1;1;0;1;1;1	0.4006	17	27	AHLTNQYMQR;AKEFTNVYIK;ALDTMNFDVIK;ALYDTFSAFGNILSCK;AVEEMNGK;AVTEMNGR;EFTNVYIK;ELFSQFGK;FSPAGPVLSIR;GYAFVHFETQEAADK;ITGMLLEIDNSELLHMLESPESLR;IVGSKPLYVALAQR;KAHLTNQYMQR;KEFSPFGSITSAK;KSGVGNVFIK;LFPLIQTMHSNLAGK;MNGMLLNDR;MNGMLLNDRK;NFGEEVDDESLK;NFGEEVDDESLKELFSQFGK;NLDDTIDDEKLR;RSLGYAYVNFQQPADAER;SGVGNVFIK;SKVDEAVAVLQAHHAK;SLGYAYVNFQQPADAER;VDEAVAVLQAHHAK;VMLEDGR;YQGVNLYIK
sp|Q99832|TCPH_HUMAN	CCT7	1;1;1;1;1;1;1;1;1;1;1;1;1;1;1;1;1	0.3978	17	20	ATISNDGATILK;CQVFEETQIGGER;GGAEQFMEETER;IALLNVELELK;LLDVVHPAAK;LPIGDVATQYFADR;NDSVVAGGGAIEMELSK;QQLLIGAYAK;SLHDAIMIVR;TATQLAVNK;TCTFILR;TFSYAGFEMQPK;TLVDIAK;TMMACGGSIQTSVNALSADVLGR;VHTVEDYQAIVDAEWNILYDKLEK;VPEEDLK;VQGGALEDSQLVAGVAFK
sp|Q99459|CDC5L_HUMAN	CDC5L	1;1;1;1;1;1;1;1;1;1;1;1;1;1;1;1;1	0.2793	17	22	DNEEETTDDPR;GGLNTPLHESDFSGVTPQR;GHMTTEAK;HEDSAIPR;IASLLHR;ILLGGYQSR;ILQEAQNLMALTNVDTPLK;LGLLGLPAPK;LVLPAPQISDAELQEVVK;NDFEIVLPENAEK;QLNDLWDQIEQAHLELR;QVVQTPNTVLSTPFR;SGTTPKPVINSTPGR;TAAQCLEHYEFLLDK;TIAPIIGR;TVGFGTNNSEHITYLEHNPYEK;WYEWLDPSIK
sp|Q8IXB1|DJC10_HUMAN	DNAJC10	1;1;1;1;1;1;1;1;1;1;1;1;1;1;1;1;1	0.2068	17	20	AIAALISEK;ALLPELR;ASNLLYGQLK;AYEVLKDEDLR;AYEVLKDEDLRK;ESLVSFAMQHVR;FYFYER;ILYDILAFAK;IWGLGFLPQVSTDLTPQTFSEK;LHPDKNPNNPNAHGDFLK;NDHIQVGR;NFQEEQINTR;NPNNPNAHGDFLK;NSILFLNSLDAK;SKESLVSFAMQHVR;WLLFFHFGK;YDFGIYDDDPEIITLER
sp|P08621|RU17_HUMAN	SNRNP70	1;1;1;1;1;1;1;1;1;1;1;1;1;1;1;1;1	0.3501	17	31	DPIPYLPPLEK;EFEVYGPIKR;GGGGGQDNGLEGLGNDSR;GYAFIEYEHER;GYAFIEYEHERDMHSAYK;HHNQPYCGIAPYIR;IHMVYSK;LGGGLGGTR;MWDPHNDPNAQGDAFK;REFEVYGPIK;REFEVYGPIKR;RGGADVNIR;RQQEVETELK;TLFVAR;VNYDTTESK;VNYDTTESKLR;YDERPGPSPLPHR
sp|P04843|RPN1_HUMAN	RPN1	1;1;1;1;1;1;1;1;1;1;1;1;1;1;1;1;1	0.3361	17	19	ATSFLLALEPELEAR;DISTLNSGK;FPLFGGWK;FVDHVFDEQVIDSLTVK;GEDEEENNLEVR;HFDETVNR;IDHILDAL;LAHLGVQVK;LPVALDPGAK;NIEIDSPYEISR;NLVEQHIQDIVVHYTFNK;QPDSGISSIR;SEDLLDYGPFR;TILPAAAQDVYYR;TVDLSSHLAK;VHYENNSPFLTITSMTR;VTAEVVLAHLGGGSTSR
sp|P61247|RS3A_HUMAN	RPS3A	1;1;1;1;1;1;1;1;1;1;1;1;1;1;1;1;1	0.5303	17	24	ACQSIYPLHDVFVR;APAMFNIR;DWYDVK;EVQTNDLK;KDWYDVK;KVVDPFSK;KWQTMIEAHVDVK;LIPDSIGK;LITEDVQGK;LMELHGEGSSSGK;MCSMVK;MMEIMTR;NCLTNFHGMDLTR;TTDGYLLR;VFEVSLADLQNDEVAFR;VFEVSLADLQNDEVAFRK;WQTMIEAHVDVK
sp|Q9NYL9|TMOD3_HUMAN	TMOD3	1;1;1;1;1;1;1;1;1;1;0;0;1;1;1;1;1;1;1	0.6108	17	28	DNETLAELK;DREDYVPYTGEK;EALEHK;EDYVPYTGEK;EHLLSYLEK;FCNIMGSSNGVDQEHFSNVVK;FGYQFTQQGPR;ILPVFDEPPNPTNVEESLK;ILPVFDEPPNPTNVEESLKR;MLEENTNILK;NIPIPTLK;NNDLVR;QKPVQTFTEEK;QLETVLDDLDPENALLPAGFR;QQLGTAVELEMAK;SNDPVATAFAEMLK;STTGPFDREHLLSYLEK;TKENDAHLVEVNLNNIK;YKDLDEDELLGNLSETELK
sp|P00558|PGK1_HUMAN	PGK1	1;1;1;1;1;1;1;1;1;1;1;1;1;1;1;1;1	0.5036	17	28	ACANPAAGSVILLENLR;AHSSMVGVNLPQK;ALESPERPFLAILGGAK;ALMDEVVK;DVLFLK;FHVEEEGK;IQLINNMLDK;ITLPVDFVTADKFDENAK;LGDVYVNDAFGTAHR;QIVWNGPVGVFEWEAFAR;SVVLMSHLGRPDGVPMPDK;SVVLMSHLGRPDGVPMPDKYSLEPVAVELK;VDFNVPMK;VLNNMEIGTSLFDEEGAK;VSHVSTGGGASLELLEGK;WNTEDKVSHVSTGGGASLELLEGK;YSLEPVAVELK
sp|Q86UA1|PRP39_HUMAN	PRPF39	1;1;1;1;1;1;1;1;1;1;1;1;1;1;1;1;1	0.3288	17	21	AVHGSLPIK;DLLTGEQFIQLR;ETLDPGDPETNNTIR;EVTAIYDR;FKEHVQNNLPR;HGNLEEAEHLLQDAIK;IIEIHQEMFNYNEHEVSK;ILGIPTQLYSHHFQR;KVEFLEDFGSDVNK;KVLLEAIER;LITEIENMR;LLNAYDEHQTLLK;LWEMYINWENEQGNLR;RPYFHVKPLEK;TVENNPQDFTGWVYLLQYVEQENHLMAAR;VVVLFER;WTFEEGIK
sp|P26641|EF1G_HUMAN	EEF1G	1;1;1;1;1;1;1;1;1;1;1;1;1;1;1;1	0.492	16	23	AAAPAPEEEMDECEQALAAEPK;DGWSLWYSEYR;DPFAHLPK;EYFSWEGAFQHVGK;GQELAFPLSPDWQVDYESYTWR;GSTPEAAAQVVQWVSFADSDIVPPASTWVFPTLGIMHHNK;ILGLLDAYLK;KLDPGSEETQTLVR;KYSNEDTLSVALPYFWEHFDK;LDPGSEETQTLVR;MAQFDAK;QAFPNTNR;RILGLLDAYLK;STFVLDEFKR;VLSAPPHFHFGQTNR;WFLTCINQPQFR
sp|P82933|RT09_HUMAN	MRPS9	1;1;1;1;1;1;1;1;1;1;1;1;1;1;1;1	0.5152	16	21	AEAIVYK;AIAYLFPSGLFEK;AIQWGEDGRPFHYLFYTGK;ALCSFVTEDEVEWMR;EELEEMLVEK;EQLMFPFHFVDR;ETYTEDFIK;HDVTCTVSGGGR;HLANMMGEDPETFTQEDIDR;IKVNGIDYQLYFPITQDR;LLTSQCGAAEEEFVQR;LSDLDYMQFIR;QAGLLTTDPR;QIEEFNIGK;QSYYSLMHDVYGMLLNLEK;WLIKEELEEMLVEK
sp|Q14247|SRC8_HUMAN	CTTN	1;1;1;1;1;1;1;1;1;1;1;1;1;1;1;1	0.3473	16	18	AELSYR;ASAGHAVSIAQDDAGADDWETDPDFVNDVSEK;DYSSGFGGK;ENVFQEHQTLK;FGVQMDR;FGVQSER;GPVSGTEPEPVYSMEAADYR;LPSSPVYEDAASFK;LRENVFQEHQTLK;NASTFEDVTQVSSAYQK;QDSAAVGFDYK;QEQEEAR;SAVGFEYQGK;TQTPPVSPAPQPTEER;TVPVEAVTSK;YGLFPANYVELR
sp|P35637|FUS_HUMAN	FUS	0;1;1;1;1;1;1;1;0;1;1;1;1;1;1;1;1;1	0.2719	16	90	AAIDWFDGK;AAIDWFDGKEFSGNPIK;AAIDWFDGKEFSGNPIKVSFATR;APKPDGPGGGPGGSHMGGNYGDDR;APKPDGPGGGPGGSHMGGNYGDDRR;CPNPTCENMNFSWR;EFSGNPIK;EFSGNPIKVSFATR;GEATVSFDDPPSAK;HDSEQDNSDNNTIFVQGLGENVTIESVADYFK;KTGQPMINLYTDR;KTGQPMINLYTDRETGK;LKGEATVSFDDPPSAK;NECNQCK;SSGGYEPR;TGQPMINLYTDR;TGQPMINLYTDRETGK;VSFATRR
sp|P78347|GTF2I_HUMAN	GTF2I	1;1;1;1;1;1;1;1;1;1;1;1;1;1;1;1	0.1774	16	17	AGISFIIK;APSYLEISSMR;EDLQLDKPASGVK;EFSFEAWNAK;EQVNDLFSR;FAEALGSTEAK;FGEAIGMGFPVK;GPVTIPYPLFQSHVEDLYVEGLPEGIPFR;HPENYDLATLK;ILDSAEFIK;KPEMFETAIK;QKVENLFNEK;SILSPGGSCGPIK;SPTWFGIPR;TNTPVKEDWNVR;VENLFNEK
sp|P31942|HNRH3_HUMAN	HNRNPH3	1;1;1;1;1;1;1;1;0;1;1;1;1;1;1;1;1	0.6705	16	63	ATENDIANFFSPLNPIR;ATGEADVEFVTHEDAVAAMSK;DGMDNQGGYGSVGR;DKNNMQHR;EEIVQFFQGLEIVPNGITLTMDYQGR;EIAENALGK;GFYDPPR;GGGGSGGYYGQGGMSGGGWR;GLPFGCSK;GMGGHGYGGAGDASSGFHGGHFVHMR;MGMGNNYSGGYGTPDGLGGYGR;NNMQHR;STGEAFVQFASK;STGEAFVQFASKEIAENALGK;VHIDIGADGR;YIEIFR;YIELFLNSTPGGGSGMGGSGMGGYGR
sp|Q9Y608|LRRF2_HUMAN	LRRFIP2	0;1;1;1;1;1;1;1;1;1;1;1;1;1;1;1;1	0.294	16	23	AMVSNAQLDNEK;AMVSNAQLDNEKNNLIYQVDTLKDVIEEQEEQMAEFYR;DQIQDVEGR;DRFSAEDEALSNIAR;ESLSEVEEK;FSAEDEALSNIAR;HGLVIIPDGTPNGDVSHEPVAGAITVVSQEAAQVLESAGEGPLDVR;IEEMEMTNSHLAK;KLAGEKEELLSQIR;LAGEKEELLSQIR;LQLEEER;NDGTVGDLAGLQNGSDLQFIEMQR;NNLIYQVDTLK;NNLIYQVDTLKDVIEEQEEQMAEFYRENEEK;NSASATTPLSGNSSR;QYAENYTRPSSR;TALDKIEEMEMTNSHLAK
sp|P07910|HNRPC_HUMAN	HNRNPC	1;1;1;1;1;1;1;1;1;1;1;1;1;1;1;1	0.5948	16	37	EAEEGEDDRDSANGEDDS;GDDQLELIKDDEK;GFAFVQYVNER;KDETNVK;KSDVEAIFSK;LKGDDLQAIK;LKGDDLQAIKK;MIAGQVLDINLAAEPK;MYSYPAR;QAVEMKNDKSEEEQSSSSVK;SAAEMYGSVTEHPSPSPLLSSSFDLDYDFQR;VDSLLENLEK;VFIGNLNTLVVK;VFIGNLNTLVVKK;VPPPPPIAR;VSGNTSR
sp|Q99700|ATX2_HUMAN	ATXN2	1;1;1;1;1;1;1;1;1;1;1;1;1;1;1;1	0.1386	16	17	ANQLAEEIESSAQYK;CDLVLDAAHEK;DAFTDSAISAK;DNSEEFLK;ENIKPNETSPSFSK;EVISWGSGR;GISPVVSEHR;MGQPGSGSMPSR;MVHILTSVVGSK;NGGIYEGVFK;QNSPAGNKENIKPNETSPSFSK;STESSSGPK;STSHTSDFNPNSGSDQR;TSPSGGTWSSVVSGVPR;VALENDDRSEEEK;VALENDDRSEEEKYTAVQR
sp|O75534|CSDE1_HUMAN	CSDE1	1;1;1;1;1;1;1;1;1;1;1;1;1;1;1;1	0.2218	16	18	ATNIEVLSNTFQFTNEAR;DGFGFIK;DQFGFINYEVGDSK;EAFGFIER;FNISTDR;GPDNSMGFGAER;HTGAVSAR;IKQEILPEER;IKVDFVIPK;LFFHVK;LLGYVATLK;LLPQGTVIFEDISIEHFEGTVTK;NIMLLK;NITLDDASAPR;THSVNGITEEADPTIYSGK;VTLLEGDHVR
sp|Q9UPQ0|LIMC1_HUMAN	LIMCH1	1;1;1;1;1;1;1;1;1;1;1;1;1;1;1;1	0.1717	16	17	ASVLDTSMSAGSGSPSK;EFEGLLAQMR;ESQLFDPSDLQDTSNR;FWAWDPEEER;GQLGDAVSGTDVR;GSLTEGALAHSGNPVSK;NVLVTIYWLGK;QEQLQLINNQLR;QEQLQLINNQLREEDDKWQDDLAR;QTPSPDVVLR;SFGDKDFR;SFQGDDSDLLLK;SINHQIESPSER;SVSQDLIK;VSVNGETVHR;WIEQVTGR
sp|P25705|ATPA_HUMAN	ATP5F1A	1;1;1;1;1;1;1;1;1;1;1;1;1;1;1;1	0.396	16	23	APGIIPR;AVDSLVPIGR;EAYPGDVFYLHSR;EIVTNFLAGFEA;EVAAFAQFGSDLDAATQQLLSR;FENAFLSHVVSQHQALLGTIR;GIRPAINVGLSVSR;GMSLNLEPDNVGVVVFGNDK;GYLDKLEPSK;ILGADTSVDLEETGR;NVQAEEMVEFSSGLK;QMSLLLR;TGAIVDVPVGEELLGR;TGTAEMSSILEER;TSIAIDTIINQK;VVDALGNAIDGK
sp|P31948|STIP1_HUMAN	STIP1	1;1;1;1;1;1;1;1;1;1;1;1;1;1;1;1	0.337	16	24	AAALEAMK;ALSVGNIDDALQCYSEAIK;AMADPEVQQIMSDPAMR;DFDTALK;DPQALSEHLK;FMNPFNMPNLYQK;GDYPQAMK;KAAALEFLNR;KETKPEPMEEDLPENKK;LDPHNHVLYSNR;LILEQMQK;LLEFQLALK;TLLSDPTYR;TVDLKPDWGK;TYEEGLKHEANNPQLK;YKDAIHFYNK
sp|P13667|PDIA4_HUMAN	PDIA4	1;1;1;1;1;1;1;1;1;1;1;1;1;1;1;1	0.3147	16	17	AATQFWR;DKDPPIPVAK;DLGLSESGEDVNAAILDESGKK;EVSQPDWTPPPEVTLVLTK;FAMEPEEFDSDTLR;FDVSGYPTIK;FHHTFSTEIAK;FIEEHATK;IDATSASVLASR;MDATANDVPSDR;QVQEFLK;SHMMDVQGSTQDSAIK;VDATAETDLAK;VEGFPTIYFAPSGDK;VSQGQLVVMQPEK;YGIVDYMIEQSGPPSK
sp|Q13263|TIF1B_HUMAN	TRIM28	1;1;1;1;1;1;1;1;1;1;1;1;1;1;1;1	0.2707	16	22	DHQYQFLEDAVR;DIVENYFMR;FQWDLNAWTK;IVAERPGTNSTGPAPMAPPR;KLIYFQLHR;LDLDLTADSQPPVFK;LIYFQLHR;LLASLVK;LSPPYSSPQEFAQDVGR;MAILQIMK;MIVDPVEPHGEMK;MNEAFGDTK;QGSGSSQPMEVQEGYGFGSGDDPYSSAEPHVSGVK;SAEAFGK;VFPGSTTEDYNLIVIER;VLLALFCHEPCRPLHQLATDSTFSLDQPGGTLDLTLIR
sp|O95347|SMC2_HUMAN	SMC2	1;1;1;1;1;1;1;1;1;1;1;1;1;1;1;1	0.1554	16	16	ASNLQDLVYK;DYDWINAER;ENLTELSGGQR;EVITAQDTVIK;GLVASLISVK;ILTTIEDLDQK;LKETYEALLAR;LYNVVVDTEVTGK;QQLEAVNEAIK;SIILEGFK;SLEDALAEAQR;SYESQIEVMAAEVAK;TEEADLLQTK;TILEEEITPTIQK;TVTLGGDVFDPHGTLSGGAR;YLINGVNANNTR
sp|Q92804|RBP56_HUMAN	TAF15	0;1;1;1;1;1;1;0;1;1;1;1;1;1;1;1;1;1	0.3818	16	45	AAIDWFDGK;AAIDWFDGKEFHGNIIK;APSYDQPDYGQQDSYDQQSGYDQHQGSYDEQSNYDQQHDSYSQNQQSYHSQR;EFHGNIIK;EFHGNIIKVSFATR;ENYSHHTQDDR;ENYSHHTQDDRR;GEATVSFDDPPSAK;KTGKPMINLYTDK;KTGKPMINLYTDKDTGKPK;QSSYSQQPYNNQGQQQNMESSGSQGGR;SGDWVCPNPSCGNMNFAR;SGGGYGGDR;SGGYGGDR;SSGGGYSGDR;TDADSESDNSDNNTIFVQGLGEGVSTDQVGEFFK;TGKPMINLYTDK;TGKPMINLYTDKDTGKPK
sp|O15144|ARPC2_HUMAN	ARPC2	1;1;1;1;1;1;1;1;1;1;1;1;1;1;1;1	0.5867	16	23	ASHTAPQVLFSHR;AVIHYR;DDETMYVESK;DNTINLIHTFR;DSIVHQAGMLK;DTDAAVGDNIGYITFVLFPR;DYLHYHIK;ELQAHGADELLK;EPPLELKDTDAAVGDNIGYITFVLFPR;FENAAAGNKPEAVEVTFADFDGVLYHISNPNGDK;MILLEVNNR;TSDFLK;VFMQEFK;VMVSISLK;YFQFQEEGK;YFQFQEEGKEGENR
sp|Q9Y5B9|SP16H_HUMAN	SUPT16H	1;1;1;1;1;1;1;1;1;1;1;1;1;1;1;1	0.1977	16	18	AASITSEVFNK;APGEQTVPALNLQNAFR;DLGFNGAPYR;EDGELNLMK;EELEFEVPFR;GDKVDILYNNIK;HQHMHDRDDLYAEQMER;HTDVQFYTEVGEITTDLGK;ICDVYNAVMDVVK;KYETVIMPVFGIATPFHIATIK;MQGSLEAHVNGFR;NEDEEEEEEEKDEAEDLLGR;NLGFGMGIEFR;NVGIFLK;VMEIVDADEK;VQFHLK
sp|Q8NI35|INADL_HUMAN	PATJ	1;1;1;1;0;1;1;1;1;1;1;1;1;1;1;1	0.1122	15	16	ASAYTGMLSSR;DVQPGSVADR;EAWEMHEFLTPR;FDDLENLNSLAK;GLGLSIVGK;IVAVDGVNIQGFANHDVVEVLR;IVELVK;LGNEDFNSVIQQMAQGR;LLPIHTLR;NAGQVVHLTLVR;NASQETVATILK;QIEYIDIERPSTGGLGFSVVALR;REQEDLPLYQHQATR;SGLGLSIVGGK;SPLFNQILTLQQSIK;VKLVFIR
sp|P53618|COPB_HUMAN	COPB1	1;1;1;1;1;1;1;1;1;1;1;1;1;1;1	0.1878	15	16	AAAQCYIDLIIK;DLQHPNEFIR;EAGELKPEEEITVGPVQK;LLLVFWEIVPK;MLIVEK;NAVLAIYTIYR;NFEHLIPDAPELIHDFLVNEK;NVEELVIVLK;QSLSHMLSAK;SQGMALSLGDK;TLQLALDLVSSR;VIIMILNGEK;VLQDLVMDILR;YEAAGTLVTLSSAPTAIK;YVALVQEK
sp|P49588|SYAC_HUMAN	AARS1	1;1;1;1;1;1;1;1;1;1;1;1;1;1;1	0.2366	15	18	ASEWVQQVSGLMDGK;EADGILKPLPK;EIADLGEALATAVIPQWQK;GAGGEDLIMLDIYAIEELR;GGYVLHIGTIYGDLK;IVAVTGAEAQK;MALELLTQEFGIPIER;NSSHAGAFVIVTEEAIAK;NVGCLQEALQLATSFAQLR;RPIMSNHTATHILNFALR;SIDTGMGLER;TITVALADGGRPDNTGR;VDDSSEDKTEFTVK;VGAEDADGIDMAYR;VGDQVWLFIDEPR
sp|P78332|RBM6_HUMAN	RBM6	1;1;1;1;1;1;1;1;1;1;1;1;1;1;1	0.1567	15	16	DKDGTQVDFR;DRDAHAVDFR;DVSDLDFR;EEILNAFR;EGPTFR;EMPPVDPNILDYIQPSTQDR;GGDFSSSDFQSR;GSGTTDLDFR;GTYDLDFR;ILQNLDPPFSIDGK;LVDKEDIDTSSK;MVAVNLATGK;QPNQPLRPADKEPEPR;QSEQELAYLER;TGPMGHTYGFIDLDSHAEALR
sp|Q99460|PSMD1_HUMAN	PSMD1	1;1;1;1;1;1;1;1;1;1;1;1;1;1;1	0.2403	15	17	AAVESLGFILFR;DTSEDIEELVEPVAAHGPK;EAINLLEPMTNDPVNYVR;FGAILAQGILDAGGHNVTISLQSR;FTATASLGVIHK;HGGSLGLGLAAMGTAR;LLHVAVSDVNDDVR;MEEADALIESLCR;NAQAIEDMVGYAQETQHEK;NNNTDLMILK;QAIGIALETR;QFAALVASK;TNLYQDDAVTGEAAGLALGLVMLGSK;VSTAVLSITAK;YQPFKPLSIGGIIILK
sp|P11388|TOP2A_HUMAN	TOP2A	1;1;0;0;1;1;0;1;1;1;0;1;1;1;1;1;1;1;0;1	0.13	15	16	DFFELR;DKLDETGNSLK;EVTFVPGLYK;EWLTNFMEDR;EYFADMK;FLEEFITPIVK;FLYDDNQR;FTVETASR;GFQQISFVNSIATSK;IPNFDVR;IVGLQYK;KEWLLGMLGAESAK;MQSLDKDIVALMVR;MYVPALIFGQLLTSSNYDDDEK;MYVPALIFGQLLTSSNYDDDEKK;QTTLAFKPIK;SVVSDLEADDVK;SYVDMYLK;YGVFPLR;YIFTMLSSLAR
sp|O43242|PSMD3_HUMAN	PSMD3	1;1;1;1;1;1;1;1;1;1;1;1;1;1;1	0.3184	15	16	AIQLEYSEAR;ALDLVAAK;AVQGFFTSNNATR;DFLLPFLEEPMDTEADLQFRPR;DGVIEASINHEK;ELDTVTLEDIKEHVK;EMIDIYSTR;FNQVLDQFGEK;HDADGQATLLNLLLR;MISLSYSR;NYLHYSLYDQAEK;RLNHYVLYK;SLMPYFLLTQAVR;VYEFLDK;VYEFLDKLDVVR
sp|P30101|PDIA3_HUMAN	PDIA3	1;1;1;1;1;1;1;1;1;1;1;1;1;1;1	0.3881	15	19	DASIVGFFDDSFSEAHSEFLK;DPNIVIAK;EATNPPVIQEEKPK;ELSDFISYLQR;FAHTNVESLVNEYDDNGEGIILFRPSHLTNK;FISDKDASIVGFFDDSFSEAHSEFLK;FLQDYFDGNLKR;FVMQEEFSR;GFPTIYFSPANK;LNFAVASR;LSKDPNIVIAK;MDATANDVPSPYEVR;SEPIPESNDGPVK;TADGIVSHLK;TFSHELSDFGLESTAGEIPVVAIR
sp|Q96I24|FUBP3_HUMAN	FUBP3	1;1;1;1;1;0;1;1;1;1;1;1;1;1;1;1	0.3339	15	21	AEGFVDALHR;CGLVIGK;CQHAAHIISELILTAQER;DGFGGLAAAR;EMVLEIIR;FAVGIVIGR;GDWSVGAPGGVQEITYTVPADK;IQFKPDDGISPER;ITGDAFK;LLGQIVDR;MGGGSIEVSVPR;MVMIQDGPLPTGADKPLR;QQVAFYGQTLGQAQAHSQEQ;SINQQSGAHVELQR;TVITEEFK;VGLVIGR
sp|P33993|MCM7_HUMAN	MCM7	1;1;1;1;1;1;1;1;1;1;1;1;1;1;1	0.3088	15	17	ALLLLLVGGVDQSPR;FDLLWLIQDRPDR;GNINICLMGDPGVAK;IAQPGDHVSVTGIFLPILR;LAASIAPEIYGHEDVK;LFADAVQELLPQYK;LSTALAR;MVDVVEKEDVNEAIR;QPMVPESLADYITAAYVEMR;QVVQGLLSETYLEAHR;RFELYFQGPSSNKPR;SEDDESGAGELTR;SLEQNIQLPAALLSR;TAIHEVMEQQTISIAK;TQRPADVIFATVR
sp|O14639|ABLM1_HUMAN	ABLIM1	1;1;1;1;1;1;1;1;1;1;1;1;1;1;1	0.2648	15	18	AIYDIERPDLITYEPFYTSGYDDKQER;DYQTLPDGHMPAMR;EIFGMSIQEFDRLPLWR;FPAAQAPDPSETPK;HLAPEVFR;IETDHWPGPPSFAVVGPDMK;IFPYEMLMVTNR;LNSGLGQLILK;QSLGESPR;SSGREEDDEELLR;STSQGSINSPVYSR;TASLPGYGR;TLSPTPSAEGYQDVR;VDNEILDYK;YDSPINSASHIPSSK
sp|Q9BZE4|GTPB4_HUMAN	GTPBP4	1;1;1;1;1;1;1;1;1;1;1;1;1;1;1	0.3013	15	18	AAVLYVMDLSEQCGHGLR;DFIDLTLSK;EQLELFQNIRPLFINKPLIVVANK;KLEELEKEEELR;LALGQINIAK;LDDIHPFYADLMNILYDKDHYK;LHLAIPTR;LSQILTDFPK;NLVDNVAK;SLFVGHMDYK;SLGVDMDDKDDAHYAVQAR;VNEVLNR;WQVVDTPGILDHPLEDR;YGDSLYR;YWDLMNLSEK
sp|P18124|RL7_HUMAN	RPL7	1;1;1;1;1;1;1;1;1;1;1;1;1;1;1	0.5121	15	24	AGNFYVPAEPK;EANNFLWPFK;EVPAVPETLKK;IALTDNALIAR;IVEPYIAWGYPNLK;KAGNFYVPAEPK;KTTHFVEGGDAGNREDQINR;KVLQLLR;NFAELK;QIFNGTFVK;SVNELIYK;SVNELIYKR;TTHFVEGGDAGNR;TTHFVEGGDAGNREDQINR;YGIICMEDLIHEIYTVGK
sp|P13797|PLST_HUMAN	PLS3	1;1;1;1;1;1;1;1;1;1;1;1;1;1;1	0.3095	15	17	AGKPHLVLGLLWQIIK;ANDDIIVNWVNR;AYFHLLNQIAPK;DGETLEELMK;HVIPMNPNTDDLFK;IDINMSGFNETDDLKR;LNLAFVANLFNK;LSPEELLLR;MINLSVPDTIDER;NEALAALLR;QFVTPADVVSGNPK;VYALPEDLVEVKPK;WANFHLENSGWQK;YAFVNWINK;YPALTKPENQDIDWTLLEGETR
sp|Q13283|G3BP1_HUMAN	G3BP1	1;1;1;1;1;1;1;1;1;1;1;1;1;1;0;1	0.4335	15	19	DFFQSYGNVVELR;EAGEQGDIEPR;FMQTFVLAPEGSVANK;FYVHNDIFR;HPDSHQLFIGNLPHEVDKSELK;HVDAHATLNDGVVVQVMGLLSNNNQALR;INIPPQR;IRHVDAHATLNDGVVVQVMGLLSNNNQALR;LPNFGFVVFDDSEPVQK;QYYTLLNQAPDMLHR;SELKDFFQSYGNVVELR;SSSPAPADIAQTVQEDLR;TFSWASVTSK;VLSNRPIMFR;VMEKPSPLLVGR;VMSQNFTNCHTK
sp|Q13620|CUL4B_HUMAN	CUL4B	1;1;1;1;1;1;1;1;1;1;1;1;1;1;1	0.1818	15	15	EAFETFINK;EAVEAIQNSTSIK;EDSLDSVLFLK;ETVEEQASTTER;GGVQVLLQQWIEYIK;GLNNLLDENR;LITYLDQTTQK;LQEIFK;QLLGEHLTAILQK;QYQIDAAIVR;SIFLFLDR;SLIATVEK;SLLSMLSDLQIYQDSFEQR;TIDGILLLIER;TMVQELLDFK
sp|P21796|VDAC1_HUMAN	VDAC1	1;1;1;1;1;1;1;1;1;1;1;1;1;1;1	0.7491	15	25	EHINLGCDMDFDIAGPSIR;GALVLGYEGWLAGYQMNFETAK;GYGFGLIK;KLETAVNLAWTAGNSNTR;LETAVNLAWTAGNSNTR;LTFDSSFSPNTGKK;NVNAGGHK;SENGLEFTSSGSANTETTK;TDEFQLHTNVNDGTEFGGSIYQK;VNNSSLIGLGYTQTLKPGIK;VTGSLETK;VTQSNFAVGYK;WNTDNTLGTEITVEDQLAR;WTEYGLTFTEK;YQIDPDACFSAK
sp|O14979|HNRDL_HUMAN	HNRNPDL	1;1;1;0;1;0;1;1;1;1;1;1;1;1;1;1;1	0.3238	15	36	DLTEYLSR;EHKLDGK;EYFGAFGEIENIELPMDTK;FGEVVDCTIK;GFCFITYTDEEPVKK;GFGFVLFK;KDLTEYLSR;KVFVGGLSPDTSEEQIKEYFGAFGEIENIELPMDTK;MFIGGLSWDTSK;MFIGGLSWDTSKK;NQQDDGK;QLAPLLPSLAPSSAR;QQQQQQK;RGFCFITYTDEEPVKK;VAQPKEVYR;VFVGGLSPDTSEEQIK;VFVGGLSPDTSEEQIKEYFGAFGEIENIELPMDTK
sp|P82650|RT22_HUMAN	MRPS22	1;1;1;1;1;1;1;1;1;1;1;1;1;1;1	0.4806	15	20	DLIDDATNLVQLYHVLHPDGQSAQGAK;HVDVLNLCFAQFEPDSTEYIK;IDGLLIDQIQR;ILTPIIFK;ILTPIIFKEENLR;KIDGLLIDQIQR;KILTPIIFK;KPTFMDEEVQSILTK;LMTQAQLEEATR;MIQVYFPK;MPPVLEER;MTGLNLQK;TFKPAIQELKPPTYK;VPINDVLAEDKILEGTETTK;YVFTDISYSIPHR
sp|P60709|ACTB_HUMAN	ACTB	0;0;0;0;1;0;0;1;1;0;0;0;0;1;1;0;0;0;0;1;0;1;1;0;1;0;0;0;0;0;1;1;1;1;1;1	0.824	15	132	AGFAGDDAPR;AVFPSIVGRPR;CDVDIR;CDVDIRK;CPEALFQPSFLGMESCGIHETTFNSIMK;DLTDYLMK;DLTDYLMKILTER;DLYANTVLSGGTTMYPGIADR;DLYANTVLSGGTTMYPGIADRMQK;DSYVGDEAQSK;DSYVGDEAQSKR;EITALAPSTMK;EITALAPSTMKIK;EKLCYVALDFEQEMATAASSSSLEK;GYSFTTTAER;HQGVMVGMGQK;HQGVMVGMGQKDSYVGDEAQSK;IIAPPER;IKIIAPPER;ILTERGYSFTTTAER;IWHHTFYNELR;IWHHTFYNELRVAPEEHPVLLTEAPLNPK;KDLYANTVLSGGTTMYPGIADR;KYSVWIGGSILASLSTFQQMWISK;LCYVALDFEQEMATA…
sp|P42285|MTREX_HUMAN	MTREX	1;1;1;1;1;1;1;1;1;1;1;1;1;1;1	0.1766	15	17	AIPGVVEK;EVAWVIFDEIHYMR;EYPFILDAFQR;GEMQVVPVLVHLLSAISSVR;GIGIHHGGLLPILK;LDFNTDEEK;LGFATSSDVIEMK;LPQVEHVLPLLK;LTEQLAGPLR;NFQPVIIFSFSK;SIQEVQK;SNVKPNSGELDPLYVVEVLLR;VEEINPEYMLEK;VIFTSPIK;WISSGEYIQMSGR
sp|Q7Z417|NUFP2_HUMAN	NUFIP2	1;1;1;1;1;1;1;1;1;1;1;1;1;1;1	0.3223	15	20	AAIVYHTK;DYEIESQNPLASPTNTLLGSAK;EDSWTLFKPPPVFPVDNSSAK;EMESIWNLQK;GCENLNIVQDK;GKPAVGDMLR;IITYNEAMDSPDQ;LSQVPMSALK;NDSWGSFDLR;NLSSDEATNPISR;QGLETFKPDYSEQK;SGTTSESGALSLEPSHIGDLQK;TGYGELNGNAGER;VLNGNQQVVDTSLK;VMEVTFQGEYPATLVSQGAEIIPSGTEHPVFPK
sp|P22695|QCR2_HUMAN	UQCRC2	1;1;1;1;1;1;1;1;1;1;1;1;1;1;1	0.4923	15	17	ATAAPAGAPPQPQDLEFTK;AVAFQNPQTHVIENLHAAAYR;ENMAYTVECLR;EQNGDSLVHAAFVAESAVAGSAEANAFSVLQHVLGAGPHVK;GGLGLSGAK;LPNGLVIASLENYSPVSR;LSVTATR;MALIGLGVSHPVLK;NALANPLYCPDYR;QVAEQFLNMR;RWEVADLQPQLK;TIAQGNLSNTDVQAAK;VTSEELHYFVQNHFTSAR;WEVADLQPQLK;YEDFSNLGTTHLLR
sp|Q01844|EWS_HUMAN	EWSR1	1;1;1;1;1;1;1;1;1;1;1;1;1;1;1	0.2759	15	52	AAVEWFDGK;AAVEWFDGKDFQGSK;AAVEWFDGKDFQGSKLK;AGDWQCPNPGCGNQNFAWR;GDATVSYEDPPTAK;GGFNKPGGPMDEGPDLDLGPPVDPDEDSDNSAIYVQGLNDSVTLDDLADFFK;GGPGGPGGPGGPMGR;GMPPPLR;MDKGEHR;QDHPSSMGVYGQESGGFSGPGENR;RTGQPMIHIYLDK;RTGQPMIHIYLDKETGKPK;TECNQCK;TGQPMIHIYLDK;TGQPMIHIYLDKETGKPK
sp|P22234|PUR6_HUMAN	PAICS	1;1;1;1;1;1;1;1;1;1;1;1;1;1;1	0.4118	15	17	ACGNFGIPCELR;AEYEGDGIPTVFVAVAGR;ASILNTWISLK;EIVLADVIDNDSWR;EVTPEGLQMVK;EVYELLDSPGK;IATGSFLK;IEFGVDVTTK;KNFEWVAER;LPSGLGCSTVLSPEGSAQFAAQIFGLSNHLVWSK;NFEWVAER;SWLPQNCTLVDMK;TKEVYELLDSPGK;VELLLK;VVVLMGSTSDLGHCEK
sp|Q9Y230|RUVB2_HUMAN	RUVBL2	1;1;1;1;1;1;1;1;1;1;1;1;1;1;1	0.3844	15	21	ALESDMAPVLIMATNR;DKVQAGDVITIDK;DYDAMGSQTK;EVVHTVSLHEIDVINSR;EYQDAFLFNELK;GLGLDDALEPR;GTEVQVDDIK;GTEVQVDDIKR;GTSYQSPHGIPIDLLDR;LLIVSTTPYSEK;QASQGMVGQLAAR;RAAGVVLEMIR;TEALTQAFR;TQGFLALFSGDTGEIK;VYSLFLDESR
sp|O00410|IPO5_HUMAN	IPO5	1;1;1;1;1;1;1;1;1;1;1;1;1;1;1	0.1969	15	18	AIGTEPDSDVLSEIMHSFAK;ATAAFILANEHNVALFK;EAALHIFWNFPGIFGNQQQHYLDVIK;EHIMQMLQNPDWK;FMQDASDVMQLLLK;FYFHDGVR;GPEYLTQMWHFMCDALIK;HLHSIMVLK;ITFLLQAIR;LVLEQVVTSIASVADTAEEK;LVLPMIK;QMAAVLLR;VIAALLQTMEDQGNQR;VQAHAAAALINFTEDCPK;VSDILHSIFSSYK
sp|Q96SB3|NEB2_HUMAN	PPP1R9B	1;1;1;1;1;1;1;1;1;1;1;1;1;1;1	0.2889	15	19	APDVAPEEVDESK;AQLEQSVEENK;AQLEQSVEENKER;ASSLNENVDHSALLK;EAAAVAPPER;ERPGEQSEVAQLIQQTLEQER;FNGSTEALDKLDADAVSPTVSQLSAVFEK;HAVTEAEIQQLK;IHFSTAPIQVFSTYSNEDYDR;LEGYWGEAQSLCQAVDEHLR;LELFPVELEK;LGTSVSER;NEDVDPMAASAEYELEK;SMFLQMGTTAGPSGEAGGGAGLAEAPR;VFQPPPPPPPAPSGDAPAEK
sp|P23396|RS3_HUMAN	RPS3	1;1;1;1;1;1;1;1;1;1;1;1;1;1;1	0.6502	15	27	AELNEFLTR;DEILPTTPISEQK;ELAEDGYSGVEVR;ELTAVVQK;FGFPEGSVELYAEK;FIMESGAK;FVDGLMIHSGDPVNYYVDTAVR;GGKPEPPAMPQPVPTA;GLCAIAQAESLR;IMLPWDPTGK;IRELTAVVQK;KPLPDHVSIVEPK;RFGFPEGSVELYAEK;TEIIILATR;TQNVLGEK
sp|Q9Y512|SAM50_HUMAN	SAMM50	1;1;1;1;1;1;1;1;1;1;1;1;1;1;1	0.3817	15	19	DVVVQHVHFDGLGR;EDFELQLNK;ESGHSLK;LPNLLGR;LTGSYNTMVGNNEGSMVLGLK;NFSVNLYK;NLIEVMR;QEILENKDVVVQHVHFDGLGR;SLEPLPSSGPDFGGLGEEAEFVEVEPEAK;SSLSHAMVIDSR;THFFLNAGNLCNLNYGEGPK;TKDDIIICEIGDVFK;VNQELAGYTGGDVSFIK;VNQELAGYTGGDVSFIKEDFELQLNK;WEGVWR
sp|P63244|RACK1_HUMAN	RACK1	1;1;1;1;1;1;1;1;1;1;1;1;1;1;1	0.5931	15	21	DGQAMLWDLNEGK;DKTIIMWK;DVLSVAFSSDNR;FSPNSSNPIIVSCGWDK;GHNGWVTQIATTPQFPDMILSASR;HLYTLDGGDIINALCFSPNR;IIVDELK;IIVDELKQEVISTSSK;IWDLEGK;LWDLTTGTTTR;LWNTLGVCK;QEVISTSSK;TNHIGHTGYLNTVTVSPDGSLCASGGK;VWNLANCK;YTVQDESHSEWVSCVR
sp|Q8TEX9|IPO4_HUMAN	IPO4	1;1;1;1;1;1;1;1;1;1;1;1;1;1	0.1665	14	16	AGLLVLAVLSDGAGDHIR;ATEQLQIVLR;EDLQPVQIQSLETLGVLAR;EFLLTGR;EVMPLLLAYLK;ICSLILADNK;KAGLLVLAVLSDGAGDHIR;LAELCGVLK;LLGLLFPLLAR;LLPVLLSTAQEADPEVR;NAALFALGQFSENLQPHISSYSR;SFAVGTLAETIQGLGAASAQFVSR;SLILTALQR;VVPSYMQAVNR
sp|Q9Y4R8|TELO2_HUMAN	TELO2	1;1;1;1;1;1;1;1;1;1;1;1;1;1	0.2007	14	18	ALEGLVYR;ALLEFVWALR;AQFVMTQK;ELLETWGSSSAIR;FNSVAGHFFFPLLQR;LAALTQGSYLHQR;LGMIVAEVVSAR;LLGNLVVK;LSPAWLELLPHGR;LTTPMLQSLLGHLAMDSQR;QGLLSAVSSVLLSLPAAR;QQEILGVLVPR;QQTQPGFILLR;RPLLLQVLK
sp|P62195|PRS8_HUMAN	PSMC5	1;1;1;1;1;1;1;1;1;1;1;1;1;1	0.4039	14	16	AVAHHTDCTFIR;EELQLLQEQGSYVGEVVR;EHAPSIIFMDEIDSIGSSR;EVIELPVK;EVIELPVKHPELFEALGIAQPK;FVVDVDK;IDILDSALLRPGR;IEELQLIVNDK;ILPNKVDPLVSLMMVEK;LEGGSGGDSEVQR;LLREELQLLQEQGSYVGEVVR;RVHVTQEDFEMAVAK;VDPLVSLMMVEK;VPDSTYEMIGGLDK
sp|P06733|ENOA_HUMAN	ENO1	0;1;1;1;0;1;1;1;1;1;1;1;0;1;1;1;1	0.5876	14	34	AAVPSGASTGIYEALELR;DATNVGDEGGFAPNILENK;DYPVVSIEDPFDQDDWGAWQK;EIFDSR;FGANAILGVSLAVCK;FTASAGIQVVGDDLTVTNPK;HIADLAGNSEVILPVPAFNVINGGSHAGNK;IGAEVYHNLK;LAMQEFMILPVGAANFR;LAQANGWGVMVSHR;LMIEMDGTENK;SCNCLLLK;SGETEDTFIADLVVGLCTGQIK;SGKYDLDFK;TIAPALVSK;VVIGMDVAASEFFR;YISPDQLADLYK
sp|Q9P258|RCC2_HUMAN	RCC2	1;1;1;1;1;1;1;1;1;1;1;1;1;1	0.3352	14	20	AGGAAVVITEPEHTK;AVQDLCGWR;DESETEKEK;DVACGANHTLVLDSQK;ESTMYPK;GQLGHGDTK;LFDFPGR;LGHAEQKDEMVPR;NHTLALTETGSVFAFGENK;NLGQNLWGPHR;TLDGIFSEQVAMGYSHSLVIAR;TVVSGSCAAHSLLITTEGK;VFSWGFGGYGR;YGCLAGVR
sp|Q9Y265|RUVB1_HUMAN	RUVBL1	1;1;1;1;1;1;1;1;1;1;1;1;1;1	0.4364	14	20	ALESSIAPIVIFASNR;AQTEGINISEEALNHLGEIGTK;EACGVIVELIK;EIIQDVTLHDLDVANARPQGGQDILSMMGQLMKPK;GLGLDESGLAK;GTEDITSPHGIPLDLLDR;ILADQQDK;KTEVLMENFR;QAASGLVGQENAR;TALALAIAQELGSK;TEVLMENFR;TISHVIIGLK;VPFCPMVGSEVYSTEIK;YSVQLLTPANLLAK
sp|P06744|G6PI_HUMAN	GPI	1;1;1;1;1;1;1;1;1;1;1;1;1;1	0.3315	14	20	AVLHVALR;FAAYFQQGDMESNGK;FNHFSLTLNTNHGHILVDYSK;HFVALSTNTTK;INYTEGR;MLVDLAK;NLVTEDVMR;SELNLR;SNTPILVDGK;TFTTQETITNAETAK;TLAQLNPESSLFIIASK;VDHQTGPIVWGEPGTNGQHAFYQLIHQGTK;VFEGNRPTNSIVFTK;VWYVSNIDGTHIAK
sp|P07237|PDIA1_HUMAN	P4HB	1;1;1;1;1;1;1;1;1;1;1;1;1;1	0.2894	14	17	EADDIVNWLK;ENLLDFIK;IFGGEIK;IKPHLMSQELPEDWDKQPVK;ILEFFGLK;ILFIFIDSDHTDNQR;MDSTANEVEAVK;NFEDVAFDEK;NNFEGEVTK;QLAPIWDK;SNFAEALAAHK;THILLFLPK;VHSFPTLK;YKPESEELTAER
sp|P26599|PTBP1_HUMAN	PTBP1	1;1;1;1;1;1;0;1;1;1;1;1;1;1;1	0.5706	14	24	AQAALQAVNSVQSGNLALAASAAAVDAGMAMAGQSPVLR;DYTRPDLPSGDSQPSLDQTMAAAFGLSVPNVHGALAPLAIPSAAAAAAAAGR;ENALVQMADGNQAQLAMSHLNGHK;GQPIYIQFSNHK;HQNVQLPR;IAIPGLAGAGNSVLLVSNLNPER;IITFTK;KLPIDVTEGEVISLGLPFGK;LHGKPIR;LPIDVTEGEVISLGLPFGK;LSLDGQNIYNACCTLR;MALIQMGSVEEAVQALIDLHNHDLGENHHLR;NFQNIFPPSATLHLSNIPPSVSEEDLK;NNQFQALLQYADPVSAQHAK;VTPQSLFILFGVYGDVQR
sp|P55265|DSRAD_HUMAN	ADAR	1;1;1;1;1;1;1;1;1;1;1;1;1;1	0.1378	14	17	AIMEMPSFYSHGLPR;DINAVLIDMER;DSIFEPAK;ILAAIIMK;KILAAIIMK;NIFLLFK;NTNSVPETAPAAIPETK;QEAADAALR;QGTTPPIWHLTDK;TAESQTPTPSATSFFSGK;TLPLTGSTFHDQIAMLSHR;TMLLLSR;WNVLGLQGALLTHFLQPIYLK;YLNTNPVGGLLEYAR
sp|P30153|2AAA_HUMAN	PPP2R1A	1;1;1;1;1;1;1;1;1;1;1;1;1;1	0.3175	14	18	DNTIEHLLPLFLAQLK;ELVSDANQHVK;HMLPTVLR;IGPILDNSTLQSEVKPILEK;LNSLCMAWLVDHVYAIR;LSTIALALGVER;NLCSDDTPMVR;QLSQSLLPAIVELAEDAK;SALASVIMGLSPILGK;SEIIPMFSNLASDEQDSVR;TDLVPAFQNLMK;TSACGLFSVCYPR;VLELDNVK;YMVADK
sp|P52597|HNRPF_HUMAN	HNRNPF	0;0;1;1;1;1;1;1;1;1;1;1;1;1;0;1;1	0.6434	14	28	ANMQHR;ATENDIYNFFSPLNPVR;DLSYCLSGMYDHR;DRESMGHR;EEIVQFFSGLEIVPNGITLPVDPEGK;ESMGHR;FMSVQRPGPYDRPGTAR;GLPWSCSVEDVQNFLSDCTIHDGAAGVHFIYTR;HSGPNSADSANDGFVR;ITGEAFVQFASQELAEK;MRPGAYSTGYGGYEEYSGLSDGYGFTTDLFGR;QSGEAFVELGSEDDVK;SYSDPPLK;TEMDWVLK;VHIEIGPDGR;VTGEADVEFATHEEAVAAMSK;YGDSEFTVQSTTGHCVHMR
sp|P38919|IF4A3_HUMAN	EIF4A3	1;1;1;1;1;0;1;1;1;0;1;1;1;1;1;1	0.4161	14	19	DVIAQSQSGTGK;EANFTVSSMHGDMPQK;EQIYDVYR;FMTDPIR;GFKEQIYDVYR;GIYAYGFEKPSAIQQR;GLDVPQVSLIINYDLPNNR;GRDVIAQSQSGTGK;KLDYGQHVVAGTPGR;KVDWLTEK;LDYGQHVVAGTPGR;LLKEEDMTK;MLVLDEADEMLNK;QFFVAVER;RDELTLEGIK;YLPPATQVVLISATLPHEILEMTNK
sp|P60228|EIF3E_HUMAN	EIF3E	1;1;1;1;1;1;1;1;1;1;1;1;1;1	0.3685	14	15	HLVFPLLEFLSVK;LASEILMQNWDAAMEDLTR;LDLLSDTNMVDFAMDVYK;LFIFETFCR;LGHVVMGNNAVSPYQQVIEK;LNMTPEEAER;MFEDPETTR;MLFDYLADK;NALSSLWGK;NLYSDDIPHALR;QLQAETEPIVK;SQMLAMNIEK;TTVVAQLK;WIVNLIR
sp|P33176|KINH_HUMAN	KIF5B	1;1;1;1;1;1;1;1;1;1;1;1;1;1	0.2035	14	19	ANLEAFTVDKDITLTNDKPATAIGVIGNFTDAER;ELQTLHNLR;GGGAFVQNSQPVAVR;KLHELTVMQDR;LHDPEGMGIIPR;LYLVDLAGSEK;NTIQWLENELNR;QAVEQQIQSHR;QENTQTEQK;SAEIDSDDTGGSAAQK;SLSALGNVISALAEGSTYVPYR;STLLFGQR;TGAEGAVLDEAK;TQMLDQEELLASTR
sp|Q8N3R9|PALS1_HUMAN	PALS1	1;1;1;1;1;1;1;1;1;1;1;1;1;1	0.2815	14	18	ASPPFPLISNAQDLAQEVQTVLKPVHHK;DFQNAFK;DYHFVSR;EGQELTALLNTPHIQALLLAHDK;ELGLSFQK;FASAVPHTTR;GDILHVISQEDPNWWQAYR;IHNAITVHMNK;KQELDLNSSMR;NLYGTSIDSVR;NSDLKPYIIFIAPPSQER;NVDLASPEEHQK;QAFEADIAAGK;VYESIGQYGGETVK
sp|Q9HCJ0|TNR6C_HUMAN	TNRC6C	1;1;1;1;1;1;0;1;1;1;1;1;1;1;1	0.1337	14	16	APSGPGVWGDSISSTAVSTAAAAK;GIIDQGHIQLPR;HGAIPGGLSIGPPGK;LPQWTHPNSMDNLPSAASPLEQNPSK;LQIQQQMLQAQR;LSAAGSSHGLVR;NLTPQIDGSTLR;QDEAWIMSR;QLAQALLVK;SNNMNLDQAMSALLEK;STWSSGPTSHTQASLSHELWK;TITNLQQQIQQHQR;TSSWLVLR;VLSNTGWGQTPVK;YDLIQNSESPASPPVAVPHSWSR
sp|P56192|SYMC_HUMAN	MARS1	1;1;1;1;1;1;1;1;1;1;1;1;1;1	0.2078	14	15	ADKNEVAAEVAK;FFGGYVPEMVLTPDDQR;GLESLPPLRPQQNPVLPVAGER;HGNQYIQVNEPWK;ITQDIFQQLLK;LENDQIESLR;LINAVELK;LLAHVTLELQHYHQLLEK;NNSELLNNLGNFINR;NPEQVDLYQFMAK;QLAVAEGKPPEAPK;QQGVLALRPYLQK;WFNISFDIFGR;YHIIHADIYR
sp|P05388|RLA0_HUMAN	RPLP0	1;1;1;1;1;1;1;1;1;1;1;1;1;1	0.6088	14	21	AFLADPSAFVAAAPVAAATTAAPAAAAAPAK;AGAIAPCEVTVPAQNTGLGPEK;AVVLMGK;CFIVGADNVGSK;EDLTEIRDMLLANK;GHLENNPALEK;GTIEILSDVQLIK;IIQLLDDYPK;LLPHIR;NVASVCLQIGYPTVASVPHSIINGYK;QMQQIR;SNYFLK;TSFFQALGITTK;VLALSVETDYTFPLAEK
sp|P42166|LAP2A_HUMAN	TMPO	1;1;1;0;1;0;1;1;1;0;0;0;1;1;1;1;1;1;1;0	0.4222	14	18	AMQADISQAAQILSSDPSR;AYEAAASALQIATHTAFVAK;DSGSFVAFQNIPGSELMSSFAK;DVYVQLYLQHLTAR;EATQILSVPK;EPTPVLGSGAAAAGR;IDASELSFPFHESILK;LASTPFK;MAAHTMGNATVGR;NRPPLPAGTNSK;PEFLEDPSVLTK;QEDKDDLDVTELTNEDLLDQLVK;QSQHDKIDASELSFPFHESILK;SHISDQSPLSSK;SSSSSSQPEHSAMLVSTAASPSLIK;THQALGILSK;TVVSHSLTTLGLEVAK;TYDAASYICEAAFDEVK;VIEEEWQQVDR;YGVNPGPIVGTTR
sp|Q9Y224|RTRAF_HUMAN	RTRAF	1;1;1;1;1;1;1;1;1;1;1;1;1;1	0.5984	14	18	AGVMALANLLQIQR;DETEFR;EGLPVALDK;HDDYLVMLK;HDDYLVMLKAIR;HILGFDTGDAVLNEAAQILR;INEAIVAVQAIIADPK;IQDRQEAIDWLLGLAVR;LEYGDNAEK;LTALDYHNPAGFNCKDETEFR;LTQDAVAK;NFIVWLEDQK;QEAIDWLLGLAVR;YKDLVPDNSK
sp|Q9Y285|SYFA_HUMAN	FARSA	1;1;1;1;1;1;1;1;1;1;1;1;1;1	0.378	14	19	DPAEALQLPMDYVQR;DQHDTFFLR;DQHDTFFLRDPAEALQLPMDYVQR;FKPAYNPYTEPSMEVFSYHQGLK;KPFTPVK;LDAEPRPPPTQEAA;LEASDGGLDSAELAAELGMEHQAVVGAVK;LGITQLR;LLAEVTLK;NETLDATHLAEFHQIEGVVADHGLTLGHLMGVLR;SIPPEGLAQSELMR;SLQALGEVIEAELR;VVDSMEDEVQR;YGINNIR
sp|Q15233|NONO_HUMAN	NONO	1;1;1;1;1;1;1;1;1;1;1;1;1;1	0.2972	14	28	AAPGAEFAPNK;AAPGAEFAPNKR;ALIEMEK;EKLEMEMEAAR;FACHSASLTVR;FGQAATMEGIGAIGGTPPAFNR;GIVEFSGKPAAR;HEHQVMLMR;LFVGNLPPDITEEEMR;MEELHNQEVQK;MGQMAMGGAMGINNR;QQEEMMR;QQEGFK;RMEELHNQEVQK
sp|Q9NZB2|F120A_HUMAN	FAM120A	1;1;1;1;1;1;1;1;1;1;1;1;1;1	0.1726	14	19	AEGSSTASSGSQLAEGK;GLMYPYIFHVLTK;LEIAGTVVGHWAGSR;LYEPDQLQELK;NIQDTSDLDAIAK;NLTEQNSYSNIPHEGK;NQAAIQGRPPYAASAEEVAK;QRPPQTPLR;QTAQQIVSHVQNK;QYVYGVLFSLAESR;RQELDAFLAQALSPK;SPQTPELVEALAFR;SQGGVQPIPSQGGK;YMVQWPGAR
sp|O95831|AIFM1_HUMAN	AIFM1	1;1;1;1;1;1;1;1;1;1;1;1;1;1	0.3067	14	15	AALSASEGEEVPQDK;ALGTEVIQLFPEK;APSHVPFLLIGGGTAAFAAAR;ATAQDNPK;DGEQHEDLNEVAK;ELWFSDDPNVTK;GVIFYLR;ISGLGLTPEQK;KVETDHIVAAVGLEPNVELAK;LNDGSQITYEK;TGGLEIDSDFGGFR;TMKEDEK;VLIVSEDPELPYMRPPLSK;VMPNAIVQSVGVSSGK
sp|Q99729|ROAA_HUMAN	HNRNPAB	1;0;1;1;0;1;1;1;1;1;1;1;1;1;1;1	0.3313	14	34	DLKDYFTK;EEEPVKK;EVYQQQQYGSGGR;EYFGEFGEIEAIELPMDPK;FGEVVDCTIK;GFGFILFK;GFGFILFKDAASVEK;GFVFITFK;GFVFITFKEEEPVK;GFVFITFKEEEPVKK;IREYFGEFGEIEAIELPMDPK;MDPNTGR;MFVGGLSWDTSK;MFVGGLSWDTSKK;NEEDAGK;RGFVFITFK
sp|Q14103|HNRPD_HUMAN	HNRNPD	1;0;1;1;1;1;1;0;1;1;1;1;1;1;1;1	0.3155	14	34	DLKDYFSK;EEEPVKK;ESESVDKVMDQK;EYFGGFGEVESIELPMDNK;GFCFITFK;GFCFITFKEEEPVK;GFCFITFKEEEPVKK;GFGFVLFK;HSEAATAQR;HSEAATAQREEWK;IFVGGLSPDTPEEK;IREYFGGFGEVESIELPMDNK;KIFVGGLSPDTPEEK;LDPITGR;MFIGGLSWDTTK;MFIGGLSWDTTKK
sp|O14744|ANM5_HUMAN	PRMT5	1;1;1;1;1;1;1;1;1;1;1;1;1;1	0.3061	14	15	AAILPTSIFLTNK;AAILPTSIFLTNKK;DDIIENAPTTHTEEYSGEEK;GPLVNASLR;GYEDYLQSPLQPLMDNLESQTYEVFEKDPIK;IAVALEIGADLPSNHVIDR;LSPWIRPDSK;QGFDFLCMPVFHPR;SDLLLSGR;TWMWWHNFR;VPEEEKDTNVQVLMVLGAGR;VPLVAPEDLR;VWYEWAVTAPVCSAIHNPTGR;YSQYQQAIYK
sp|P00338|LDHA_HUMAN	LDHA	1;1;1;1;1;1;1;1;1;1;1;1;1;1;0	0.5151	14	23	DLADELALVDVIEDKLK;DQLIYNLLK;DQLIYNLLKEEQTPQNK;DYNVTANSK;EEQTPQNK;GEMMDLQHGSLFLR;ITVVGVGAVGMACAISILMK;LGVHPLSCHGWVLGEHGDSSVPVWSGMNVAGVSLK;LKGEMMDLQHGSLFLR;QVVESAYEVIK;RVHPVSTMIK;SADTLWGIQK;TLHPDLGTDK;TLHPDLGTDKDKEQWK;VIGSGCNLDSAR
sp|P41250|GARS_HUMAN	GARS1	1;1;1;1;1;1;1;1;1;1;1;1;1;1	0.2382	14	19	APQVDVDK;ELALQPK;FQNVADLHLYLYSAK;GEFTIETEGK;IMYTVFEHTFHVR;IYLYLTK;LGDAVEQGVINNTVLGYFIGR;LPFAAAQIGNSFR;NNIIQTWR;TFFSFPAVVAPFK;TFIGPGGNMPGYLRPETAQGIFLNFK;TVNVVQFEPSK;VPLVAEKPLKEPK;YPLFEGQETGK
sp|Q9UQE7|SMC3_HUMAN	SMC3	1;1;1;1;1;1;1;1;1;1;1;1;1;1	0.1339	14	14	EENAEQQALAAK;ELGSLPQEAFEK;GALTGGYYDTR;HNVIVGR;ILMEFNK;KYEAIQLTFK;LALLHEGTGPR;LFYHIVDSDEVSTK;NDVMNLLESAGFSR;QVIIQGFR;SIMELMNVLELR;SLVALALIFAIQK;SNFFYAIQFVLSDEFSHLRPEQR;VDALNDEIR
sp|P12277|KCRB_HUMAN	CKB	1;1;1;1;1;1;1;1;1;1;1;1;1;1	0.5879	14	26	FPAEDEFPDLSAHNNHMAK;FSEVLKR;GTGGVDTAAVGGVFDVSNADR;HGGYKPSDEHK;LAVEALSSLDGDLAGR;LEQGQAIDDLMPAQK;LGFSEVELVQMVVDGVK;LRFPAEDEFPDLSAHNNHMAK;PFSNSHNALK;SKDYEFMWNPHLGYILTCPSNLGTGLR;SMTEAEQQQLIDDHFLFDKPVSPLLLASGMAR;TDLNPDNLQGGDDLDPNYVLSSR;TFLVWVNEEDHLR;VLTPELYAELR
sp|P55786|PSA_HUMAN	NPEPPS	1;1;1;1;1;1;1;1;1;1;1;1;1;1	0.1828	14	14	AFFESHPAPSAER;DAESIHQYLLQR;DLSLPPVDR;DNWEELYNR;ETALLIDPK;ILMDKPEMNVVLK;LGLQNDLFSLAR;NVKPDQWVK;SPVYLTVLK;VLGATLLPDLIQK;VLTFALSEEVRPQDTVSVIGGVAGGSK;VTLSFPSTLQTGTGTLK;VYTPVGK;YQGGFLISR
sp|P22102|PUR2_HUMAN	GART	1;1;1;1;1;1;1;1;1;1;1;1;1;1	0.1812	14	17	AFAHITGGGLLENIPR;AIAFLQQPR;AVQEIMQEK;ENLISALEEAK;FEGAIYR;HGIPTAQWK;IYSHSLLPVLR;KIEFVVVGPEAPLAAGIVGNLR;NLIESMQINGSVLK;QVLVAPGNAGTACSEK;VAVLISGTGSNLQALIDSTR;VDLGGFAGLFDLK;VFSWLQQEGHLSEEEMAR;VLAVTAIR
sp|O14497|ARI1A_HUMAN	ARID1A	1;1;1;1;1;1;1;1;1;1;1;1;1;1	0.0748	14	16	EMAVVLLANLAQGDSLAAR;EYEVGDPGQR;FPFGISPAQSHR;HPGLLLILGK;IGGGDTTEHIQTHFESK;LYVSVK;NDMTYNYANR;QSTGSAPQGPAYHGVNR;RPAGGPQNQFPFQFGR;SLSFVPGNDFEMSK;VDENHSEFTLYESR;VMMSLK;VQEFDSGLLHWR;YLAFTEEK
sp|Q9Y262|EIF3L_HUMAN	EIF3L	1;1;1;1;1;1;1;1;1;1;1;1;1;1	0.3032	14	20	IDESIHLQLR;IQLLVFK;IWNVHSVLNVLHSLVDK;LAGFLDLTEQEFR;LHSLLGDYYQAIK;LYTTMPVAK;MLGYFSLVGLLR;QDLAYER;QLEVYTSGGDPESVAGEYGR;QYEQQTYQVIPEVIK;VFANILLYIQR;VFSDEVQQQAQLSTIR;VYEIQDIYENSWTK;YGDFFIR
sp|Q9H3U1|UN45A_HUMAN	UNC45A	1;1;1;1;1;1;1;1;1;1;1;1;1;1	0.2002	14	15	ASQNLVVLAR;AVPMIEGYMFEEHEMIR;DNALTLLIK;GAVVVLNMVEASR;IPQVTTHWLEILQALLLSSNQELQHR;LDQAVLDLQR;LGSAGGTDFSMK;LLVLYSGEDDELLQR;MSASILLSK;SLKDPNNSLTLWVIDQGLK;SWFEGQGLAGK;TLVGICSEHQSR;VEQMFQILLDPEEK;VFLALVEEVEDR
sp|Q92616|GCN1_HUMAN	GCN1	1;1;1;1;1;1;1;1;1;1;1;1;1;1	0.0685	14	14	AALLETLSLLLAK;ALVAVLLSR;AYSDQAIVNLLK;FSSVQLLGDLLFHISGVTGK;GEPGAAPLSAPAFSLVFPFLK;GLGILSLK;ILPEIIPILEEGLR;KLDAGNQLALIEELHK;LAHGLLEELK;LSSLFVK;LTEVLTDSHVK;NIVSLLLSMLGHDEDNTR;VLAFLSSVAGDALTR;VVLPYLVPK
sp|P78344|IF4G2_HUMAN	EIF4G2	1;1;1;1;1;1;1;1;1;1;1;1;1;1	0.1477	14	15	ASSLISLLK;DLGVFIPAPMAQGMR;EWLTELFQQSK;FSPTMGR;GLSFLFPLLK;GVILLIVDK;LDLIHESILHK;LEVDIPLVK;LQDEFENR;LQDREWLTELFQQSK;QLLLSFKPVMQK;SLMDQYFAR;TNPPLIQEKPAK;VIILSLDR
sp|P04075|ALDOA_HUMAN	ALDOA	1;1;1;1;1;0;0;1;1;1;1;1;1;1;0;1;1	0.6978	14	17	AAQEEYVK;ADDGRPFPQVIK;ALQASALK;ALSDHHIYLEGTLLKPNMVTPGHACTQK;CPLLKPWALTFSYGR;CQYVTEK;DGADFAK;FSHEEIAMATVTALR;GVVPLAGTNGETTTQGLDGLSER;IGEHTPSALAIMENANVLAR;KELSDIAHR;LQSIGTENTEENR;PYQYPALTPEQK;TVPPAVTGITFLSGGQSEEEASINLNAINK;VLAAVYK;VNPCIGGVILFHETLYQK;YTPSGQAGAAASESLFVSNHAY
sp|Q7KZF4|SND1_HUMAN	SND1	1;1;1;1;1;1;1;1;1;1;1;1;1	0.2	13	18	ADDADEFGYSR;DTNGENIAESLVAEGLATR;DTPDEPWAFPAR;FVDGEWYR;HFVDSHHQKPVNAIIEHVR;IHVFYIDYGNR;NDIASHPPVEGSYAPR;NLPGLVQEGEPFSEEATLFTK;SSHYDELLAAEAR;TDAVDSVVR;VLPAQATEYAFAFIQVPQDDDAR;VMQVLNADAIVVK;YTIENPR
sp|P46781|RS9_HUMAN	RPS9	1;1;1;1;1;1;1;1;1;1;1;1;1	0.4381	13	19	ELLTLDEK;ELLTLDEKDPR;FTLAKIR;GQGGAGAGDDEEED;HIDFSLR;KQVVNIPSFIVR;LDYILGLK;LFEGNALLR;LIGEYGLR;MKLDYILGLK;QVVNIPSFIVR;RLFEGNALLR;SIHHAR
sp|P19367|HXK1_HUMAN	HK1	1;1;1;1;1;1;1;1;1;1;1;1;1	0.1396	13	13	AEMELGLR;FNTSDVSAIEK;GAALITAVGVR;HIDLVEGDEGR;IDEAILITWTK;ITPELLTR;LALLQVR;LSDETLIDIMTR;MISGMYLGEIVR;MLPSFVR;MLPTFVR;NILIDFTK;SANLVAATLGAILNR
sp|Q15008|PSMD6_HUMAN	PSMD6	1;1;1;1;1;1;1;1;1;1;1;1;1	0.3753	13	17	DELMAAVR;DWLFAPHYR;FLLSLPEHR;GAEILEVLHSLPAVR;IHAYSQLLESYR;KDWLFAPHYR;LDIVFYLLR;PLENLEEEGLPK;QAAELFLDTVSTFTSYELMDYK;RLDEELEDAEK;SLIEEGGDWDR;VYQGLYCVAIR;YSVFFQSLAVVEQEMK
sp|Q9UMS4|PRP19_HUMAN	PRPF19	1;1;1;1;1;1;1;1;1;1;1;1;1	0.4345	13	18	AHESAVTGLSLHATGDYLLSSSDDQYWAFSDIQTGR;ALQDEWDAVMLHSFTLR;ATVLTTER;ILTGGADK;IWSVPNASCVQVVR;KVTSVVFHPSQDLVFSASPDATIR;QELSHALYQHDAACR;QVASHVGLHSASIPGILALDLCPSDTNK;QWTEILHFTEHSGLTTGVAFGHHAK;SSEQILATLK;TVPEELVKPEELSK;VAHPIRPKPPSATSIPAILK;VTSVVFHPSQDLVFSASPDATIR
sp|P48444|COPD_HUMAN	ARCN1	1;1;1;1;1;1;1;1;1;1;1;1;1	0.3229	13	17	APGFGGFGSSAVSGGSTAAMITETIIETDKPK;DGGLQNMELHGMIMLR;ENVNLAQIR;FSTETTFLVDKYEIL;GVQLQTHPNVDKK;IEGLLAAFPK;KAPGFGGFGSSAVSGGSTAAMITETIIETDKPK;LFTAESLIGLK;NSNILEDLETLR;QHTFVETESVR;SEGETIMSSSMGK;TFTEMDSHEEK;VTQVDGNSPVR
sp|Q08945|SSRP1_HUMAN	SSRP1	1;1;1;1;1;1;1;1;1;1;1;1;1	0.2144	13	21	FDEISFVNFAR;FYVPPTQEDGVDPVEAFAQNVLSK;GFIYVHKPPVHIR;IYPTFLHLHGK;LFDFVNAK;LFLLPHK;LSDFFK;NMSGSLYEMVSR;QMFFVISLDPPIK;SDHPGISITDLSK;SFDFEIETK;VDNIQAGELTEGIWR;YHFLILLFSK
sp|O43175|SERA_HUMAN	PHGDH	1;1;1;1;1;1;1;1;1;1;1;1;1	0.3809	13	15	ALQSGQCAGAALDVFTEEPPRDR;ALVDHENVISCPHLGASTK;FMGTELNGK;GTIQVITQGTSLK;ILQDGGLQVVEK;KILQDGGLQVVEK;LLSYQTSLVSDGETWHVMGISSLLPSLEAWK;MQSFGMK;QHVTEAFQFHF;SLTGVVNAQALTSAFSPHTKPWIGLAEALGTLMR;TLGILGLGR;TQTSDPAMLPTMIGLLAEAGVR;VLISDSLDPCCR
sp|Q12931|TRAP1_HUMAN	TRAP1	1;1;1;1;1;1;1;1;1;1;1;1;1	0.2216	13	15	AFLDALQNQAEASSK;AQLLQPTLEINPR;EWQHEEFYR;FFEDYGLFMR;FFIDQSK;GVVDSEDIPLNLSR;HLAEHSPYYEAMK;IIIHLK;KLLDIVAR;LDTHPAMVTVLEMGAAR;LNELLVK;SIFYVPDMKPSMFDVSR;YESSALPSGQLTSLSEYASR
sp|Q13242|SRSF9_HUMAN	SRSF9	1;1;1;1;1;1;1;1;1;1;0;1;1;1	0.5566	13	16	DAEDAIYGR;DGVGMVEYLR;DLEDLFYK;EAGDVCYADVQK;EKDLEDLFYK;FEDPRDAEDAIYGR;GSPHYFSPFRPY;HGLVPFAFVR;IYVGNLPTDVR;KEDMEYALR;LRVEFPR;NRHGLVPFAFVR;SHEGETSYIR;VLVSGLPPSGSWQDLK
sp|O95373|IPO7_HUMAN	IPO7	1;1;1;1;1;1;1;1;1;1;1;1;1	0.1744	13	17	AFAVGVQQVLLK;DGALHMIGSLAEILLK;DVPNETLQVEEDDRPELPWWK;ENIVEAIIHSPELIR;EYITPFIRPVMQALLHIIR;EYNEFAEVFLK;GTMDPALR;NPVWYQALTHGLNEEQR;SPLVAAMQHFLPVLK;VLQQTLNYINQGVSHALTWK;VQLTTCIHHIIK;WALHILAR;WTAIVDK
sp|P54577|SYYC_HUMAN	YARS1	1;1;1;1;1;1;1;1;1;1;1;1;1	0.3125	13	14	AGCEVTILFADLHAYLDNMK;APWELLELR;HPDADSLYVEK;HVLFPLK;LASAAYPDPSK;LVVVLCNLKPQK;NSVEVALNK;QVEPLDPPAGSAPGEHVFVK;SEFVILR;TVVSGLVQFVPK;TYTAYVDLEKDFAAEVVHPGDLK;VHLMNPMVPGLTGSK;VSYYENVIK
sp|Q9Y4I1|MYO5A_HUMAN	MYO5A	1;1;1;1;1;1;0;1;0;0;1;1;1;1;0;1;1	0.1202	13	16	IEASLQHEITR;ILAGILHLGNVGFTSR;LFNWIVDNVNQALHSAVK;LGNADNFNYTK;LLESQLQSQK;LQLSEEEAK;LQQQFNMHVFK;NLILELKPR;NPDILVGENDLTALSYLHEPAVLHNLR;NQSIIVSGESGAGK;NSLHLLMETLNATTPHYVR;QVLSDLAIQIYQQLVR;SLLTSTINSIK;VVFQAEEER;VWIPDPEEVWK;YNVSQLEEWLR;YQNLLNEFSR
sp|P07195|LDHB_HUMAN	LDHB	1;1;1;1;1;1;1;1;1;1;1;1;1;0	0.476	13	18	FIIPQIVK;GEMMDLQHGSLFLQTPK;GMYGIENEVFLSLPCILNAR;IHPVSTMVK;IVADKDYSVTANSK;IVVVTAGVR;LIAPVAEEEATVPNNK;LKDDEVAQLK;LKGEMMDLQHGSLFLQTPK;MVVESAYEVIK;NVNVFK;SADTLWDIQK;SLADELALVDVLEDKLK;VIGSGCNLDSAR
sp|P17980|PRS6A_HUMAN	PSMC3	1;1;1;1;1;1;1;1;1;1;1;1;1	0.41	13	15	AMEVDERPTEQYSDIGGLDK;DSYLILETLPTEYDSR;GATELTHEDYMEGILEVQAK;GVLMYGPPGTGK;LAGPQLVQMFIGDGAK;LKPGDLVGVNK;LLDSEIK;MSTEEIIQR;QIQELVEAIVLPMNHK;QTYFLPVIGLVDAEK;TMLELLNQLDGFQPNTQVK;VDILDPALLR;VTHELQAMK
sp|Q9Y2L1|RRP44_HUMAN	DIS3	1;1;1;1;1;1;1;1;1;1;1;1;1	0.1858	13	15	ASLTYAEAQLR;ENYLEATVWIHGDNEENKEIILQGLK;ETNSMVEEFMLLANISVAK;ETYVEQEQGENANDRNDR;FHMDSETHDPIDLQTK;GIVSEEAYILFVR;HFYTFTNEHHR;IEDTVFHVFDK;IHEEFSEHALLR;IIFSEHLPLSK;NAIVVLIPK;NVIVLQTVLQEVR;YADVIVHR
sp|P47756|CAPZB_HUMAN	CAPZB	1;1;1;1;1;1;1;1;1;1;1;1;1	0.4224	13	23	DETVSDCSPHIANIGR;KLEVEANNAFDQYR;LEVEANNAFDQYR;LPPQQIEK;LTSTVMLWLQTNK;LVEDMENK;QMEKDETVSDCSPHIANIGR;RLPPQQIEK;SGSGTMNLGGSLTR;SPWSNKYDPPLEDGAMPSAR;STLNEIYFGK;TKDIVNGLR;YDPPLEDGAMPSAR
sp|P52292|IMA1_HUMAN	KPNA2	1;1;1;1;1;1;1;1;1;1;1;1;1	0.448	13	17	AIGNIVTGTDEQTQVVIDAGALAVFPSLLTNPK;AVVDGGAIPAFISLLASPHAHISEQAVWALGNIAGDGSVFR;EATWTMSNITAGR;FVSFLGR;GINSSNVENQLQATQAAR;LLGASELPIVTPALR;LLHHDDPEVLADTCWAISYLTDGPNER;NKNPAPPIDAVEQILPTLVR;NNQGTVNWSVDDIVK;NPAPPIDAVEQILPTLVR;NVSSFPDDATSPLQENR;QDQIQQVVNHGLVPFLVSVLSK;RIEVNVELR
sp|Q14684|RRP1B_HUMAN	RRP1B	1;1;1;1;1;1;1;1;1;1;1;1;1	0.2401	13	15	APAMQPAEIQFAQR;ELLADQNLK;ETGGFSQEELLK;FHFIDIYLDELSK;HHLQPENPGPGGAAPSLEQNR;QSFEVLK;SILVSPTGPSR;TKDHTLVQTIAR;TPTSSPASSPLVAK;VAEPGAEATSSTGEESGSEHPPAVPMHNK;VAFDPEQKPLHGVLK;VGDGDLSAEEIPENEVSLR;YYMLIR
sp|P35998|PRS7_HUMAN	PSMC2	1;1;1;1;1;1;1;1;1;1;1;1;1	0.3487	13	15	ELFEMAR;ESDTGLAPPALWDLAADK;EVVETPLLHPER;FVNLGIEPPK;IATEKDFLEAVNK;IEFSLPDLEGR;KINELTGIK;PDYLGADQR;QVEDDIQQLLK;TMLELINQLDGFDPR;VLMATNRPDTLDPALMRPGR;YIINVK;YQIHIPLPPK
sp|P47897|SYQ_HUMAN	QARS1	1;1;1;1;1;1;1;1;1;1;1;1;1	0.2039	13	16	AMAVLESLR;ATGILLYGLASR;DRPMEESLLLFEAMR;DVLNDTAPR;EAATQAQQTLGSTIDK;FSEGEATLR;GFHQVPFAPIVFIER;HTGYVIELQHVVK;ILQLVATGAVR;LAWGQPVGLR;NEVDMQVLHLLGPK;RLSFLVSYIASK;YHFNMGLLMGEAR
sp|P54886|P5CS_HUMAN	ALDH18A1	1;1;1;1;1;1;1;1;1;1;1;1;1	0.2164	13	15	EMAIPVLEAR;GKDHVVSDFSEHGSLK;GPVGLEGLLTTK;ILHLLTQEALSIHGVK;LIDIFYPGDQQSVTFGTK;LRHEILLSQSVR;MIDLIIPR;MLATLEPEQR;NLNGTLHELLR;TPLFDQIIDMLR;VGTFFSEVKPAGPTVEQQGEMAR;VSGHVITDIVEGK;YLHENLPIPQR
sp|P53621|COPA_HUMAN	COPA	1;1;1;1;1;1;1;1;1;1;1;1;1	0.1381	13	13	CLFTLLGHLDYIR;DVAVMQLR;FWVLAAHPNLNLFAAGHDGGMIVFK;GFFEGTIASK;GHYNNVSCAVFHPR;GITGVDLFGTTDAVVK;KYDEVLHMVR;LLELGPKPEVAQQTR;LSFLYLITGNLEK;LVGQSIIAYLQK;QLFLQTYAR;SILLSVPLLVVDNK;TLDLPIYVTR
sp|Q9UJZ1|STML2_HUMAN	STOML2	1;1;1;1;1;1;1;1;1;1;1;1;1	0.5365	13	15	AEQINQAAGEASAVLAK;APVPGTPDSLSSGSSR;ASYGVEDPEYAVTQLAQTTMR;DIHVPPR;DVQGTDASLDEELDR;ESAINVAEGK;ESLNASIVDAINQAADCWGIR;ESMQMQVEAER;ILAAALTQHNGDAAASLTVAEQYVSAFSK;ILEPGLNILIPVLDR;IMDPYK;NTVVLFVPQQEAWVVER;YVQSLK
sp|P31939|PUR9_HUMAN	ATIC	1;1;1;1;1;1;1;1;1;1;1;1;1	0.2804	13	15	AFTHTAQYDEAISDYFR;ANYWWLR;APGQLALFSVSDK;DAGLAVR;HVSPAGAAVGIPLSEDEAK;LDFNLIR;NGQVIGIGAGQQSR;NLTALGLNLVASGGTAK;SGVAYIAAPSGSAADK;TGLVEFAR;TLFGLHLSQK;TLHPAVHAGILAR;YGMNPHQTPAQLYTLQPK
sp|Q14008|CKAP5_HUMAN	CKAP5	1;1;1;1;1;1;1;1;1;1;1;1;1	0.0714	13	15	DLMHGLITLMLDSR;DQVLAMLEK;LHIVALIAQK;LIAVEIYR;NAALNTIVTVYNVHGDQVFK;QELLGWLAEK;SVNLLVVK;TAASGAAGDKDTK;TALAATNPAVR;TSAQVVLDGLVDK;TTGEVVSGVVSK;VNDFLAEIFK;WNFTTPR
sp|Q15437|SC23B_HUMAN	SEC23B	0;1;1;1;1;0;1;1;1;1;1;1;1;1;1	0.3272	13	16	AVLNPLCQVDYR;DFNGDFR;EDPTSFR;FLQPVHK;HLLQAPLDDAQEILQAR;IDMNLTDLLGELQR;IMLFTGGPPTQGPGMVVGDELK;LSDSFSLYPQFMFHLR;MAFGATLDVK;MVVPLACLLTPLK;QDLTQSLIMIQPILYSYSFHGPPEPVLLDSSSILADR;SPFLQVFNNSPDESSYYR;STGVALSIAVGLLEGTFPNTGAR;SWHDIEKDNAR;VNPSQTHNNLYAWGQETGAPILTDDVSLQVFMDHLKK
sp|P39656|OST48_HUMAN	DDOST	1;1;1;1;1;1;1;1;1;1;1;1;1	0.4035	13	13	GFELTFK;GVGMVADPDNPLVLDILTGSSTSYSFFPDKPITQYPHAVGK;IDPFVR;LGYTHLYSSTQVSVRPLQHTQYER;LPDVYGVFQFK;NTLLIAGLQAR;SSLNPILFR;TADDPSLSLIK;TAVIDHHNYDISDLGQHTLIVADTENLLK;TLVLLDNLNVR;VGPVSHHR;WVFKEEGVLR;YSVQFK
sp|P11387|TOP1_HUMAN	TOP1	1;1;1;1;1;1;1;1;1;1;1;1	0.1673	12	13	AVALYFIDK;FYYDGK;GPVFAPPYEPLPENVK;HLQDLMEGLTAK;ITVAWCK;LNTGILNK;MLDHEYTTK;NIITNLSK;NLQLFMENK;TYNASITLQQQLK;VEHINLHPELDGQEYVVEFDFLGK;WGVPIEK
sp|Q15181|IPYR_HUMAN	PPA1	1;1;1;1;1;1;1;1;1;1;1;1	0.474	12	14	AAPFSLEYR;DFAIDIIK;DPLNPIK;DVFHMVVEVPR;GISCMNTTLSESPFK;GQYISPFHDIPIYADK;GQYISPFHDIPIYADKDVFHMVVEVPR;LKPGYLEATVDWFR;VIAINVDDPDAANYNDINDVK;VIAINVDDPDAANYNDINDVKR;VLGILAMIDEGETDWK;YKVPDGKPENEFAFNAEFK
sp|Q8WUM4|PDC6I_HUMAN	PDCD6IP	1;1;1;1;1;1;1;1;1;1;1;1	0.144	12	13	DNDFIYHDR;FTDLFEK;FYNELTEILVR;HYQFASGAFLHIK;KDNDFIYHDR;LALASLGYEK;LANQAADYFGDAFK;NIQVSHQEFSK;SLLSNLDEVK;SVIEQGGIQTVDQLIK;TPSNELYKPLR;TSEVDLAKPLVK
sp|Q14444|CAPR1_HUMAN	CAPRIN1	1;1;1;1;1;1;1;1;1;1;1;1	0.3639	12	15	LAQPNQVPVQPEATQVPLVSSTSEGYTASQPLYQPSHATEQRPQK;LNEQYEHASIHLWDLLEGK;LNQDQLDAVSK;LVDPER;QGLNGVPILSEEELSLLDEFYK;QILGVIDKK;QQNQYQASYNQSFSSQPHQVEQTELQQEQLQTVVGTYHGSPDQSHQVTGNHQQPPQQNTGFPR;SFMALSQDIQK;SSGPPPPSGSSGSEAAAGAGAAAPASQHPATGTGAVQTEAMK;TVLELQYVLDK;TVLELQYVLDKLGDDEVR;YQEVTNNLEFAK
sp|P84098|RL19_HUMAN	RPL19	1;1;1;1;1;1;1;1;1;1;1;1	0.4133	12	14	HMYHSLYLK;ILMEHIHK;KLIKDGLIIR;KLLADQAEAR;KPVTVHSR;KVWLDPNETNEIANANSR;LASSVLR;LIKDGLIIR;LLADQAEAR;RILMEHIHK;TLSKEEETKK;VWLDPNETNEIANANSR
sp|O95487|SC24B_HUMAN	SEC24B	1;1;1;1;1;1;0;0;1;1;1;1;1;1	0.1341	12	17	AEFFQHLIEDR;DALVNAVVDSLSAYGSTVSNLQHSALMAPSSLK;DLTQLPVITSNTIVR;DSRPLSPILHIVK;EDPNQR;GLSMHTFHGNFFVR;IGFEAVMR;KIGFEAVMR;LFPLYVLALLK;LPLGLLLHPFR;LTDEGAVHVNDR;SFITWLR;SQPLVHLMK;VSVFQTQLPSLGAGLLQSR
sp|Q9NTJ3|SMC4_HUMAN	SMC4	1;1;1;1;1;1;1;1;1;1;1;1	0.1048	12	12	DTLVADNLDQATR;ELEANVLATAPDK;LFDLVK;LHNTIVEINNHK;LMITHIVNQNFK;LPQTEQELK;MTEIQTPENTPR;NAQFIIISLR;QAFYFALR;SHGIDLDHNR;VLDAIIQEK;VVTLQGQIIEQSGTMTGGGSK
sp|O75369|FLNB_HUMAN	FLNB	1;0;1;1;1;0;1;1;1;1;1;1;1;1	0.0715	12	13	AGPGTLSVTIEGPSK;EAGAGGLSIAVEGPSK;EVGEHLVSIK;GQHVTGSPFQFTVGPLGEGGAHK;IGNLQTDLSDGLR;LIALLEVLSQK;LPNNHIGISFIPR;SPFEVQVGPEAGMQK;TFEMSDFIVDTR;VEVGKDQEFTVDTR;VNQPASFAIR;VTVLFAGQHISK;YADEEIPR;YAPTEVGLHEMHIK
sp|P31040|SDHA_HUMAN	SDHA	1;1;1;1;1;1;1;1;1;1;1;1	0.2003	12	13	GEGGILINSQGER;GVIALCIEDGSIHR;KHTLSYVDVGTGK;KPFEEHWR;LGANSLLDLVVFGR;LYGDLK;NTVVATGGYGR;SMQNHAAVFR;SMTLEIR;VPPIKPNAGEESVMNLDK;VTLEYRPVIDK;WHFYDTVK
sp|Q9UJV9|DDX41_HUMAN	DDX41	1;1;1;1;1;1;1;1;1;1;1;1	0.2154	12	14	AGAASLDVIQEVEYVKEEAK;DMIGIAFTGSGK;EGPYGLIICPSR;FPAAILR;GVEAVAIHGGK;KADVDAIHEYLLLK;LMDLLQK;SALVKPVTINVGR;SGNTGIATTFINK;TIFSYFK;TPPPVLIFAEK;TSWTPPR
sp|P62258|1433E_HUMAN	YWHAE	1;1;1;1;1;1;1;1;0;1;1;1;1	0.6118	12	23	AAFDDAIAELDTLSEESYK;AASDIAMTELPPTHPIR;DNLTLWTSDMQGDGEEQNK;HLIPAANTGESK;IISSIEQKEENKGGEDK;KEAAENSLVAYK;LICCDILDVLDK;MKGDYHR;NLLSVAYK;VAGMDVELTVEER;YDEMVESMK;YLAEFATGNDR;YLAEFATGNDRK
sp|P12004|PCNA_HUMAN	PCNA	1;1;1;1;1;1;1;1;1;1;1;1	0.5824	12	16	AEDNADTLALVFEAPNQEK;CAGNEDIITLR;DLSHIGDAVVISCAK;FSASGELGNGNIK;LMDLDVEQLGIPEQEYSCVVK;LSQTSNVDKEEEAVTIEMNEPVQLTFALR;LVQGSILK;MPSGEFAR;SEGFDTYR;VSDYEMK;YLNFFTK;YYLAPK
sp|Q14160|SCRIB_HUMAN	SCRIB	1;1;1;1;1;1;1;1;1;1;1;0;1	0.1276	12	14	ALWLAENQAQPMLR;GLGFSIAGGK;HDHAVSLLTAASPTIALLLER;LAVLPPELAHTTELHVLDVAGNR;LLEVNQQSLLGLTHGEAVQLLR;LPLLPPESPGPLR;LPPEVANFMQLVELDVSR;LQSLPFALTHLNLK;LTNLNVDR;RLPDGIGQLK;SLAHLALNDVSLQALPGDVGNLANLVTLELR;SLEELLLDANQLR;SLPASLSFLVK
sp|P04844|RPN2_HUMAN	RPN2	1;1;1;1;1;1;1;1;1;1;1;1	0.2964	12	16	ASLDRPFTNLESAFYSIVGLSSLGAQVPDAK;EETVLATVQALQTASHLSQQADLR;ISTEVGITNVDLSTVDKDQSIAPK;KNFESLSEAFSVASAAAVLSHNR;LQVTNVLSQPLTQATVK;LSKEETVLATVQALQTASHLSQQADLR;NFESLSEAFSVASAAAVLSHNR;NPILWNVADVVIK;QEIQHLFR;SIVEEIEDLVAR;YHVPVVVVPEGSASDTHEQAILR;YIANTVELR
sp|P27694|RFA1_HUMAN	RPA1	1;1;1;1;1;1;1;1;1;1;1;1	0.2727	12	14	ATAFNEQVDK;ATVMDVKPVDYR;DKNEQAFEEVFQNANFR;FIVNTLK;GDTNIKPILQVINIRPITTGNSPPR;GWFDAEGQALDGVSISDLK;SENLGQGDKPDYFSSVATVVYLR;VGQLSEGAIAAIMQK;VIDQQNGLYR;VVILMELEVLK;VVPIASLTPYQSK;VYYFSK
sp|Q9Y5X1|SNX9_HUMAN	SNX9	1;1;1;1;1;1;1;1;1;1;1;1	0.2739	12	15	ALQSLATVFSSSGYQGETDLNDAITEAGK;ELLTVGQEHWK;GFLGCFPDIIGTHK;HFDWLYER;HPVISESEVFQQFLNFR;HPVISESEVFQQFLNFRDEK;IYDYNSVIR;LYLEQQVQFYETIAEK;SGNWESSEGWGAQPEGAGAQR;TYEEIASLVAEQPK;VSIMSYALQAEMNHFHSNR;YKHFDWLYER
sp|Q9UN86|G3BP2_HUMAN	G3BP2	1;1;1;1;1;1;1;1;1;1;1;0;1	0.4129	12	22	AFSWASVTSK;APEYLHR;FMQTFVLAPEGSVPNK;FYVHNDMFR;HVDAHATLSDGVVVQVMGLLSNSGQPER;ILIAKPIMFR;NSSYVHGGVDASGKPQEAVYGQNDIHHK;QYYTLLNK;TEELKPQVEEK;VEAKPEVQSQPPR;VLSLNFSECHTK;VMEKPSPLLVGR;YPDSHQLFVGNLPHDIDENELKEFFMSFGNVVELR
sp|Q93009|UBP7_HUMAN	USP7	1;1;1;1;1;1;1;1;1;1;1;1	0.1733	12	15	AGFIQDTSLILYEEVKPNLTER;ALDELMDGDIIVFQK;DLLQFFKPR;DPANYILHAVLVHSGDNHGGHYVVYLNPK;EVFGTFGIPFLLR;FAIVMMGR;FDKDHDVMLFLK;FLTLPPVLHLQLMR;IEEIPLDQVDIDKENEMLVTVAHFHK;KLYYQQLK;LNTDPMLLQFFK;NSSLAEFVQSLSQTMGFPQDQIR
sp|Q14978|NOLC1_HUMAN	NOLC1	1;1;1;1;1;1;1;1;1;1;1;1	0.186	12	14	AALSLPAK;ANGTSALTAQNGK;ATTKPPPAK;DNQLSEVANK;GAAGDWGER;GGSISVQVNSIK;ITPVTVK;LQANGPVAK;NKPGPYSSVPPPSAPPPK;VADNSFDAK;VREEEIEVDSR;VVPSDLYPLVLGFLR
sp|O15067|PUR4_HUMAN	PFAS	1;1;1;1;1;1;1;1;1;1;1;1	0.1143	12	15	AFSITQGLLK;DFLTHVSAR;ELSDPAGAIIYTSR;FGEPVLAGFAR;GHLLYVALSPGQHR;GVAFVGGFSYADVLGSAK;GWAAAVTFHPR;HLAVMPHPER;KEFFLQR;LSFAHPPSAEVEAIALATLHDR;VGPGPALMLR;VSVNGAVVLEEPVGELR
sp|Q9Y2X3|NOP58_HUMAN	NOP58	1;1;1;1;1;1;1;1;1;1;1;1	0.3195	12	19	EAHEPLAVADAK;EWYGWHFPELGK;FQDTAEALAAFTALMEGK;HAASTVQILGAEK;KIEQVDKEDEITEK;LIAHAGSLLNLAK;LSELLPEEVEAEVK;MMAIAPNVTVMVGELVGAR;SQMDGLIPGVEPR;TQLYEYLQNR;TYDPSGDSTLPTCSK;YGLIYHASLVGQTSPK
sp|Q03252|LMNB2_HUMAN	LMNB2	1;1;1;1;1;1;1;1;0;0;1;1;1;1	0.2194	12	13	AGGPATPLSPTR;ALELENDR;ALYESELADAR;DLESLFHR;GLESDVAELR;GQSSWGTGESFR;ISEKEEVTTR;LESLSYQLSGLQK;LLEGEEER;LQEKEELR;LQIEIGK;SEVELAAALSDKR;TVLVNADGEEVAMR;VKDLESLFHR
sp|Q96SB4|SRPK1_HUMAN	SRPK1	1;0;0;0;1;1;1;1;1;1;1;0;1;1;1;1	0.2687	12	14	EMVVQLLDDFK;HFTEDIQTR;IADLGNACWVHK;IGDLFNGR;IIHTDIKPENILLSVNEQYIR;IIQQVLQGLDYLHTK;KIIQQVLQGLDYLHTK;LAAEATEWQR;LEESSTIGQDQTLMER;LKPWGLFEVLVEK;MQEIEEMEK;QAELLEK;RPNKQEESESPVERPLK;RPNKQEESESPVERPLKENPPNK;SAEHYTETALDEIR;VLALQAR
sp|Q9BVP2|GNL3_HUMAN	GNL3	1;1;1;1;1;1;1;1;1;1;1;1	0.3097	12	12	CPQVEEAIVQSGQK;ENLESWLNYLK;GPHLANSILFQSSGLTNGIIEEK;KDPGVPNSAPFK;KLETNPDIKPSNVEPMEK;KLVLILNK;KVIEASDVVLEVLDAR;LVLILNK;QITIIDSPSFIVSPLNSSSALALR;SMQVVPLDK;SPASIEVVKPMEAASAILSQADAR;VGVIGFPNVGK
sp|P29401|TKT_HUMAN	TKT	1;1;1;1;1;1;1;1;1;1;1;1	0.2745	12	15	AVELAANTK;DAIAQAVR;ISSDLDGHPVPK;LDNLVAILDINR;LGHASDR;LGQSDPAPLQHQMDIYQK;NMAEQIIQEIYSQIQSK;NSTFSEIFKK;SKDDQVTVIGAGVTLHEALAAAELLK;SVPTSTVFYPSDGVATEK;TSRPENAIIYNNNEDFQVGQAK;VLDPFTIKPLDR
sp|O60306|AQR_HUMAN	AQR	1;1;1;1;1;1;1;1;1;1;1;1	0.0808	12	13	ENVPAWEIFK;FWNLIK;LESTYEIR;LGHGEEELETEKDFSR;LGLYIFAR;MPNQIATLDFNDTFLSIEHLK;NFNLFR;NTIQFTHTQIEAIR;SPFDIK;VNYVLAR;WEEYISK;YSNMEQSLFTR
sp|P61158|ARP3_HUMAN	ACTR3	1;1;1;1;1;1;1;1;1;1;1;1	0.4354	12	14	AEPEDHYFLLTEPPLNTPENR;DYEEIGPSICR;EFNKYDTDGSK;EFSIDVGYER;EVGIPPEQSLETAK;FMEQVIFK;GVDDLDFFIGDEAIEKPTYATK;HGIVEDWDLMER;LKPKPIDVQVITHHMQR;LPACVVDCGTGYTK;NIVLSGGSTMFR;TLTGTVIDSGDGVTHVIPVAEGYVIGSCIK
sp|Q9UQ80|PA2G4_HUMAN	PA2G4	1;1;1;1;1;1;1;1;1;1;1;1	0.4213	12	14	AAHLCAEAALR;ALLQSSASR;FDAMPFTLR;FTVLLMPNGPMR;GDAMIMEETGK;GIAFPTSISVNNCVCHFSPLK;HELLQPFNVLYEK;IDLGVHVDGFIANVAHTFVVDVAQGTQVTGR;ITSGPFEPDLYK;LVKPGNQNTQVTEAWNK;RFDAMPFTLR;VAHSFNCTPIEGMLSHQLK
sp|Q8TCS8|PNPT1_HUMAN	PNPT1	1;1;1;1;1;1;1;1;1;1;1;1	0.175	12	14	DFPFTIR;EILQIMNK;FPEADPYEIIESFNVVAK;GITALQADIK;IGIIDGEYVVNPTR;IPTNYLR;LPGIPIK;LYAVFTDYEHDK;LYPNMTAVLLHNTQLDQR;TDPEKGEIEDYR;TLHGSALFQR;YTQQIIQGIQQLVK
sp|A5YKK6|CNOT1_HUMAN	CNOT1	1;1;1;1;1;1;1;1;1;1;1;1	0.0581	12	13	AVQELVHPVVDR;EWVNLYHSAAAGR;IYNHPPHPTMSVDEVLEMLQR;LAEVGQYEQVK;LIALLVK;MYYFGIAALDR;NKPILHTDLDVK;NLGHWLGMITLAK;NLILSAFPR;SLDLIESLLR;TDDLITR;VDMLSEINIAPR
sp|P18206|VINC_HUMAN	VCL	1;1;1;1;1;1;1;1;1;1;1;1	0.1323	12	13	AIPDLTAPVAAVQAAVSNLVR;ALASQLQDSLK;AQQVSQGLDVLTAK;AVAGNISDPGLQK;ELLPVLISAMK;ELTPQVVSAAR;MTGLVDEAIDTK;NPGNQAAYEHFETMK;QVATALQNLQTK;SFLDSGYR;TDAGFTLR;VDQLTAQLADLAAR
sp|P54136|SYRC_HUMAN	RARS1	1;1;1;1;1;1;1;1;1;1;1;1	0.1985	12	16	FDTEEEFK;FPEILQK;GFDILGIKPVQR;GFVQVDDGR;GFVQVDDGRK;GNTAAYLLYAFTR;IVFVPGCSIPLTIVK;LANIDEEMLQK;LNDYIFSFDK;LNHVGDWGTQFGMLIAHLQDK;LQEVFGHAIK;VEIAGPGFINVHLR
sp|P40926|MDHM_HUMAN	MDH2	1;1;1;1;1;1;1;1;1;1;1;1	0.4645	12	17	AGAGSATLSMAYAGAR;ANTFVAELK;FVFSLVDAMNGK;GCDVVVIPAGVPR;IFGVTTLDIVR;KGEDFVK;LTLYDIAHTPGVAADLSHIETK;MISDAIPELK;NSPLVSR;SQETECTYFSTPLLLGK;VAVLGASGGIGQPLSLLLK;VDFPQDQLTALTGR
sp|O15042|SR140_HUMAN	U2SURP	1;1;1;1;1;1;1;1;1;1;1;1	0.1331	12	14	EGPMFEAMIMNR;FLFENQTPAHVYYR;KPGQSFQEQVEHYR;LEEILR;LYLVSDVLYNSSAK;LYSILQGDSPTK;MIEFVVR;MIMSFEMK;NCGFVAFMNR;NLLALIHR;NPPNQSSNERPPSLLVIETK;TIQGHLQSENFK
sp|Q7Z2W4|ZCCHV_HUMAN	ZC3HAV1	1;1;1;1;1;1;1;1;1;1;1;1	0.1563	12	13	ATDLGGTSQAGTSQR;GTGLLSSDYR;LLFYATSR;LSTPSSVTKPANSVFTTK;NESGTWIQYGEEK;NVVMFVAQVLVGK;SLTSWTNDQGAR;SNPSVFVIFQK;SSLGSLQTPEAVTTR;VHFHLPYR;WIWYWK;YSHEVLSEENFK
sp|O14950|ML12B_HUMAN	MYL12B	1;1;1;1;1;1;1;1;1;1;1;1	0.6279	12	35	ATSNVFAMFDQSQIQEFK;DGFIDKEDLHDMLASLGK;EAFNMIDQNR;EAFNMIDQNRDGFIDKEDLHDMLASLGK;EDLHDMLASLGK;ELLTTMGDR;ELLTTMGDRFTDEEVDELYR;FTDEEVDELYR;GNFNYIEFTR;KGNFNYIEFTR;LNGTDPEDVIR;NAFACFDEEATGTIQEDYLR
sp|Q9Y2R9|RT07_HUMAN	MRPS7	1;1;1;1;1;1;1;1;1;1;1	0.4959	11	15	FTNMMMIGGNK;FYQVPVPLPDR;FYQVPVPLPDRR;KPVEELTEEEK;LLEAFHNQGPVIK;NCEPMIGLVPILK;NPYTIFHQALK;SLMIQTLEAVKR;WMITECR;YHAASAEEQATIER;YSPEFKDPLIDKEYYR
sp|P15924|DESP_HUMAN	DSP	1;1;1;1;1;1;1;1;1;1;1	0.047	11	12	ALLQAILQTEDMLK;FLEFQYLTGGLVDPEVHGR;GLVGIEFK;ITNLTQQLEQASIVK;LLEAASVSSK;LNDSILQATEQR;QEAFSIR;QLQNIIQATSR;SVQNDSQAIAEVLNQLK;TGSQYDIQDAIDK;YGDGIQLTR
sp|P27797|CALR_HUMAN	CALR	1;1;1;1;1;1;1;1;1;1;1	0.3046	11	13	DKQDEEQR;EQFLDGDGWTSR;FVLSSGK;GQTLVVQFTVK;IDDPTDSKPEDWDKPEHIPDPDAK;IKDPDASKPEDWDER;KPEDWDEEMDGEWEPPVIQNPEYK;KVHVIFNYK;LKEEEEDKK;QIDNPDYK;VHVIFNYK
sp|Q5JTH9|RRP12_HUMAN	RRP12	1;1;1;1;1;1;1;1;1;1;1	0.0971	11	12	EATTTLHMLTLLK;FGFELVK;HVQLVMEAIGK;LGFFTTYFLPLANTLK;LLPEEYHR;LQWDLGLGHLPR;NFLPILFNLYGQPVAAGDTPAPR;SWLLPVIR;TLLDSLR;VAVTVMDVAHLAK;VPSPVLIK
sp|Q9NVP1|DDX18_HUMAN	DDX18	1;1;1;1;1;1;1;1;1;1;1	0.206	11	14	ELAMQTFGVLK;EMGFTNMTEIQHK;FLLLFTFLK;GHALLILRPEELGFLR;ILDVGFEEELK;ISDIQSQLEK;LGNGINIIVATPGR;SIRPLLEGR;TLAFLIPAVELIVK;VPLSEFDFSWSK;YHYELLNYIDLPVLAIHGK
sp|P14923|PLAK_HUMAN	JUP	1;0;1;1;1;1;1;1;1;1;1;1	0.1906	11	15	ALMGSPQLVAAVVR;EGLLAIFK;HPEAEMAQNSVR;HVAAGTQQPYTDGVR;LAEPSQLLK;LLNDEDPVVVTK;LNYGIPAIVK;LVQLLVK;MVPLLNK;SAIVHLINYQDDAELATR;TLVTQNSGVEALIHAILR;TMQNTSDLDTAR
sp|P05198|IF2A_HUMAN	EIF2S1	1;1;1;1;1;1;1;1;1;1;1	0.4222	11	13	ENAEVDGDDDAEEMEAK;EVLINNINR;GYIDLSK;HAVSDPSILDSLDLNEDEREVLINNINR;HVAEVLEYTKDEQLESLFQR;NECVVVIR;RPGYGAYDAFK;TAWVFDDKYK;TEGLSVLSQAMAVIK;TVYSILR;YVMTTTTLER
sp|P10412|H14_HUMAN	H1-4	1;1;1;1;1;1;1;1;1;1;1	0.3699	11	20	AASGEAKPK;ALAAAGYDVEK;ALAAAGYDVEKNNSR;ASGPPVSELITK;KALAAAGYDVEK;KASGPPVSELITK;KATGAATPK;KPAAAAGAK;SETAPAAPAAPAPAEK;SGVSLAALK;SGVSLAALKK
sp|P62917|RL8_HUMAN	RPL8	1;1;1;1;1;1;1;1;1;1;1	0.5525	11	17	ASGNYATVISHNPETK;AVDFAER;AVVGVVAGGGR;DIIHDPGR;GVAMNPVEHPFGGGNHQHIGKPSTIR;IDKPILK;KAQLNIGNVLPVGTMPEGTIVCCLEEKPGDR;RTELFIAAEGIHTGQFVYCGK;TELFIAAEGIHTGQFVYCGK;VGLIAAR;VKLPSGSK
sp|P15880|RS2_HUMAN	RPS2	1;1;1;1;1;1;1;1;1;1;1	0.4061	11	17	AEDKEWMPVTK;AFVAIGDYNGHVGLGVK;CGSVLVR;ESEIIDFFLGASLKDEVLK;GTGIVSAPVPK;IMPVQK;KLLMMAGIDDCYTSAR;LLMMAGIDDCYTSAR;LSIVPVR;SLEEIYLFSLPIK;SPYQEFTDHLVK
sp|Q9HB71|CYBP_HUMAN	CACYBP	1;1;1;1;1;1;1;1;1;1;1	0.5044	11	14	AELLDNEKPAAVVAPITTGYTVK;DALTAEK;ISNYGWDQSDK;ISNYGWDQSDKFVK;IYEDGDDDMK;IYEDGDDDMKR;IYITLTGVHQVPTENVQVHFTER;KAELLDNEKPAAVVAPITTGYTVK;SFDLLVK;SYSMIVNNLLKPISVEGSSK;WDYLTQVEK
sp|P31943|HNRH1_HUMAN	HNRNPH1	0;0;0;0;1;1;0;1;0;1;0;1;1;1;1;0;0;0;1;1;0;1	0.6347	11	92	ANMQHR;ATENDIYNFFSPLNPVR;DKANMQHR;DLNYCFSGMSDHR;EEIVQFFSGLEIVPNGITLPVDFQGR;EGRPSGEAFVELESEDEVK;ETMGHR;GAYGGGYGGYDDYNGYNDGYGFGSDR;GLPFGCSK;GLPWSCSADEVQR;HTGPNSPDTANDGFVR;IQNGAQGIR;MLGTEGGEGFVVK;RGAYGGGYGGYDDYNGYNDGYGFGSDR;SNNVEMDWVLK;STGEAFVQFASQEIAEK;STGEAFVQFASQEIAEKALK;VHIEIGPDGR;VTGEADVEFATHEDAVAAMSK;YGDGGSTFQSTTGHCVHMR;YIEIFKSSR;YVELFLNSTAGASGGAYEHR
sp|Q01085|TIAR_HUMAN	TIAL1	0;1;1;0;1;1;1;1;1;1;1;1;0;1;0;0	0.504	11	38	CYWGK;DAAAALAAMNGR;DAAAALAAMNGRK;DMATGK;DTSNHFHVFVGDLSPEITTEDIK;FEDVVNQSSPK;FSTHESAAHAIVSVNGTTIEGHVVK;GYGFVSFYNK;KDTSNHFHVFVGDLSPEITTEDIK;LDAENAIVHMGGQWLGGR;MITEHTSNDPYCFVEFYEHR;NCTVYCGGIASGLTDQLMR;QTFSPFGQIMEIR;STQENNTK;TNWATR;VNWATTPSSQK
sp|P27635|RL10_HUMAN	RPL10	1;1;1;1;1;1;1;1;1;1;1	0.528	11	16	AKVDEFPLCGHMVSDEYEQLSSEALEAAR;DGFHIR;FNADEFEDMVAEK;GAFGKPQGTVAR;LHPFHVIR;LIPDGCGVK;LQNKEHVIEALR;MLSCAGADR;SCGKDGFHIR;VDEFPLCGHMVSDEYEQLSSEALEAAR;VHIGQVIMSIR
sp|Q8NC51|PAIRB_HUMAN	SERBP1	1;1;1;1;1;1;1;1;1;1;1	0.2402	11	12	AKVEFNIR;EMTLDEWK;FDQLFDDESDPFEVLK;FEKPLEEK;KNPLPPSVGVVDK;KNPLPPSVGVVDKK;PGHLQEGFGCVVTNR;RFEKPLEEK;SEEAHAEDSVMDHHFR;SKSEEAHAEDSVMDHHFR;SSFSHYSGLK
sp|Q9Y6M1|IF2B2_HUMAN	IGF2BP2	1;0;1;1;1;1;1;1;0;1;1;0;1;1	0.2621	11	15	DQTPDENEEVIVR;EEVKLEAHIR;IAPAEGPDVSER;ILAHNGLVGR;ILVPTQFVGAIIGK;IMEVDYSVSK;ISYIPDEEVSSPSPPQR;ITISSLQDLSIYNPER;LEAHIR;LPLAGQVLLK;MILEIMQK;MVIITGPPEAQFK;QIDFPLR;TVNELQNLTSAEVIVPR
sp|P39019|RS19_HUMAN	RPS19	1;1;1;1;1;1;1;1;1;1;1	0.5793	11	13	ALAAFLK;DVNQQEFVR;ELAPYDENWFYTR;GGAGVGSMTK;HKELAPYDENWFYTR;IAGQVAAANK;LKVPEWVDTVK;NGVMPSHFSR;QRNGVMPSHFSR;RVLQALEGLK;VLQALEGLK
sp|Q53GT1|KLH22_HUMAN	KLHL22	1;1;1;1;1;1;1;1;1;1;1	0.2066	11	12	AWHGMATLLNK;DYHNDLNAVER;EVYAHAGATLEGK;FPLMEAEVLQR;HFTASLAPR;LAELFDLSR;LHDKLDPSPLR;LTEQLDTYILK;MSNQGIAVLNNFVYLIGGDNNVQGFR;SAQHSQALLR;VYSLLSSNR
sp|Q6P2E9|EDC4_HUMAN	EDC4	1;1;1;1;1;1;1;1;1;1;1	0.1078	11	15	AEVQHQLHVAVGSLQESILAQVQR;AEVWDLDMLR;ALQDVQIR;DHMGSVMAQVR;EPVLAQLR;FLITGADQNR;GEVSVALK;GGQLQEQLTQQLSQALSSAVAGR;LFQFLQAEPHNSLGK;LGTQEYLQQLESHMK;LSYLEEAVMHLDHSDPITR
sp|P62979|RS27A_HUMAN	RPS27A	1;1;1;1;1;1;1;1;1;1;1	0.6538	11	41	CCLTYCFNKPEDK;ECPSDECGAGVFMASHFDR;EGIPPDQQR;ESTLHLVLR;IQDKEGIPPDQQR;LIFAGKQLEDGR;MQIFVK;TITLEVEPSDTIENVK;TLSDYNIQK;TLSDYNIQKESTLHLVLR;TLTGKTITLEVEPSDTIENVK
sp|P26368|U2AF2_HUMAN	U2AF2	1;1;1;1;1;1;1;1;1;1;1	0.3495	11	23	AMQGLTGR;DSATGLSK;ELLTSFGPLK;IFVEFTSVFDCQK;LFIGGLPNYLNDDQVK;LGGLTQAPGNPVLAVQINQDK;NFAFLEFR;RPHDYQPLPGMSENPSVYVPGVVSTVVPDSAHK;SIEIPRPVDGVEVPGCGK;SVDETTQAMAFDGIIFQGQSLK;YCDPDSYHR
sp|O15371|EIF3D_HUMAN	EIF3D	1;1;1;1;1;1;1;1;1;1;1	0.2847	11	12	DSSVEVR;HVILGTQQFKPNEFASQINLSVENAWGILR;LFFDKR;NLAMEATYINHNFSQQCLR;SDWEVKEEMDFPQLMK;SVYSWDIVVQR;TQGNVFATDAILATLMSCTR;VADWTGATYQDK;VADWTGATYQDKR;YLILKDPNK;YNFPNPNPFVEDDMDKNEIASVAYR
sp|P02545|LMNA_HUMAN	LMNA	1;1;1;1;0;1;1;1;1;1;1;1	0.2063	11	11	AAYEAELGDAR;EAALSTALSEK;ITESEEVVSR;LALDMEIHAYR;LLEGEEER;LQLELSK;MQQQLDEYQELLDIK;NSNLVGAAHEELQQSR;SGAQASSTPLSPTR;SLETENAGLR;TALINSTGEEVAMR;TLEGELHDLR
sp|Q9BQ39|DDX50_HUMAN	DDX50	0;1;1;1;1;1;0;1;1;1;1;1;1	0.2442	11	14	DLIAQAR;GAVDALAAALAHISGASSFEPR;GVTYLFPIQVK;HVVLDEVDQMLDLGFAEQVEDIIHESYK;KLSSNAVSQITR;LQAEWHDSDWILSVPAK;NGIDILVGTPGR;NVTEMAMNPHIK;SLASVSYAAVDFFRPSAQR;SRYEQVDLVGK;TFSFAIPLIER;VLVATNVAAR;VLVLAPTR
sp|O00231|PSD11_HUMAN	PSMD11	1;1;1;1;1;1;1;1;1;1;1	0.3128	11	14	ALLVEVQLLESK;EASIDILHSIVK;KLSQMILDK;LQATLDMQSGIIHAAEEKDWK;LVSLYFDTK;LYDNLLEQNLIR;TGQAAELGGLLK;TYHALSNLPK;VQIEHISSLIK;YQEALHLGSQLLR;YVRPFLNSISK
sp|P08195|4F2_HUMAN	SLC3A2	1;1;1;1;1;1;1;1;1;1;1	0.227	11	15	EDFDSLLQSAK;GENSWFSTQVDTVATK;GLVLGPIHK;GQSEDPGSLLSLFR;IGDLQAFQGHGAGNLAGLK;LLTSFLPAQLLR;SLLHGDFHAFSAGPGLFSYIR;VAEDEAEAAAAAK;VAGSPGWVR;VILDLTPNYR;WWHTGALYR
sp|P35232|PHB_HUMAN	PHB	1;1;1;1;1;1;1;1;1;1;1	0.6029	11	15	AAELIANSLATAGDGLIELR;AAIISAEGDSK;AATFGLILDDVSLTHLTFGK;AVIFDR;FDAGELITQR;FGLALAVAGGVVNSALYNVDAGHR;GVQDIVVGEGTHFLIPWVQKPIIFDCR;IFTSIGEDYDER;KLEAAEDIAYQLSR;NVPVITGSK;VLPSITTEILK
sp|P23526|SAHH_HUMAN	AHCY	1;1;1;1;1;1;1;1;1;1;1	0.2546	11	15	AGIPVYAWK;DGPLNMILDDGGDLTNLIHTK;FDNLYGCR;KLDEAVAEAHLGK;LDEAVAEAHLGK;RIILLAEGR;VADIGLAAWGR;VNIKPQVDR;VPAINVNDSVTK;WLNENAVEK;YPQLLPGIR
sp|P17812|PYRG1_HUMAN	CTPS1	0;1;1;1;1;1;1;1;1;1;1;1;0	0.2538	11	13	ALEHSALAINHK;FEVNPVWK;FSDSYASVIK;FVGQDVEGER;GIIASSVGTILK;HRFEVNPVWK;IYQYVINK;LLETCSIALVGK;SCGLHVTSIK;TVQVVPHITDAIQEWVMR;VPLLLEEQGVVDYFLR;YIDSADLEPITSQEEPVR;YILVTGGVISGIGK
sp|P45880|VDAC2_HUMAN	VDAC2	1;1;1;1;1;1;1;1;1;1;1	0.4864	11	21	GFGFGLVK;LTFDTTFSPNTGK;LTFDTTFSPNTGKK;LTLSALVDGK;NNFAVGYR;SCSGVEFSTSGSSNTDTGK;TGDFQLHTNVNDGTEFGGSIYQK;VNNSSLIGVGYTQTLRPGVK;VTGTLETK;WCEYGLTFTEK;WNTDNTLGTEIAIEDQICQGLK
sp|Q7L1Q6|BZW1_HUMAN	BZW1	1;1;1;1;1;1;1;1;1;1;1	0.2148	11	12	AEVLSEEPILK;EGVSAAFAVK;GDPFKDIILYVK;GFEDEVK;IVVLFYK;KEELVAEQAIK;KLLLFLK;LLLFLK;LMELFPANK;SVFLEQMK;YFTEAGLK
sp|P40937|RFC5_HUMAN	RFC5	1;1;1;1;1;1;1;1;1;1;1	0.3853	11	12	ALNILQSTNMAFGK;FGPLTPELMVPR;GLALHDILTEIHLFVHR;GPILSFASTR;IHLLTK;IIPALQSR;IQLSSLIAAFQVTR;LPHLLLYGPPGTGK;MADIEYR;VDFPSSVR;YRPQTLNDLISHQDILSTIQK
sp|Q14157|UBP2L_HUMAN	UBAP2L	1;1;1;1;1;1;1;1;1;1;1	0.1711	11	16	AINVLLEGNPDTHSWEMVGK;DGSLASNPYSGDLTK;IDLAVLLGK;IFTASNVSSVPLPAENVTITAGQR;LAQMISDHNDADFEEK;NPSDSAVHSPFTK;QAFTPSSTMMEVFLQEK;QLIDITGK;QTAISQPASGNTFSHHSMVSMLGK;SPAVATSTAAPPPPSSPLPSK;TATEEWGTEDWNEDLSETK
sp|Q96EY7|PTCD3_HUMAN	PTCD3	1;1;1;1;1;1;1;1;1;1;1	0.2264	11	16	AIGIEPSLATYHHIIR;DLELAYQVHGLLK;LFDQPGDPLKR;QTAQDWPATSLNCIAILFLR;SAYESQPIR;SDLREEILMLMAR;SELLNELMDSAK;SPALQVLR;VAVLQALASTVNR;VMSDFAINQEQK;WYEDLIPSAYFPHSQTMIHLLQALDVANR
sp|Q15459|SF3A1_HUMAN	SF3A1	1;1;1;1;1;1;1;1;1;1;1	0.2156	11	17	ASKPLPPAPAPDEYLVSPITGEK;FNFLNPNDPYHAYYR;IHEATGMPAGK;LNGQVLVFTLPLTDQVSVIK;LTAQFVAR;NYQFDFLRPQHSLFNYFTK;PAGPVQAVPPPPPVPTEPK;RTDIFGVEETAIGK;TEDSLMPEEEFLR;VMQQQQQTTQQQLPQK;VQAQVIQETIVPK
sp|O60784|TOM1_HUMAN	TOM1	1;1;1;1;1;1;1;1;1;1;1	0.3476	11	16	AGLQSLEASGR;FHVLVASQDFVESVLVR;GVTSEEFDK;GVTSEEFDKFLEER;KGLEFPMTDLDMLSPIHTPQR;LEDEFDMFALTR;LPNLSSPSAEGPPGPPSGPAPR;NFHEVMLALTVLETCVK;SSPDLTGVVTIYEDLRR;VLNLIQSWADAFR;VMSEMLTELVPTQAEPADLELLQELNR
sp|Q5BKZ1|ZN326_HUMAN	ZNF326	1;1;1;1;1;1;1;1;1;1;1	0.244	11	14	DIELHLESSSHQETLDHIQK;DYGHGSYGGQR;DYGPGSYGGMDR;FGGSYGGR;IIEKDVMEGVTVDDHMMK;MAFTCSFCK;NQGGSSWEAPYSR;NTYQGFNGMDR;QQTNNQTEVVK;SMDSYLNQSYGMDNHSGGGGGSR;YGDGYR
sp|P06493|CDK1_HUMAN	CDK1	1;1;1;1;1;1;1;1;1;1;1	0.4916	11	18	AFGIPIR;ALGTPNNEVWPEVESLQDYK;HPNIVSLQDVLMQDSR;KPLFHGDSEIDQLFR;LESEEEGVPSTAIR;MALNHPYFNDLDNQIK;SPEVLLGSAR;SYLYQILQGIVFCHSR;TTGQVVAMK;VYTHEVVTLWYR;WKPGSLASHVK
sp|P51398|RT29_HUMAN	DAP3	1;1;1;1;1;1;1;1;1;1;1	0.3593	11	14	DLLQSSYNK;EDKSPIAPEELALVHNLR;EFESCIQYYLENNWLQHEK;ELLFLSNANPSLLER;FDQPLEASTWLK;GSPLGEVVEQGITR;KPALELLHYLK;NDWHGGAIVSALSQTGSLFKPR;QDWLILHIPDAHLWVK;SPIAPEELALVHNLR;YLLYGEK
sp|Q2TAY7|SMU1_HUMAN	SMU1	1;1;1;1;1;1;1;1;1;1;1	0.3158	11	11	AAIAQALAGEVSVVPPSR;DSSQILSASFDQTIR;DTEMLATGAQDGK;DVEEEKFPTQLSR;DVIGIAHHPHQNLIATYSEDGLLK;GHSSFVNEATFTQDGHYIISASSDGTVK;GVTCLSFSK;LIMQYLK;LMALLGQALK;NPEHFVVCNR;SNTVVIMNMQGQIVR
sp|P35573|GDE_HUMAN	AGL	1;1;1;1;1;1;1;1;1;1;1	0.0803	11	11	DTFIALR;GILLITGR;HSPSIHQSVVAVSR;ILLLNEMEK;IPFASLASR;LTLAELNQILYR;LWEFFQVDVNK;NIILAFAGTLR;SGDWMIDYVSNR;SGGGYIVVDPILR;YAGLQGLMSVLAEIRPK
sp|Q9Y4L1|HYOU1_HUMAN	HYOU1	1;1;1;1;1;1;1;1;1;1	0.1401	10	10	AEAGPEGVAPAPEGEK;DAVVYPILVEFTR;FFGDSAASMAIK;LAGLFNEQR;LPATEKPVLLSK;TPVIVTLK;TVLSANADHMAQIEGLMDDVDFK;VESVFETLVEDSAEEESTLTK;VLQLINDNTATALSYGVFR;VQEVLLK
sp|O75970|MPDZ_HUMAN	MPDZ	1;0;1;1;1;1;1;1;1;1;1	0.0754	10	12	GELGIFVQEIQEGSVAHR;GLGLSIVGK;HSLIGPDIK;HTGQTVLLTLMR;HVEVFELLKPPSGGLGFSVVGLR;IGDTDLAGMSSEQVAQVLR;NATQEAVAALLK;SVLPEGPVGHSGK;TILPGGVADQHGR;VMALDIFSSYTGR;YGTLTGELHMIELEK
sp|Q13151|ROA0_HUMAN	HNRNPA0	1;1;1;1;1;1;1;1;1;1	0.4754	10	19	AAVVKFHPIQGHR;AVPKEDIYSGGGGGGSR;CFGFVTYSNVEEADAAMAASPHAVDGNTVELK;EDIYSGGGGGGSR;EDSARPGAHAK;GDVAEGDLIEHFSQFGTVEK;GFGFVYFQNHDAADK;GHFEAFGTLTDCVVVVNPQTK;RGFGFVYFQNHDAADK;SGGGGGGGGSSWGGR
sp|P67809|YBOX1_HUMAN	YBX1	1;1;0;0;1;1;0;1;0;1;1;1;1;1;0;0	0.6049	10	28	AADPPAENSSAPEAEQGGAE;EDGNEEDKENQGDETQGQQPPQR;EDVFVHQTAIK;EDVFVHQTAIKK;FPPYYMR;GAEAANVTGPGGVPVQGSK;NDTKEDVFVHQTAIK;NFNYR;NGYGFINR;NYQQNYQNSESGEKNEGSESAPEGQAQQR;QNMYR;RPENPKPQDGK;RPQYSNPPVQGEVMEGADNQGAGEQGRPVR;RRPENPKPQDGK;SVGDGETVEFDVVEGEK;WFNVRNGYGFINR
sp|P34897|GLYM_HUMAN	SHMT2	1;1;1;1;0;1;1;1;1;1;1	0.2758	10	13	AHLLADMAHISGLVAAK;DSETSQR;GYSLVSGGTDNHLVLVDLRPK;IMGLDLPDGGHLTHGYMSDVK;ISATSIFFESMPYK;LIIAGTSAYAR;SAITPGGLR;SGLIFYR;TGLIDYNQLALTAR;VIPSPFK;VLELVSITANK
sp|P49915|GUAA_HUMAN	GMPS	1;1;1;1;1;1;1;1;1;1	0.1977	10	14	EEVVLLTHGDSVDK;ELFVQSEIFPLETPAFAIK;ELGLPEELVSR;ESQSVEEALK;ISQMPVILTPLHFDRDPLQK;LMQITSLHSLNAFLLPIK;QADFEAHNILR;THHNDTELIR;VIEPLKDFHKDEVR;VVYIFGPPVK
sp|P30837|AL1B1_HUMAN	ALDH1B1	1;1;1;1;1;1;1;1;1;1	0.2669	10	11	GFFIKPTVFGGVQDDMR;LAPALATGNTVVMK;LGSPWR;LLNLLADLVER;TFPTVNPTTGEVIGHVAEGDR;TFVEESIYNEFLER;VAFTGSTEVGHLIQK;VGNPFELDTQQGPQVDKEQFER;YFAGWADK;YGLAAAVFTR
sp|Q96GM5|SMRD1_HUMAN	SMARCD1	1;0;0;1;1;1;1;1;1;1;1;1	0.2854	10	12	EFMLSFAR;ELVPESQAYMDLLAFER;FSSFFK;IFISNTFNPAK;IHETIETINQLK;KRPAPQQIQQVQQQAVQNR;LDIQEALK;LLGIHTQTRPVIIQALWQYIK;RPAPQQIQQVQQQAVQNR;SLVIELDKDLYGPDNHLVEWHR;TATTQETDGFQVK;YLQQIFESQR
sp|Q9NVI7|ATD3A_HUMAN	ATAD3A	1;1;1;0;1;1;0;0;0;0;0;1;0;1;1;1;0;0;0;0;1	0.3707	10	13	AEGPGRGDEPSPS;AFVTDWDK;DALNLAQMQEQTLQLEQQSK;DKWSNFDPTGLER;FMLVLASNQPEQFDWAINDR;INEMVHFDLPGQEER;ITVLEALR;KQEESVQK;LALHSGMDYAIMTGGDVAPMGR;LFDWANTSR;LGKPSLVR;LLSRPQDALEGVVLSPSLEAR;LTEGMSGR;MCWLK;MYFDK;NILMYGPPGTGK;QQQLLNEENLR;QRYEDQLK;TAGTLFGEGFR;WSNFDPTGLER;YVLKPATEGK
sp|Q9Y266|NUDC_HUMAN	NUDC	1;1;1;1;1;1;1;1;1;1	0.3323	10	12	ELTDEEAER;FMDQHPEMDFSK;GQPAIIDGELYNEVK;LITQTFSHHNQLAQK;LQLEIDQK;LVSSDPEINTK;MMYDQR;TDFFIGGEEGMAEK;VEESSWLIEDGK;VVTVHLEK
sp|P26640|SYVC_HUMAN	VARS1	1;1;1;1;1;1;1;1;1;1	0.0807	10	10	ADYNLTR;ALSPLEEWLR;AVLVALK;EVYLHAIVR;IETMLGDVAVAVHPK;LLSPFMPFVTEELFQR;MVMLGLK;NVIHPFLSR;TWHAWMDNIR;VPLEVQEADEAK
sp|Q9BY77|PDIP3_HUMAN	POLDIP3	1;1;1;1;1;1;1;1;1;1	0.342	10	16	AMAPLHPHPAGMR;ELPAAEPVLSPLEGTK;FAASGGFLHHMAGLSSSK;LNARPGVGGVR;LVHPGVAEVVFVK;MTVNNLHPR;SSGASVTTQPTEFK;VGIQQGLLSQSTR;VNSASSSNPPAEVDPDTILK;VVQNDAYTAPALPSSIR
sp|Q9UNM6|PSD13_HUMAN	PSMD13	1;1;1;1;1;1;1;1;1;1	0.3457	10	13	ETIEDVEEMLNNLPGVTSVHSR;FYDLSSK;ITVNEVELLVMK;LEFWCTDVK;LNIGDLQVTK;LYENFISEFEHR;QMTDPNVALTFLEK;QWLIDTLYAFNSGNVER;TAWGQQPDLAANEAQLLR;VHMTWVQPR
sp|O14818|PSA7_HUMAN	PSMA7	1;1;1;1;1;1;1;1;1;1	0.4597	10	13	AITVFSPDGHLFQVEYAQEAVK;ALLEVVQSGGK;DIVVLGVEK;GRDIVVLGVEK;ILNPEEIEK;LTVEDPVTVEYITR;LYQTDPSGTYHAWK;RPFGISALIVGFDFDGTPR;YVAEIEK;YVAEIEKEKEENEK
sp|P09661|RU2A_HUMAN	SNRPA1	1;1;1;1;1;1;1;1;1;1	0.4706	10	10	GGPSPGDVEAIK;GLLQSGQIPGR;IPVIENLGATLDQFDAIDFSDNEIR;LDGFPLLR;LTAELIEQAAQYTNAVR;LYVIYK;NAIANASTLAEVER;SLTYLSILR;TFNPGAGLPTDK;VLDFQK
sp|Q92598|HS105_HUMAN	HSPH1	1;0;1;1;1;1;1;1;1;1;1	0.1702	10	14	AGGIETIANEFSDR;DISTTLNADEAVAR;DLLNMYIETEGK;IEVPLYSLLEQTHLK;MFEELGQR;NAVEEYVYEFR;NQQITHANNTVSNFK;QAYVDKLEELMK;SVNEVMEWMNNVMNAQAK;VNTHGIFTISTASMVEK;YNHIDESEMK
sp|Q8TEQ6|GEMI5_HUMAN	GEMIN5	1;1;1;1;1;1;1;1;1;1	0.0749	10	11	FHLGLFTDR;GVLQTAAER;LRPEDPVLK;LVFCLLELLSR;SLEAFFLYGR;SLLPLSTSLDHR;TSVFLVR;TVAEVQETLAEMIR;TVVTEHALHQHTISTLHWSPR;VIGELVGHTER
sp|P04181|OAT_HUMAN	OAT	1;1;1;1;1;1;1;1;1;1	0.2779	10	10	FAPPLVIK;FAPPLVIKEDELR;GIYLWDVEGR;GLLNAIVIK;HQVLFIADEIQTGLAR;IVFAAGNFWGR;LPSDVVTAVR;VAIAALEVLEEENLAENADK;WLAVDYENVRPDIVLLGK;YGAHNYHPLPVALER
sp|Q15149|PLEC_HUMAN	PLEC	1;1;1;1;0;1;1;1;1;1;1	0.0273	10	10	APVPASELLASGVLSR;DGHNLISLLEVLSGDSLPR;DLLRQFR;DPYSGSTISLFQAMQK;EGVMVAK;ESADPLGAWLQDAR;LAQGHTTVDELAR;LQNVQIALDYLR;LSFSGLR;SLLAWQSLR;SWSLATFR
sp|P50395|GDIB_HUMAN	GDI2	1;0;0;1;1;0;1;1;1;1;1;1;1	0.4337	10	11	EIRPALELLEPIEQK;FDLGQDVIDFTGHALALYR;FLMANGQLVK;FLVYVANFDEKDPR;FVSISDLLVPK;KFDLGQDVIDFTGHALALYR;KSDIYVCMISFAHNVAAQGK;LSAIYGGTYMLNKPIEEIIVQNGK;NPYYGGESASITPLEDLYK;TDDYLDQPCYETINR;VICILSHPIK;VPSTEAEALASSLMGLFEK;YIAIVSTTVETKEPEK
sp|P68104|EF1A1_HUMAN	EEF1A1	1;0;0;0;1;0;1;1;0;1;1;0;1;0;0;1;1;1	0.5649	10	23	DGNASGTTLLEALDCILPPTRPTDKPLR;EAAEMGK;EHALLAYTLGVK;EHALLAYTLGVKQLIVGVNK;EVSTYIK;IGGIGTVPVGR;IGYNPDTVAFVPISGWNGDNMLEPSANMPWFK;KDGNASGTTLLEALDCILPPTRPTDKPLR;LPLQDVYK;MDSTEPPYSQK;NDPPMEAAGFTAQVIILNHPGQISAGYAPVLDCHTAHIACK;QLIVGVNK;SGDAAIVDMVPGKPMCVESFSDYPPLGR;STTTGHLIYK;THINIVVIGHVDSGK;VETGVLKPGMVVTFAPVNVTTEVK;YEEIVK;YYVTIIDAPGHR
sp|Q8N1F7|NUP93_HUMAN	NUP93	1;1;1;1;1;1;1;1;1;1	0.1429	10	10	EALQYFYFLR;FTSDTKPIINK;GLDISHISQR;LTLSQFQK;LVPLNQESVEER;NFSDEIR;NLQEIQQAGER;NMALSIAER;NYTLVTVFGNLHQAQLGGVPGTYQLVR;TLITFAGMIPYR
sp|P31483|TIA1_HUMAN	TIA1	1;0;0;1;1;1;1;1;1;0;1;0;1;0;1	0.4663	10	30	AAFAPFGR;CYWGK;DMATGK;DTSSSTVVSTQR;FNSHESAAHAIVSVNGTTIEGHVVK;GYGFVSFFNK;HAAAALAAMNGR;HAAAALAAMNGRK;MIMDTAGNDPYCFVEFHEHR;QTFSPFGQIMEIR;SQDHFHVFVGDLSPEITTEDIK;TNWATR;VFPDKGYSFVR;VNWATTPSSQK;WDAENAIQQMGGQWLGGR
sp|Q99623|PHB2_HUMAN	PHB2	1;1;1;1;1;1;1;1;1;1	0.3913	10	11	AQVSLLIR;DLQMVNISLR;ESVFTVEGGHR;EYTAAVEAK;FNASQLITQR;IGGVQQDTILAEGLHFR;IPWFQYPIIYDIR;IVQAEGEAEAAK;VLPSIVNEVLK;VLSRPNAQELPSMYQR
sp|P26639|SYTC_HUMAN	TARS1	1;1;1;1;1;1;1;1;1;1	0.1563	10	12	ADMETLQR;AEHDSILAEK;FLGDIEVWDQAEK;FNLTYVSHDGDDK;GAYIYNALIEFIR;GFQEVVTPNIFNSR;MIAILTENYGGK;TISETIER;WELNSGDGAFYGPK;WPFWLSPR
sp|Q9UG63|ABCF2_HUMAN	ABCF2	1;1;1;1;1;1;1;1;1;1	0.1878	10	12	ELEDFEMK;ETTEVDLLTK;EVPIPEHIDIYHLTR;ILHGLGFTPAMQR;IPPPVIMVQNVSFK;LLTGELLPTDGMIR;LVDEEPQLTK;VALVGPNGAGK;YGLIGLNGIGK;YYTGNYDQYVK
sp|Q9NUD5|ZCHC3_HUMAN	ZCCHC3	1;1;1;1;1;1;1;1;1;1	0.3077	10	12	AEAAAAAMATPARPGEAEDAAERPLQDEPAAAAGPGK;AVHNSVAAQLTGVAGH;CEIELR;DFVVGALILR;DPAGEAVDPR;EFDVSFR;FGIWTGEYK;HCDVLAVPVK;HLPGAFFLGAER;TLFILFR
sp|P62333|PRS10_HUMAN	PSMC6	1;1;1;1;1;1;1;1;1;1	0.2905	10	11	ALQSVGQIVGEVLK;EMFNYAR;FSEGTSADR;GCLLYGPPGTGK;IHAGPITK;IHIDLPNEQAR;LSDGFNGADLR;NVCTEAGMFAIR;TLMELLNQMDGFDTLHR;VALDMTTLTIMR
sp|P22087|FBRL_HUMAN	FBL	1;1;1;1;1;1;1;1;1;1	0.4798	10	17	AWNPFR;DHAVVVGVYRPPPK;GKEDALVTK;IVALNAHTFLR;LAAAILGGVDQIHIKPGAK;MLIAMVDVIFADVAQPDQTR;MQQENMKPQEQLTLEPYER;NGGHFVISIK;VLYLGAASGTTVSHVSDIVGPDGLVYAVEFSHR;VSISEGDDKIEYR
sp|Q96T37|RBM15_HUMAN	RBM15	1;1;1;1;1;1;1;1;1;1	0.131	10	11	FENLDMSHR;KGDSWAYIQYESLDAAHAAWTHMR;LPEESGGR;LPPPPPPPLPR;LVLYDRPLK;LWVGGLGPWVPLAALAR;VAFVNFR;VDFADTEHR;VRPAYSLEPR;YQQQYLQPLPLTHYELVTDAFGHR
sp|P78406|RAE1L_HUMAN	RAE1	1;1;1;1;1;1;1;1;1;1	0.2772	10	12	APNYSCVMTGSWDK;CVAIFK;FSFWDK;FSFWDKDAR;GHEFYNPQK;KNYIFLR;MWDLSSNQAIQIAQHDAPVK;NAAEELKPR;QNKPTGFALGSIEGR;SSNPMMVLQLPER
sp|Q9Y490|TLN1_HUMAN	TLN1	1;1;1;1;1;1;1;1;1;1	0.0555	10	12	ADAEGESDLENSR;ALEATTEHIR;AVASAAAALVLK;EVIQEWNLTNIK;GLAGAVSELLR;GVGAAATAVTQALNELLQHVK;LAQAAQSSVATITR;LNEAAAGLNQAATELVQASR;TMLESAGGLIQTAR;VLGEAMTGISQNAK
sp|P08865|RSSA_HUMAN	RPSA	1;1;1;1;1;1;1;1;1;1	0.4339	10	18	AIVAIENPADVSVISSR;DPEEIEKEEQAAAEK;EHPWEVMPDLYFYR;EHPWEVMPDLYFYRDPEEIEKEEQAAAEK;FLAAGTHLGGTNLDFQMEQYIYK;FTPGTFTNQIQAAFR;GAHSVGLMWWMLAR;KSDGIYIINLK;LLVVTDPR;YVDIAIPCNNK
sp|Q14254|FLOT2_HUMAN	FLOT2	1;1;1;1;1;1;1;1;1;1	0.2991	10	13	IGEAEAAVIEAMGK;LLAELPASVHALTGVDLSK;MALVLEALPQIAAK;NVVLQTLEGHLR;QIAVEAQEILR;QVLLAQAEAEK;SILGTLTVEQIYQDRDQFAK;TDKELIATVR;TQTAVVQR;VDYLSSLGK
sp|Q15645|PCH2_HUMAN	TRIP13	1;1;1;1;1;1;1;1;1;1	0.2616	10	11	HSNVVILTTSNITEK;IDVAFVDR;IYLSCLEELMK;KEDINLSVR;LSLLLNDISR;NVNSNLITWNR;QQLLTLR;SHLLDYVMTTLLFSDK;VVLLHGPPGTGK;VVNAVLTQIDQIKR
sp|Q9NX63|MIC19_HUMAN	CHCHD3	1;1;1;1;1;1;1;1;1;1	0.4493	10	12	AAANEQLTR;CSALATQYMHCVNHAK;LSENVIDR;RVAEELALEQAK;SSEFYR;VAEELALEQAK;VTFEADENENITVVK;VTTEQYQK;YESHPVCADLQAK;YSGAYGASVSDEELK
sp|P52907|CAZA1_HUMAN	CAPZA1	1;1;1;1;1;1;1;1;0;1;0;0;1	0.6119	10	19	EASDPQPEEADGGLK;EGAAHAFAQYNMDQFTPVK;EGAAHAFAQYNMDQFTPVKIEGYEDQVLITEHGDLGNSR;ESCDSALR;FITHAPPGEFNEVFNDVR;FTITPPTAQVVGVLK;IEGYEDQVLITEHGDLGNSR;IIENAENEYQTAISENYQTMSDTTFK;IQVHYYEDGNVQLVSHK;KEASDPQPEEADGGLK;LLLNNDNLLR;NFWNGR;TIDGQQTIIACIESHQFQPK
sp|O60832|DKC1_HUMAN	DKC1	1;1;1;1;1;1;1;1;1;1	0.2607	10	13	ALETLTGALFQRPPLIAAVK;APQVVAEAAK;EIGDYIR;IMLPGVLR;LHNAIEGGTQLSR;MIEYDPER;SLPEEDVAEIQHAEEFLIKPESK;TGFINLDKPSNPSSHEVVAWIR;TTHYTPLACGSNPLKR;VVYPLEK
sp|O00567|NOP56_HUMAN	NOP56	1;1;1;1;1;1;1;1;1;1	0.1902	10	15	AQLGLGHSYSR;LHFHNLVK;LIAHAGSLTNLAK;LLLETHLPSK;LLLETHLPSKK;LSFYETGEIPR;MSQVAPSLSALIGEAVGAR;VLLGVGDPK;VLLHVLFEHAVGYALLALK;YGLIFHSTFIGR
sp|O95793|STAU1_HUMAN	STAU1	1;1;1;1;1;1;1;1;1;1	0.2322	10	11	ILQNEPLPER;LPPLPAVER;MPYLSHQQLPAGILPMVPEVAQAVGVSQGHHTK;NAAENMLEILGFK;NAAIAVLEELK;NAAIAVLEELKK;NLPVNFEVAR;TKPIVKPQTSPEYGQGINPISR;VPQAQPTKPALK;VSVGEFVGEGEGK
sp|Q5SW79|CE170_HUMAN	CEP170	1;1;1;1;1;1;1;1;1;1	0.0852	10	10	ASVASEVSTTSSTSKPPTGR;ATLEEHLR;DWALSSAAAVMEER;EFQQPSQITESTIHEIPTK;IDLLAQPR;LGEASDSELADADK;STGSATSLASQGER;TLLHLGSSAPGK;VADWLAQNNPPQMLWER;VFDESLNFR
sp|Q96EP5|DAZP1_HUMAN	DAZAP1	1;1;1;1;1;1;1;1;1;1	0.3686	10	26	FGVVTEVVMIYDAEK;FKDPNCVGTVLASRPHTLDGR;GFGFITFEDEQSVDQAVNMHFHDIMGK;GQNHNVQGFHPYR;IFVGGIPHNCGETELR;KFGVVTEVVMIYDAEK;LFVGGLDWSTTQETLR;NIDPKPCTPR;SQAPGQPGASQWGSR;SYFSQYGEVVDCVIMK
sp|O76021|RL1D1_HUMAN	RSL1D1	1;1;1;1;1;1;1;1;1;1	0.198	10	15	ALPASETPK;AVDALLTHCK;IGHVGMQIEHIIENIVAVTK;KAVDALLTHCK;LLPSLIGR;LLSSFDFFLTDAR;LTLPHSIR;TEQFYR;TVSQIISLQTLK;VPVSVNLLSK
sp|P11413|G6PD_HUMAN	G6PD	1;1;1;1;1;1;1;1;1;1	0.1903	10	10	GGYFDEFGIIR;GPTEADELMK;GYLDDPTVPR;IFGPIWNR;IYPTIWWLFR;LNSHMNALHLGSQANR;LPDAYER;LSNHISSLFR;LTVADIR;WDGVPFILR
sp|Q08J23|NSUN2_HUMAN	NSUN2	1;1;1;1;1;1;1;1;1;1	0.163	10	11	DGQWFTDWDAVPHSR;EDPFVFIPEDDPLFPPIEK;ELEDLEVDGQK;FHQFLVSETESGNISR;IITVSMEDVK;LFEHYYQELK;LQIDVDGR;LQQQQRPEDAEDGAEGGGK;MMGLEVLGEK;QLYMVSK
sp|Q15046|SYK_HUMAN	KARS1	1;1;1;1;1;1;1;1;1;1	0.1859	10	14	FELFVMK;FHVDISLTDFIQK;GDIIGVQGNPGK;INMVEELEK;LIFYDLR;LPETNLFETEETR;RGDIIGVQGNPGK;SEEEFIHINNK;VTYHPDGPEGQAYDVDFTPPFR;YSHLQPGDHLTDITLK
sp|Q15717|ELAV1_HUMAN	ELAVL1	0;1;1;1;1;1;1;1;1;1;1	0.4939	10	19	AINTLNGLR;DANLYISGLPR;DKVAGHSLGYGFVNYVTAK;DVEDMFSR;FAANPNQNK;GFGFVTMTNYEEAAMAIASLNGYR;NVALLSQLYHSPAR;SEAEEAITSFNGHKPPGSSEPITVK;SLFSSIGEVESAK;TNLIVNYLPQNMTQDELR;VLVDQTTGLSR
sp|Q13895|BYST_HUMAN	BYSL	1;1;1;1;1;1;1;1;1;1	0.2494	10	11	ALFKPGAWFK;EALLELLR;ELQSAVPR;FYNLVLLPR;GTGEAEEEYVGPR;IFASNLK;LQPHPQLSPEIR;QQQEELEAEHGTGDKPAAPR;TLADIIMEK;VLDALVFHFLGFR
sp|Q9Y617|SERC_HUMAN	PSAT1	1;1;1;1;1;1;1;1;1;1	0.2865	10	11	ALELNMLSLK;ASLYNAVTIEDVQK;DDLLGFALR;FGTINIVHPK;GVGISVLEMSHR;IINNTENLVR;LPHSVLLEIQK;MNIPFR;NVGSAGVTVVIVR;QVVNFGPGPAK
sp|Q9Y399|RT02_HUMAN	MRPS2	1;1;1;1;1;1;1;1;1;1	0.3446	10	13	ELFSVR;EPGDQGPAHPPGADMSHSL;ESEDSTDFNDK;FMEPYIFGSR;HSDFFNVK;KGIILFISR;LLFGPTVR;LPDLIIFLHTLNNIFEPHVAVR;QQVEALYR;RQQVEALYR
sp|P51114|FXR1_HUMAN	FXR1	1;1;1;1;1;1;1;1;0;1;1	0.2415	10	11	DVHEDSLTVVFENNWQPER;EDLMGLAIGTHGSNIQQAR;EISEGDEVEVYSR;ESIGNVQVLLEYHIAYLK;IEGDNENKLPR;KDELSDWSLAGEDDRDSR;KVPGVTAIELDEDTGTFR;LPPPPDIK;LQIDEQLR;SSISSVLK;VNILSDMHLR
sp|P30876|RPB2_HUMAN	POLR2B	1;1;1;1;1;1;1;1;1;1	0.1065	10	12	GPIQILNR;ISNLLSDYGYHLR;LLLAALGR;LTFASTLSHLR;MDTLAHVLYYPQKPLVTTR;MTIGHLIECLQGK;QEVPIIIVFR;QMDIIVSEVSMIR;TSETGIVDQVMVTLNQEGYK;VSGDDVIIGK
sp|Q14839|CHD4_HUMAN	CHD4	1;1;1;1;1;1;1;1;1;1	0.0549	10	10	AYVSLFMR;ENEFSFEDNAIR;FAEMEER;GNFLEIK;GPFLVSAPLSTIINWER;LLEQALVIEEQLR;LPATIAR;MMMVLGAK;TVQTAVFLYSLYK;VGGNIEVLGFNAR
sp|Q9UJS0|CMC2_HUMAN	SLC25A13	1;1;1;0;1;0;1;1;1;1;1;1;0	0.2356	10	11	DLGFFGIYK;FGLGSVAGAVGATAVYPIDLVK;GEVTFEDVK;KIYSTLAGTR;LAVATFAGIENK;LQVAGEITTGPR;MTLADIER;SSPQFGVTLLTYELLQR;STGSFVGELMYK;TVELLSGVVDQTK;VTAIDFR;WFYIDFGGVKPMGSEPVPK;YEGFFGLYR
sp|P67936|TPM4_HUMAN	TPM4	0;1;1;0;0;1;1;1;0;1;0;0;1;0;0;1;1;0;0;1	0.6169	10	12	AEFAER;AEGDVAALNR;AEVSELK;CGDLEEELK;EDKYEEEIK;EENVGLHQTLDQTLNELNCI;EKAEGDVAALNR;IQALQQQADEAEDR;IQLVEEELDRAQER;KIQALQQQADEAEDR;KLVILEGELER;LATALQK;MEIQEMQLK;NVTNNLK;RIQLVEEELDR;SLEAASEK;TIDDLEEK;YEEEIK;YEEVAR;YSEKEDKYEEEIK
sp|Q9Y277|VDAC3_HUMAN	VDAC3	1;1;1;1;1;1;1;1;1;1	0.4664	10	19	AADFQLHTHVNDGTEFGGSIYQK;GYGFGMVK;LSQNNFALGYK;LTLDTIFVPNTGK;LTLDTIFVPNTGKK;LTLSALIDGK;SCSGVEFSTSGHAYTDTGK;VCNYGLTFTQK;VNNASLIGLGYTQTLRPGVK;WNTDNTLGTEISWENK
sp|Q9Y5V3|MAGD1_HUMAN	MAGED1	0;0;1;0;1;1;1;1;1;1;1;1;0;1	0.2147	10	12	ASEAVLWEALR;ASEAVLWEALRK;EIDKEEHLYILISTPESLAGILGTTK;EYTDVYPEIIER;FGIQLK;GPNAAYDFSQAATTGELAANK;HPLLGDLR;INNLNVEENSSGDQR;KFGIQLK;LLTYEFVK;RAPLAAGTWR;RVPNSNPPEYEFLWGLR;SYHETSK;VGPNATYNFSQSLNANDLANSRPK
sp|Q15637|SF01_HUMAN	SF1	1;1;1;1;1;1;1;1;1;1	0.2081	10	14	AYIVQLQIEDLTR;FQRPGDPQSAQDK;HNLITEMVALNPDFKPPADYKPPATR;ILRPWQSSETR;QGIETPEDQNDLR;QGIETPEDQNDLRK;SITNTTVCTK;TVIPGMPTVIPPGLTR;VMIPQDEYPEINFVGLLIGPR;WNQDTMEQK
sp|Q96HS1|PGAM5_HUMAN	PGAM5	1;1;1;1;1;1;1;1;1;1	0.3806	10	14	AIETTDIISR;ALQFPPEGWLR;EPLSLINVR;EQAELTGLR;HIFLIR;HSQYHVDGSLEK;IEAAFR;LSLNNGSITHLVIRPNGR;QEEDSYEIFICHANVIR;TLGDTGFMPPDK
sp|Q07065|CKAP4_HUMAN	CKAP4	1;1;1;1;1;1;1;1;1	0.2159	9	12	DFTSLENTVEER;DLSDGIHVVK;EWDMEALR;KPPPAPQQPPPPPAPHPQQHPQQHPQNQAHGK;LSSLDNLK;QREELGQGLQGVEQK;TAVDSLVAYSVK;VASLEESEGNKQDLK;VQEQVHTLLSQDQAQAAR
sp|P57678|GEMI4_HUMAN	GEMIN4	1;1;1;1;1;1;1;1;1	0.087	9	9	ALIIIWAK;EFVLPFLR;KLEQLDWTVGLR;LLETVIDVSTADR;LPSETIFVGCEFLHHLLR;LVIVHPEVTVK;SFFEGHFK;SLSWLHR;VLAGILR
sp|Q13618|CUL3_HUMAN	CUL3	1;1;1;1;1;1;1;1;1	0.1133	9	9	AMVLFR;DILMYMDR;FLLESFNNDR;GLTEQEVETILDK;HAFEIFR;KHEIEAAIVR;NAYTMVLHK;QTLLDMIAR;TIVEMENSGLVHMLK
sp|O96008|TOM40_HUMAN	TOMM40	1;1;1;1;1;1;1;1;1	0.3435	9	11	ANLLFK;FVNWQVDGEYR;KLPPLPLTLALGAFLNHR;LPPLPLTLALGAFLNHR;LPPLPLTLALGAFLNHRK;MQDTSVSFGYQLDLPK;QLSPTEAFPVLVGDMDNSGSLNAQVIHQLGPGLR;RPGEEGTVMSLAGK;YTLNNWLATVTLGQAGMHATYYHK
sp|O94905|ERLN2_HUMAN	ERLIN2	1;1;1;1;1;1;0;1;0;1;1	0.4041	9	11	ADAECYTAMK;DIPNMFMDSAGSVSK;IEEGHIGVYYR;IEVVNFLVPNAVYDIVK;KISEIEDAAFLAR;LALQQDLTSMAPGLVIQAVR;LLIAAQK;NYELMESEK;SVQTTLQTDEVK;VAQVAEITYGQK;VTKPNIPEAIR
sp|Q15424|SAFB1_HUMAN	SAFB	0;1;1;1;0;0;1;1;0;0;0;1;1;0;0;1;1	0.2383	9	11	ADSLLAVVK;AIEDEGGNPDEIEITSEGNK;AIEDEGGNPDEIEITSEGNKK;CYGFVTMSTAEEATK;DGWGGYGSDK;DGWGGYGSDKR;ELPEQLQEHAIEDK;ELPEQLQEHAIEDKETINNLDTSSSDFTILQEIEEPSLEPENEK;KFDFDACNEVPPAPK;KLAEEEDLFDSAHPEEGDLDLASESTAHAQSSK;LAEEEDLFDSAHPEEGDLDLASESTAHAQSSK;MQAQWER;MSSPEDDSDTK;SEPVKEESSELEQPFAQDTSSVGPDR;SVLMER;SWQGTADGGMMDR;YHSDFNR
sp|O95232|LC7L3_HUMAN	LUC7L3	1;1;1;1;1;1;1;1;1	0.1898	9	13	EKQSEDTNTESK;IQVLTDKIDVLLQQIEELGSEGK;IQVLTDKIDVLLQQIEELGSEGKVEEAQGMMK;LVEQLKEER;NLAPDEK;QSEDTNTESK;STTSTIESFAAQEK;VDDHLMGK;VEEAQGMMK
sp|P43686|PRS6B_HUMAN	PSMC4	1;1;1;1;1;1;1;1;1	0.2775	9	10	ADTLDPALLRPGR;AVAHHTTAAFIR;EFLHAQEEVK;ENAPAIIFIDEIDAIATK;FDAQTGADR;ILLELLNQMDGFDQNVNVK;LQQELEFLEVQEEYIKDEQK;VVGSEFVQK;YIVLAK
sp|P15170|ERF3A_HUMAN	GSPT1	1;1;1;1;1;1;1;1;1	0.2204	9	12	HFTILDAPGHK;HLIVLINK;HNVEVLGILSDDVETDTVAPGENLK;KEHVNVVFIGHVDAGK;KGEFETGFEK;LVPFLK;MDDPTVNWSNER;SVVAPPGAPK;TFDAQIVIIEHK
sp|P11177|ODPB_HUMAN	PDHB	1;1;1;1;1;1;1;1;1	0.2702	9	9	DAINQGMDEELER;DAINQGMDEELERDEK;DFLIPIGK;DIIFAIK;EGVECEVINMR;ILEDNSIPQVK;TYYMSGGLQPVPIVFR;VFLLGEEVAQYDGAYK;VTGADVPMPYAK
sp|P62269|RS18_HUMAN	RPS18	1;1;1;1;1;1;1;1;1	0.4868	9	14	ADIDLTK;AGELTEDEVER;FQHILR;IPDWFLNR;KIAFAITAIK;RAGELTEDEVER;VITIMQNPR;VLNTNIDGRR;YSQVLANGLDNK
sp|Q02543|RL18A_HUMAN	RPL18A	1;1;1;1;1;1;1;1;1	0.4261	9	12	AHSIQIMK;DLTTAGAVTQCYR;FPLPHR;FWYFVSQLK;IFAPNHVVAK;NFGIWLR;RPNTFF;SSGEIVYCGQVFEK;VKNFGIWLR
sp|Q6ZVM7|TM1L2_HUMAN	TOM1L2	1;1;1;1;1;1;1;1;1	0.2584	9	13	DFIDSVLVK;GVEFPMADLDALSPIHTPQR;IVELISR;QSSEGIPVAQPSVMDDIEVWLR;SELDVVR;SSPDLTGVVHIYEELK;SVPEVDPAATMPR;TDLKGDDLEEGVTSEEFDKFLEER;VLALIQAWADAFR
sp|P82930|RT34_HUMAN	MRPS34	1;1;1;1;1;1;1;1;1	0.4128	9	14	AMIIAER;AWGILTFK;DSQLYAVDYETLTRPFSGR;EIEHVMYHDWR;LIAELAR;LLQLLGR;LPLFGLGR;MEPWDYPAK;VRPDYTAQNLDHGK
sp|P55795|HNRH2_HUMAN	HNRNPH2	0;1;0;0;1;1;0;1;0;1;0;1;1;0;0;0;1;1;0	0.559	9	29	ANMQHR;ATENDIYNFFSPLNPMR;DKANMQHR;DLNYCFSGMSDHR;EEIVQFFSGLEIVPNGMTLPVDFQGR;EGRPSGEAFVELESEEEVK;ETMGHR;GAYGGGYGGYDDYGGYNDGYGFGSDR;GLPFGCSK;GLPWSCSADEVMR;HTGPNSPDTANDGFVR;IQNGTSGIR;SNSVEMDWVLK;STGEAFVQFASQEIAEK;STGEAFVQFASQEIAEKALK;VHIEIGPDGR;VTGEADVEFATHEDAVAAMAK;YGDGGSSFQSTTGHCVHMR;YIEIFKSSR
sp|Q9BYN8|RT26_HUMAN	MRPS26	1;1;1;1;1;1;1;1;1	0.4146	9	10	AGVLAER;EGLVVRPQR;ELMAWNQAENR;EREVLQLQEEVK;EVLQLQEEVK;KAEEVQAWAQR;KNYNWAITR;VEAALDSR;VNMPPAVDPAEFFVLMER
sp|Q92552|RT27_HUMAN	MRPS27	1;1;1;1;1;1;1;1;1	0.2222	9	11	ALQVMEK;AVYHNMPLIWKPGYLDR;EALDVLGAVLK;EEIDHAEYYLYK;KLPVSSLTISR;KTDFSWEEER;LIDNISSR;LPQYLER;NWTIHTWIR
sp|P06748|NPM_HUMAN	NPM1	1;1;1;1;1;1;1;1;1	0.3639	9	14	DELHIVEAEAMNYEGSPIK;GPSSVEDIK;MQASIEK;MSVQPTVSLGGFEITPPVVLR;MTDQEAIQDLWQWR;SNQNGKDSKPSSTPR;TVSLGAGAK;TVSLGAGAKDELHIVEAEAMNYEGSPIK;VDNDENEHQLSLR
sp|Q10570|CPSF1_HUMAN	CPSF1	1;1;1;1;1;1;1;1;1	0.07	9	9	EVLLVALGSR;HGFLILSR;IFLWSLR;LVVLPFR;SSFLPSYIIDVR;TLSLHYFEEPELR;TLSLVSR;YIHPQQEAFSIQLISPVSWEAIPNAR;YIVQVSPLGIR
sp|P14649|MYL6B_HUMAN	MYL6B	1;1;1;0;1;1;1;1;1;1	0.4856	9	11	AEPAVPQAPQK;GQGTYEDYLEGFR;HVLTTLGEK;ILYSQCGDVMR;RVDFETFLPMLQAVAK;TKAEPAVPQAPQK;TQEPPVDLSK;VMGAELR;VVIEFNK;VVIEFNKDQLEEFKEAFELFDR
sp|Q13573|SNW1_HUMAN	SNW1	1;1;1;1;1;1;1;1;1	0.2201	9	10	DISEVIALGVPNPR;GLQTVHINENFAK;LAEALYIADRK;LAPAQYIR;LLEDFGDGGAFPEIHVAQYPLDMGR;NLDKDMYGDDLEAR;TSNEVQYDQR;VAAAMPVR;YTPSQQGVAFNSGAK
sp|Q96AE4|FUBP1_HUMAN	FUBP1	0;1;0;1;1;1;1;1;1;1;0;1	0.2003	9	9	AWEEYYK;CQHAAEIITDLLR;FAVGIVIGR;GTPQQIDYAR;IAQITGPPDR;IGGDAGTSLNSNDYGYGGQK;IGGNEGIDVPIPR;IQFKPDDGTTPER;IQIAPDSGGLPER;LLDQIVEK;QLIEEK;TGLIIGK
sp|Q96SI9|STRBP_HUMAN	STRBP	1;1;1;1;0;1;1;1;0;1;1;0;0	0.1994	9	11	AIDLMNALMR;DKPTETLLNTVK;DNLPIQIQK;EDITHSAQHALR;FVMEVEVDGQK;GWPLELICEK;LSAFGQIYK;MVLLPVMK;NPVMELNEK;RPFEDGLGDDKDPNKK;VILTSPLIRDELEK;YELISETGGSHDK;YELISETGGSHDKR
sp|O75955|FLOT1_HUMAN	FLOT1	1;1;1;1;1;1;1;1;1	0.3021	9	11	AAYDIEVNTR;AIMAHMTVEEIYKDR;DIHDDQDYLHSLGK;HGVPISVTGIAQVK;ISLNTLTLNVK;ITLVSSGSGTMGAAK;TEAEIAHIALETLEGHQR;VASSDLVNMGISVVSYTLK;VSAQYLSEIEMAK
sp|P62280|RS11_HUMAN	RPS11	1;1;1;1;1;1;1;1;1	0.5	9	12	DVQIGDIVTVGECRPLSK;EAIEGTYIDK;EAIEGTYIDKK;ILSGVVTK;NIGLGFK;NMSVHLSPCFR;QPTIFQNK;RDYLHYIR;VLLGETGK
sp|P20618|PSB1_HUMAN	PSMB1	1;1;1;1;1;1;1;1;1	0.4647	9	15	AGGSASAMLQPLLDNQVGFK;AMTTGAIAAMLSTILYSR;DLGMEPHR;DVFISAAER;EETVSLR;FFPYYVYNIIGGLDEEGK;NMQNVEHVPLSLDR;RFFPYYVYNIIGGLDEEGK;TVIGCSGFHGDCLTLTK
sp|Q00325|MPCP_HUMAN	SLC25A3	1;1;1;1;1;1;1;1;1	0.279	9	10	FGFYEVFK;GIFNGFSVTLK;GSSASLVLK;GVAPLWMR;GWAPTFLGYSMQGLCK;IQTQPGYANTLR;LPRPPPPEMPESLK;TVEALYK;VLYSNMLGEENTYLWR
sp|P62753|RS6_HUMAN	RPS6	1;1;1;1;1;1;1;1;1	0.3414	9	9	DIPGLTDTTVPR;EEAAEYAK;GCIVDANLSVLNLVIVK;KLFNLSK;LFNLSKEDDVR;LIEVDDER;LIEVDDERK;LNISFPATGCQK;MATEVAADALGEEWK
sp|Q15021|CND1_HUMAN	NCAPD2	1;1;1;1;1;1;1;1;1	0.0849	9	10	AQGPLAMLQHFDTIYSILHHFR;DQFLDTLQAHGHDVNSFVR;EAITHLLGVALTR;GFVHPDPLWIPFK;KITEAIGIISK;LLFTMLEK;SGGVNQYVVQEVLSIK;VLQLFTR;YNHMLSATVK
sp|P18669|PGAM1_HUMAN	PGAM1	1;1;1;1;1;1;1;1;1	0.5748	9	13	ALPFWNEEIVPQIK;FSGWYDADLSPAGHEEAK;HGESAWNLENR;HLEGLSEEAIMELNLPTGIPIVYELDK;HYGGLTGLNK;NLKPIKPMQFLGDEETVR;SYDVPPPPMEPDHPFYSNISK;VLIAAHGNSLR;YADLTEDQLPSCESLK
sp|P63010|AP2B1_HUMAN	AP2B1	1;1;1;1;1;1;1;0;1;1	0.1804	9	9	APEVSQYIYQVYDSILK;DLIADSNPMVVANAVAALSEISESHPNSNLLDLNPQNINK;GLEISGTFTHR;IQPGNPNYTLSLK;LAPPLVTLLSGEPEVQYVALR;LHDINAQMVEDQGFLDSLR;LQNNNVYTIAK;LSHANSAVVLSAVK;QVFLATWK;SQPDMAIMAVNSFVK
sp|Q86Y56|DAAF5_HUMAN	DNAAF5	1;1;1;1;1;1;1;1;1	0.1146	9	10	AIQDAILEVLK;ALAVHLLDLGLR;DILAPNLQWHAGR;EGSGLFPDLLVR;HIGPLLER;IINTFLK;LAGPVPAR;SVDDVLSHFAQR;TPSASGLLVLASAMR
sp|P62910|RL32_HUMAN	RPL32	1;1;1;1;1;1;1;1;1	0.5481	9	12	AALRPLVKPK;AAQLAIR;ELEVLLMCNK;FKGQILMPNIGYGSNK;FLVHNVK;GQILMPNIGYGSNK;GQILMPNIGYGSNKK;SYCAEIAHNVSSK;TKHMLPSGFR
sp|P25205|MCM3_HUMAN	MCM3	1;1;1;1;1;1;1;1;1	0.1163	9	11	APAGQLPR;GSSGVGLTAAVTTDQETGER;LIVNVNDLR;SKDIFDQLAK;SLAPSIHGHDYVK;TAIHEVMEQGR;TLETLIR;VALLDVFR;VQVVGTYR
sp|P07948|LYN_HUMAN	LYN	1;1;1;0;0;1;1;1;1;1;1	0.2832	9	13	DFDPVHGDVIK;DPEEQGDIVVALYPYDGIHPDDLSFK;GSFSLSVR;GSLLDFLK;IADFGLAR;IPYPGR;LGAGQFGEVWMGYYNNSTK;QLLAPGNSAGAFLIR;TLKPGTMSVQAFLEEANLMK;TNADVMTALSQGYR;VLEEHGEWWK
sp|P32969|RL9_HUMAN	RPL9	1;1;1;1;1;1;1;1;1	0.651	9	21	DELILEGNDIELVSNSAALIQQATTVK;DFNHINVELSLLGK;KFLDGIYVSEK;MRPGVACSVSQAQK;NFLGEK;RDFNHINVELSLLGK;SVYAHFPINVVIQENGSLVEIR;TICSHVQNMIK;TILSNQTVDIPENVDITLK
sp|Q15020|SART3_HUMAN	SART3	1;1;1;1;1;1;1;1;1	0.082	9	9	DLVLSVHNR;EHVYDLFEK;ELWDSIMTR;GLALWEAYR;IQLIFER;TEGSLEDWDIAVQK;VKDLVLSVHNR;YANMWLEYYNLER;YSQYLDR
sp|Q14498|RBM39_HUMAN	RBM39	1;1;1;1;1;1;1;1;1	0.266	9	13	ALEQLNGFELAGRPMK;CPSIAAAIAAVNALHGR;DLEEFFSTVGK;GIFEPFGR;HGGVIHIYVDK;LYVGSLHFNITEDMLR;MITAAYVPLPTYHNLFPDSMTATQLLVPSR;TDASSASSFLDSDELER;VLGVPIIVQASQAEK
sp|Q9BZZ5|API5_HUMAN	API5	1;1;1;1;1;1;1;1;1	0.2118	9	10	ELPQFATGENLPR;EVEELILTESK;GTLGGLFSQILQGEDIVR;KLPDFLTAK;LQFSYVECLLYSFHQLGR;LQYFAR;NYGILADATEQVGQHK;PTVEELYR;STVTLSWKPVQK
sp|P13674|P4HA1_HUMAN	P4HA1	1;1;1;1;1;1;1;1;1	0.2116	9	11	AEEDKLEQIK;DPEGFVGHPVNAFK;FILAPAK;GVAVDYLPER;HAACPVLVGNK;SAWLSGYENPVVSR;VAYTEADYYHTELWMEQALR;VSVLDYLSYAVYQQGDLDK;YFEYIMAK
sp|Q92665|RT31_HUMAN	MRPS31	1;1;1;1;1;1;1;1;1	0.2633	9	13	DLLGIIK;HFMELVTCGLSK;IEPLSPELVAAASAVADSLPFDK;ISFSNIISDMK;NPYLSVK;RLNIFDMMAVTK;SELLSQLQQHEEESR;VEHIEWFR;VELSTVNVR
sp|Q06830|PRDX1_HUMAN	PRDX1	1;1;1;0;1;1;1;1;1;0;0;1	0.7035	9	12	ADEGISFR;ATAVMPDGQFK;DISLSDYK;GLFIIDDKGILR;HGEVCPAGWKPGSDTIKPDVQK;KQGGLGPMNIPLVSDPK;LNCQVIGASVDSHFCHLAWVNTPK;LVQAFQFTDK;QGGLGPMNIPLVSDPK;QITVNDLPVGR;SVDETLR;TIAQDYGVLK
sp|Q9BQ67|GRWD1_HUMAN	GRWD1	1;1;1;1;1;1;1;1;1	0.4484	9	13	ACMLTTATAHDGDVNVISWSR;AQTGAPCLSFDIVR;EGEELVMDEEAYVLYHR;ELHWHPQCPGLLVSTALSGFTIFR;LLQVVEEPQALAAFLR;NIHLWTPTDGGSWHVDQRPFVGHTR;QHVAPVTSVEWHPQDSGVFAASGADHQITQWDLAVER;QHVAPVTSVEWHPQDSGVFAASGADHQITQWDLAVERDPEAGDVEADPGLADLPQQLLFVHQGETELK;REPFLLSGGDDGALK
sp|Q9BUP0|EFHD1_HUMAN	EFHD1	1;1;1;0;1;1;1;1;0;1;1	0.5272	9	9	AAAGELQEDSGLMALAK;AEQDER;APTASADAELSAQLSR;DGFIDLMELK;DLESMFK;EFLLIFHK;EVDEDFDGK;LDINEGAARPR;LGAPQTHLGLK;REEAEESGPQLAPLGAPAPEPKPEPEPPAR;RLDINEGAARPR
sp|P22061|PIMT_HUMAN	PCMT1	1;1;1;1;1;1;1;1;1	0.4273	9	13	DDPTLLSSGR;LILPVGPAGGNQMLEQYDK;LILPVGPAGGNQMLEQYDKLQDGSIK;MKPLMGVIYVPLTDKEK;SGGASHSELIHNLR;TDKVFEVMLATDR;VFEVMLATDR;VIGIDHIK;VQLVVGDGR
sp|Q08380|LG3BP_HUMAN	LGALS3BP	1;1;1;1;1;1;1;1;1	0.1436	9	10	AVDTWSWGER;ELSEALGQIFDSQR;IDITLSSVK;LASAYGAR;RIDITLSSVK;SDLAVPSELALLK;SLGWLK;TLQALEFHTVPFQLLAR;VEIFYR
sp|Q07666|KHDR1_HUMAN	KHDRBS1	1;1;1;1;1;1;1;1;0;1	0.2867	9	22	ASPATQPPPLLPPSATGPDATVGGPAPTPLLPPSATASVK;DDEENYLDLFSHK;DSLDPSFTHAMQLLTAEIEK;GAAPPPPPVPR;GVPPPPTVR;ILGPQGNTIK;KDDEENYLDLFSHK;SGSMDPSGAHPSVR;YLPELMAEK;YLPELMAEKDSLDPSFTHAMQLLTAEIEK
sp|P61313|RL15_HUMAN	RPL15	1;1;1;1;1;1;1;1;1	0.3578	9	12	CWQYR;FFEVILIDPFHK;NPDTQWITKPVHK;NTLQLHR;QGYVIYR;QLSALHR;RNPDTQWITKPVHK;VLNSYWVGEDSTYK;YIQELWR
sp|Q02978|M2OM_HUMAN	SLC25A11	1;1;1;1;1;1;1;1;1	0.3376	9	12	FLFGGLAGMGATVFVQPLDLVK;GIYTGLSAGLLR;LGIYTVLFER;LGPHTVLTFIFLEQMNK;MIDGKPEYK;NGLDVLFK;NVFNALIR;TSFHALTSILK;YEGFFSLWK
sp|P51665|PSMD7_HUMAN	PSMD7	1;1;1;1;1;1;1;1;1	0.4444	9	13	DIKDTTVGTLSQR;IVGWYHTGPK;LPINHQIIYQLQDVFNLLPDVSLQEFVK;NDIAINELMK;SVVALHNLINNK;TFEHVTSEIGAEEAEEVGVEHLLR;TNDQMVVVYLASLIR;VVVHPLVLLSVVDHFNR;YCPNSVLVIIDVKPK
sp|Q969G3|SMCE1_HUMAN	SMARCE1	1;1;1;1;1;1;1;1;1	0.2579	9	11	AEAALEEESR;AYHNSPAYLAYINAK;FLESTDSFNNELKR;IAAEIAQAEEQAR;KLEAELLQIEER;LISEILSESVVPDVR;QVQSLMVHQR;SQSSIVPEEEQAANK;SRAEAALEEESR
sp|O14776|TCRG1_HUMAN	TCERG1	1;1;1;1;1;1;1;1;1	0.0911	9	9	AIVPLEAR;GPPPPPTASEPTR;LIVAYVDDLDRR;LSMWDRPDDLIGR;SDFFELLSNHHLDSQSR;SSDVSWSDTR;VYYYNAR;WESGSLLER;YLVLDCVPEER
sp|Q8WTT2|NOC3L_HUMAN	NOC3L	1;1;1;1;1;1;1;1;1	0.1475	9	10	FAAHLIAGAPSEGSGALKPELSR;FLQGDSFLNEDLNQLIK;FYLENLEQMVK;GLAEVAVK;KLVIVSLMELFK;LCTLALHVLPNSSIGILATTR;LREFEEGLVSQYK;LVIVSLMELFK;SPLLPAVLEGLAK
sp|O43592|XPOT_HUMAN	XPOT	1;1;1;1;1;1;1;1;1	0.104	9	9	ANVEAIMLAVMK;DGPVGFADFVYK;HIVPACFLAPLK;LAQVSPELLLASVR;NAQEALQAIETK;QLTVLSDQQK;TAYLFSR;TCFIILSK;YSELTTVQQQLIR
sp|Q6PJG6|BRAT1_HUMAN	BRAT1	1;1;1;1;1;1;1;1;1	0.1364	9	10	AQGLELALVFLGQTLGPPR;DGHADAAQDTEQFVATVLQAASR;DLDWEVR;SGWIQGLR;SLDLEGLR;STLAESSDHVEK;VQDLSSGVLSFSLR;VTQALNVLTTTFGR;WLLSSPK
sp|Q96T88|UHRF1_HUMAN	UHRF1	1;1;1;1;1;1;1;1;1	0.1286	9	10	GFWYDAEISR;IIFVDEVFK;LNDTIQLLVR;LWNEVLASLK;NDASEVVLAGER;QSLVLPHSTK;SGFLVWR;VEPYSLTAQQSSLIR;VQVSESGVHRPHVAGIHGR
sp|Q9BSJ2|GCP2_HUMAN	TUBGCP2	1;1;1;1;1;1;1;1;1	0.1053	9	10	ATPQVPVLR;EIIYTLK;ILPVAASYSAVTR;LWFYIQPAMR;NFSAHLLDLLAR;NLDPLVYLLSK;TPYVTTTVSAHSAK;VLLDFLMEEK;WPLSLIINR
sp|P35606|COPB2_HUMAN	COPB2	1;1;1;1;1;1;1;1;1	0.1115	9	9	DNNQFASASLDR;EAFVVEEWVK;FELALQLGELK;IWHSSTYR;LESTLNYGMER;NVMEEGKDFQPSR;SVNGLAFYDWDNTELIR;VHMFEAHSDYIR;VLPTIPK
sp|P25789|PSA4_HUMAN	PSMA4	1;1;1;1;1;1;1;1;1	0.5364	9	11	ATCIGNNSAAAVSMLK;HYGFQLYQSDPSGNYGGWK;LLDEVFFSEK;LNEDMACSVAGITSDANVLTNELR;LYQVEYAMEAIGHAGTCLGILANDGVLLAAER;QAYTQFGGK;RPFGVSLLYIGWDK;SALALAIK;VEIATLTR
sp|Q14203|DCTN1_HUMAN	DCTN1	1;1;1;1;1;1;1;1;1	0.0947	9	9	AFLQGGQEATDIALLLR;DSPLLLQQISAMR;ELTNQQEASVER;IKGEELSEANVR;LEETQALLR;MQEQQADLQR;SPSAQLMEQVAQLK;TSQLLETLNQLSTHTHVVDITR;VDELTTDLEILK
sp|Q96KR1|ZFR_HUMAN	ZFR	1;1;1;1;1;1;1;1;1	0.1192	9	11	AGYSQGATQYTQAQQTR;AISSASSPQSPGDALR;ASQNTSSSNSSTR;CLDALAALR;GLTTTGNSSLNSTSNTK;HATIYPTEEELQAVQK;QAAAAAAAAAATAAWTGTTFTK;QLAVISPEK;RYEEDMYWR
sp|P30041|PRDX6_HUMAN	PRDX6	1;1;1;1;1;1;1;1;1	0.5	9	13	DFTPVCTTELGR;ELAILLGMLDPAEKDEK;FHDFLGDSWGILFSHPR;LAPEFAK;LIALSIDSVEDHLAWSK;PGGLLLGDVAPNFEANTTVGR;VVFVFGPDK;VVFVFGPDKK;VVISLQLTAEK
sp|P15121|ALDR_HUMAN	AKR1B1	1;1;1;1;1;1;1;1;1	0.3544	9	10	EELFIVSK;GIVVTAYSPLGSPDRPWAKPEDPSLLEDPR;LDYLDLYLIHWPTGFKPGK;MPILGLGTWK;NLVVIPK;REELFIVSK;SPPGQVTEAVK;TTAQVLIR;YKPAVNQIECHPYLTQEK
sp|P25786|PSA1_HUMAN	PSMA1	1;1;1;1;1;1;1;1;1	0.3878	9	12	ADEPMEH;AQPAQPADEPAEK;FVFDRPLPVSR;IHQIEYAMEAVK;ILHVDNHIGISIAGLTADAR;LVSLIGSK;NQYDNDVTVWSPQGR;THAVLVALK;TQIPTQR
sp|P62906|RL10A_HUMAN	RPL10A	1;1;1;1;1;1;1;1;1	0.4147	9	11	AVDIPHMDIEALK;AVDIPHMDIEALKK;DTLYEAVR;FPSLLTHNENMVAK;FSVCVLGDQQHCDEAK;ILGPGLNK;NWQNVR;VLCLAVAVGHVK;YDAFLASESLIK
sp|P12814|ACTN1_HUMAN	ACTN1	0;0;0;1;0;1;1;0;1;0;0;1;1;0;1;0;0;0;1;1;0;0;0	0.3027	9	12	AETAANR;AIMTYVSSFYHAFSGAQK;ASIHEAWTDGK;ATLPDADKER;CQLEINFNTLQTK;DGLGFCALIHR;ETADTDTADQVMASFK;FAIQDISVEETSAK;GISQEQMNEFR;GYEEWLLNEIR;HTNYTMEHIR;IDQLEGDHQLIQEALIFDNK;IMSIVDPNR;KHEAFESDLAAHQDR;LAILGIHNEVSK;LASDLLEWIR;LEDFRDYR;LMLLLEVISGER;NVNIQNFHISWK;NYITMDELR;TFTAWCNSHLR;TINEVENQILTR;TIPWLENR
sp|P46060|RAGP1_HUMAN	RANGAP1	1;1;1;1;1;1;1;1;1	0.1755	9	10	GAVAMAETLK;HSLLQTLYK;LLVHMGLLK;MAVQDAVDALMQK;SSACFTLQELK;SSVLIAQQTDTSDPEK;TQVAGGQLSFK;VINLNDNTFTEK;VSSVFKDEATVR
sp|Q9C0D3|ZY11B_HUMAN	ZYG11B	1;1;1;1;1;1;1;1;1	0.1667	9	10	DHEHTDPHVQQIAVAILDSLEK;DILPNLVSLDVSGR;EALFHLFSLTHVMEK;HFIENQGLELFMR;LLADVTHLLLK;MAVAIISILAAK;NSLLDDLHSAILK;QLLQIVK;TMAFHGLLNDGTVGIFR
sp|Q96C19|EFHD2_HUMAN	EFHD2	1;1;0;1;1;1;0;1;1;1;0;1	0.5167	9	11	AAAGELQEDSGLCVLAR;ADLNQGIGEPQSPSR;DGFIDLMELK;EFLLIFR;EVDEDFDSK;FEEEIKAEQEER;LGAPQTHLGLK;LSEIDVSSEGVK;QYDAGRDGFIDLMELK;RVFNPYTEFK;SFFEAK;VQAINVSSR
sp|P61160|ARP2_HUMAN	ACTR2	1;1;1;1;1;1;1;1;1	0.236	9	11	DKDNFWMTR;DNFWMTR;GYAFNHSADFETVR;HIVLSGGSTMYPGLPSR;HLWDYTFGPEK;IEDPPR;ILLTEPPMNPTK;LALETTVLVESYTLPDGR;NWDDMK
sp|Q9Y5K5|UCHL5_HUMAN	UCHL5	1;1;1;1;1;1;1;1;1	0.2766	9	10	FNLMAIVSDR;FNLMAIVSDRK;GAQVEEIWSLEPENFEK;GLALSNSDVIR;KHNYLPFIMELLK;LDTIFFAK;LKPVHGLIFLFK;LYELDGLR;NQMLIEEEVQK
sp|O75694|NU155_HUMAN	NUP155	1;1;1;1;1;1;1;1;1	0.1042	9	10	HLLVSNVGGDGEEIER;ISLQAIQQLVR;LAIIHCAGYSDPILVQTLWQDIIEK;LLEVYDQLFK;LYGEFADPFK;PSSLLGAAMPASTSAAALQEALENAGR;SSTAISSIAADGEFLHELEEK;VASVSQNAIVSAAGNIAR;YMDLLWR
sp|P08758|ANXA5_HUMAN	ANXA5	1;1;1;1;1;1;1;1;1	0.3156	9	10	DLLDDLKSELTGK;GAGTDDHTLIR;LYDAYELK;MLVVLLQANR;NFATSLYSMIK;SEIDLFNIR;SIPAYLAETLYYAMK;VLTEIIASR;WGTDEEKFITIFGTR
sp|Q9BZI7|REN3B_HUMAN	UPF3B	1;1;1;1;1;1;1;1	0.1946	8	9	EQLQEHLQPMPEHDYFEFFSNDTSLYPHMYAR;FDGYVFLDNK;FLESYATDNEK;KLDKENLSDER;KTTPLLSFLK;RPEDESGR;TTPLLSFLK;VGTIDDDPEYRK
sp|Q5JWF2|GNAS1_HUMAN	GNAS	1;1;1;1;1;1;1;1	0.0839	8	9	ALWEDEGVR;SNEYQLIDCAQYFLDK;SNEYQLIDCAQYFLDKIDVIK;TISVILFLNK;VLTSGIFETK;VNFHMFDVGGQR;YFIRDEFLR;YTTPEDATPEPGEDPR
sp|Q96QK1|VPS35_HUMAN	VPS35	1;1;1;1;1;1;1;1	0.1244	8	9	AELAELPLR;HFHNTLEHLR;IFSFAHQTISALIK;ILVGTNLVR;IPVDTYNNILTVLK;IREDLPNLESSEETEQINK;LLDEAIQAVK;LNLEHIATSSAVSK
sp|Q53GQ0|DHB12_HUMAN	HSD17B12	1;1;1;1;1;1;1;1	0.3526	8	9	GAILNISSGSGMLPVPLLTIYSATK;GVFVQSVLPYFVATK;ISYSLFTALR;LDQVSSEIK;MTQLVLPGMVER;SYAEELAK;TFVDFFSQCLHEEYR;TIAVDFASEDIYDKIK
sp|P33991|MCM4_HUMAN	MCM4	1;1;1;1;1;1;1;1	0.1379	8	9	DMFEEALR;DYIAYAHSTIMPR;FIDPLAKEEENVGIDITEPLYMQR;GILLQLFGGTR;NLNPEDIDQLITISGMVIR;TGIVDISILTTGMSATSR;THIDVIHYR;TSVLAAANPIESQWNPK
sp|P00491|PNPH_HUMAN	PNP	1;1;1;1;1;1;1;1	0.4083	8	12	DHINLPGFSGQNPLR;FEVGDIMLIR;FPAMSDAYDR;LEQFVSILMASIPLPDK;LGADAVGMSTVPEVIVAR;LTQAQIFDYGEIPNFPR;LVFGFLNGR;VFHLLGVDTLVVTNAAGGLNPK
sp|Q01813|PFKAP_HUMAN	PFKP	0;1;1;1;1;1;1;1;0;1	0.1543	8	9	AIGVLTSGGDAQGMNAAVR;ELVVTQLGYDTR;EWSGLLEELAR;FLEHLSGAGK;IIEVVDAIMTTAQSHQR;KEWSGLLEELAR;LNIIIVAEGAIDTQNKPITSEK;NVIFQPVAELK;TFVLEVMGR;VTILGHVQR
sp|P13647|K2C5_HUMAN	KRT5	1;1;0;1;0;1;0;0;0;1;1;1;0;0;1	0.2475	8	8	AQYEEIANR;EYQELMNTK;FLEQQNK;LAELEEALQK;LALDVEIATYR;NMQDLVEDFK;QLDSIVGER;QNLEPLFEQYINNLR;QNLEPLFEQYINNLRR;TEAESWYQTK;VDALMDEINFMK;VSLAGACGVGGYGSR;WTLLQEQGTK;YEDEINKR;YEELQQTAGR
sp|Q96CW1|AP2M1_HUMAN	AP2M1	1;1;1;1;1;1;1;1	0.2299	8	8	DIILPFR;LNYSDHDVIK;NAVDAFR;RNELFLDVLESVNLLMSPQGQVLSAHVSGR;SNIWLAAVTK;TFITQQGIK;VNVIHAR;WARPPISMNFEVPFAPSGLK
sp|Q92925|SMRD2_HUMAN	SMARCD2	1;1;0;0;1;1;1;1;1;1	0.2373	8	10	AAFYHQPWAQEAVGR;AAIMQALWLYIK;ELVPESQAYMDLLAFER;FSSFFK;IHETIESINQLK;LAGLLQHPDPIVINHVISVDPNDQK;MEIQEAIK;MPTTQETDGFQVK;RQELEQVLGIR;VASWELR
sp|P52732|KIF11_HUMAN	KIF11	1;1;1;1;1;1;1;1	0.0748	8	9	EYTEEIER;HLQETK;LMNLWTER;LTVQEEQIVELIEK;NILNKPEVNQK;SKVEETTEHLVTK;TVLQELINVLK;VITALVER
sp|P50402|EMD_HUMAN	EMD	1;1;1;1;1;1;1;1	0.3031	8	10	DSAYQSITHYRPVSASR;GYNDDYYEESYFTTR;IFEYETQR;KEDALLYQSK;KIFEYETQR;RYNIPHGPVVGSTR;TYGEPESAGPSR;YNIPHGPVVGSTR
sp|P21912|SDHB_HUMAN	SDHB	1;1;1;1;1;1;1;1	0.3036	8	8	AGDKPHMQTYEVDLNK;CGPMVLDALIK;DDFTEER;DLVPDLSNFYAQYK;LQDPFSLYR;QQYLQSIEER;WMIDSR;YLGPAVLMQAYR
sp|P49321|NASP_HUMAN	NASP	1;1;1;1;1;1;1;1	0.1574	8	9	EAQLYAAQAHLK;EIEELKELLPEIR;EQVYDAMGEKEEAK;EVSEEQPVVTLEK;HLVMGDIPAAVNAFQEAASLLGK;KPTDGASSSNCVTDISHLVR;SLAKPETDKEQDSEMEK;VQIAANEETQER
sp|P12081|HARS1_HUMAN	HARS1	1;1;1;1;1;1;1;1	0.1493	8	8	ASAELIEEEVAK;EKVFDVIIR;GLAPEVADR;IFSIVEQR;LIYDLK;QALEGLGDLK;TTETQVLVASAQK;YDLTVPFAR
sp|Q8IWX8|CHERP_HUMAN	CHERP	1;1;1;1;1;1;1;1	0.0939	8	9	ELLAALQK;EQGIQDPIK;ITADGAHFELR;LAQFVAR;LHLIYLINDVLHHCQR;LLQLWEK;NWMFSNAK;VVVPIYCTSFLAVEEDKQQK
sp|Q9BZJ0|CRNL1_HUMAN	CRNKL1	1;1;1;1;1;1;1;1	0.092	8	8	AIYELAISQPR;ANPHNYDAWFDYLR;FAELETILGDIDR;FVLVHPDVK;LDMPEVLWK;NITLWLK;NYTIFEK;TVISNWIK
sp|Q9Y2Z4|SYYM_HUMAN	YARS2	1;1;1;1;1;1;1;1	0.1971	8	8	AGHNVIALVGGATAR;IELPELFDR;LFTFLPLPEIDHIMQLHVK;MAAPILR;MGTLLSR;QHLVDFLAAVGGHFR;SAGNAVWLNR;TSPFELYQFFVR
sp|P00367|DHE3_HUMAN	GLUD1	1;1;1;1;1;1;1;1	0.1738	8	8	DIVHSGLAYTMER;DSNYHLLMSVQESLER;FTMELAK;HGGTIPIVPTAEFQDR;TAAYVNAIEK;TFVVQGFGNVGLHSMR;YNLGLDLR;YSTDVSVDEVK
sp|P60842|IF4A1_HUMAN	EIF4A1	1;1;0;0;1;0;0;1;0;1;1;0;1;1;0;0;0;0	0.4704	8	12	ATQALVLAPTR;EELTLEGIR;ELAQQIQK;ENYIHR;GFKDQIYDIFQK;GIDVQQVSLVINYDLPTNR;GIYAYGFEKPSAIQQR;GVAINMVTEEDKR;GYDVIAQAQSGTGK;KEELTLEGIR;KGVAINMVTEEDKR;KVDWLTEK;LNSNTQVVLLSATMPSDVLEVTK;LQMEAPHIIVGTPGR;MFVLDEADEMLSR;QFYINVER;QFYINVEREEWK;VLITTDLLAR
sp|Q13347|EIF3I_HUMAN	EIF3I	1;1;1;1;1;1;1;1	0.36	8	11	DMTMFVTASK;DPSQIDNNEPYMK;EGDLLFTVAK;FFHLAFEEEFGR;GHFGPINSVAFHPDGK;LFDSTTLEHQK;MKPILLQGHER;TERPVNSAALSPNYDHVVLGGGQEAMDVTTTSTR
sp|P15311|EZRI_HUMAN	EZR	0;1;0;0;1;1;1;1;0;0;1;1;1	0.1911	8	9	APDFVFYAPR;ELSEQIQR;FVIKPIDK;FVIKPIDKK;FYPEDVAEELIQDITQK;GFPTWLK;IALLEEAR;IQVWHAEHR;KAPDFVFYAPR;LFFLQVK;QLLTLSSELSQAR;RKEDEVEEWQHR;THNDIIHNENMR
sp|P60660|MYL6_HUMAN	MYL6	1;1;1;1;0;1;1;1;1	0.543	8	12	DQGTYEDYVEGLR;EAFQLFDR;EGNGTVMGAEIR;HVLVTLGEK;ILYSQCGDVMR;NKDQGTYEDYVEGLR;SDEMNVK;VFDKEGNGTVMGAEIR;VLDFEHFLPMLQTVAK
sp|Q5H9R7|PP6R3_HUMAN	PPP6R3	1;1;1;1;1;1;1;1	0.0928	8	10	FADQDDIGNVSFDR;GPNSALVQQLIK;HGYMGHLTR;HIAFTPESQR;LIEFLLK;QEIIEQLLSNIFHK;SVLEAIR;VLSILISR
sp|Q9NVH1|DJC11_HUMAN	DNAJC11	1;1;1;1;1;1;1;1	0.1789	8	9	FQDDDQTR;GIRPGLTTVLAR;GLEMEGWEVVER;GWGELEFGAGDLQGPLFGLK;LFNLVHQAYEVLSDPQTR;LILTEASK;NTVGYLQWR;VIDVTVPLQCLVK
sp|O15372|EIF3H_HUMAN	EIF3H	1;1;1;1;1;1;1;1	0.3068	8	8	ANITFEYMFEEVPIVIK;HQYQQR;LFKPPQPPAR;LFMAQALQEYNN;NLQLLMDRVDEMSQDIVK;NSHLINVLMWELEK;QVQIDGLVVLK;SAVADKHELLSLASSNHLGK
sp|Q9BRJ7|TIRR_HUMAN	NUDT16L1	1;1;1;1;1;1;1;1	0.4265	8	10	DHGLEVLGLVR;FSVLMQMR;FWSLEDGLNR;LTEADYLSSHLTEGPHR;LVEALAAATEK;QLTLEQLHAVEISAVHSR;VPLYTQK;VVAHLYAR
sp|P62750|RL23A_HUMAN	RPL23A	1;1;1;1;1;1;1;1	0.4744	8	15	FPLTTESAMK;IEDNNTLVFIVDVK;KIEDNNTLVFIVDVK;KLYDIDVAK;LAPDYDALDVANK;NKLDHYAIIK;TSPTFR;VNTLIRPDGEK
sp|Q9H9B4|SFXN1_HUMAN	SFXN1	1;1;1;1;1;1;1;1	0.2888	8	9	ANHFFTVTDPR;IQESHPELR;NILLTNEQLESAR;QAITQVVVSR;QGIVPPGLTENELWR;VGIPVTDENGNR;WDQSTFIGR;YIYDSAFHPDTGEK
sp|O43837|IDH3B_HUMAN	IDH3B	1;1;1;1;1;1;1;1	0.2468	8	9	AAAVPVEFQEHHLSEVQNMASEEK;EQTEGEYSSLEHESAR;FAFDYATK;HLNLEYHSSMIADAVK;HNNLDLVIIR;HPFAQAVGR;KLDLFANVVHVK;LDLFANVVHVK
sp|P11172|UMPS_HUMAN	UMPS	1;1;1;1;1;1;1;1	0.1833	8	10	ELITLAK;FADIGNTVK;GLQEVGLPLHR;IASWADLVNAHVVPGSGVVK;MLEILEQQK;RGSDIIIVGR;SGLSSPIYIDLR;VTDAIVLLDR
sp|Q02809|PLOD1_HUMAN	PLOD1	1;1;1;1;1;1;1;1	0.1279	8	8	AQFDLAFVVR;FLLEYIAPMTEK;GELQSSDLFHHSK;IFQNLDGALDEVVLK;LQLNYLGNYIPR;LTHYHEGLPTTR;QQDVFMFLTNR;SAQFFNYK
sp|Q99873|ANM1_HUMAN	PRMT1	1;1;1;1;1;1;1;1	0.2183	8	11	ANKLDHVVTIIK;ATLYVTAIEDR;DKWLAPDGLIFPDR;IHWWENVYGFDMSCIK;LDHVVTIIK;QTVFYMEDYLTVK;TGFSTSPESPYTHWK;WLAPDGLIFPDR
sp|Q92621|NU205_HUMAN	NUP205	1;1;1;1;1;1;1;1	0.0403	8	8	ASTEGVAIQGQQGTR;DILQDVHDK;DLPSADSVQYR;EDTLLLIGHLER;ENLFMDLLR;LLDFILK;MLALALLDR;YSFIQALVR
sp|P62826|RAN_HUMAN	RAN	1;1;1;1;1;1;1;1	0.3889	8	13	FNVWDTAGQEK;KYVATLGVEVHPLVFHTNR;LVLVGDGGTGK;NLQYYDISAK;SIVFHR;SNYNFEKPFLWLAR;VCENIPIVLCGNK;YVATLGVEVHPLVFHTNR
sp|Q9BXJ9|NAA15_HUMAN	NAA15	1;1;1;1;1;1;1;1	0.0774	8	9	ALKPANMLER;FAEHGETLAMK;FLTPLK;ILEEFR;LPLNFLSGEK;RLPLNFLSGEK;VETPLEEAIK;WMDEAQALDTADR
sp|O00303|EIF3F_HUMAN	EIF3F	1;1;1;1;1;1;1;1	0.3137	8	9	FLMSLVNQVPK;IGVDLIMK;LHPVILASIVDSYER;TMGVMFTPLTVK;VIGLSSDLQQVGGASAR;VIGTLLGTVDK;VSPNELILGWYATGHDITEHSVLIHEYYSR;YAYYDTER
sp|P62241|RS8_HUMAN	RPS8	1;1;1;1;1;1;1;1	0.399	8	9	ADGYVLEGK;ELEFYLR;IIDVVYNASNNELVR;ISSLLEEQFQQGK;KYELGRPAANTK;LDVGNFSWGSECCTR;NCIVLIDSTPYR;YELGRPAANTK
sp|Q15154|PCM1_HUMAN	PCM1	1;1;1;1;1;1;1;1	0.0405	8	9	ALYALQDIVSR;LLGELHTLR;LPEEEVESSR;MLQQQEQLR;QAALLALQHK;TGFSVSVEK;TPWLYEQEGEVEKPFIK;VEDLPLK
sp|Q2NL82|TSR1_HUMAN	TSR1	1;1;1;1;1;1;1;1	0.1082	8	9	ASPLFSQHTAADK;EDVLWFKPVELR;GQTLNVNR;ISLPEAMQLLQDR;LLLLDTQQEAGMLLR;MSVLNMVVR;SQDTVLMNLYK;YMFFNR
sp|O94906|PRP6_HUMAN	PRPF6	1;1;1;1;1;1;1;1	0.085	8	8	AEVLWLMGAK;ESLEALLQR;FELQHGTEEQQEEVR;LESENDEYER;LEWVQDNIR;NTLMDMR;SEDVWLEAAR;WLAGDVPAAR
sp|P00492|HPRT_HUMAN	HPRT1	1;1;1;1;1;1;0;1;1	0.4817	8	8	DLNHVCVISETGK;FFADLLDYIK;NVLIVEDIIDTGK;SIPMTVDFIR;SVGYKPDFVGFEIPDK;SYCNDQSTGDIK;VASLLVK;VFIPHGLIMDR;VIGGDDLSTLTGK
sp|Q9H0H5|RGAP1_HUMAN	RACGAP1	1;1;1;1;1;1;1;1	0.1282	8	9	DTLAFLMIHLQR;GLTETGLYR;NLFEQLVR;NLKEPLLTFR;QIQLIR;RVEILSEGNEVQFIQLAK;SALAFLNR;TPSSSSLSQR
sp|P09211|GSTP1_HUMAN	GSTP1	1;1;1;1;1;1;1;1	0.6048	8	10	AFLASPEYVNLPINGNGK;ALPGQLKPFETLLSQNQGGK;ASCLYGQLPK;DQQEAALVDMVNDGVEDLR;FQDGDLTLYQSNTILR;MLLADQGQSWKEEVVTVETWQEGSLK;PPYTVVYFPVR;TLGLYGK
sp|Q8NI27|THOC2_HUMAN	THOC2	1;1;1;1;1;1;1;1	0.054	8	9	FLQLCIFPR;FVELVHQQK;LDPETLESLGLIK;LGLLEALLK;LIHITIEPLYR;LSHSNPTILFDYILSQIQK;NILIVLTK;SFDLLILK
sp|O95429|BAG4_HUMAN	BAG4	1;1;1;1;1;1;1;1	0.2298	8	8	AYWLLEEMLTK;DSSYPYSQSDQSMNR;ELLELDSVETGGQDSVR;IQAILEK;SGYGPSDGPSYGR;SVPQSGPTVRPQEDAWASPGAYGMGGR;VQYLEQEVEEFVGK;VQYLEQEVEEFVGKK
sp|Q9NYU2|UGGG1_HUMAN	UGGT1	1;1;1;1;1;1;1;1	0.0553	8	9	FLFVDADQIVR;FWFLK;HYIFNPR;INYVFR;LGIEGLSLHNVLK;SGYWASHLAGR;VKVEHVVSVLEK;WFSTPLLLEASEFLAEDSQEK
sp|Q7L014|DDX46_HUMAN	DDX46	1;1;1;1;1;1;1;1	0.0747	8	8	DLIGIAK;FDETEQALANER;IEYEPFR;LEMEGITVK;MFDMGFEPQVMR;QTVMFSATFPR;TIAEQLAEK;TIAFLLPMFR
sp|Q8NCA5|FA98A_HUMAN	FAM98A	1;1;0;1;1;1;1;1;0;0;1	0.361	8	11	AQEGGGSEVFQELK;DSGFQPGGYHGGHSSGGYQGGGYGGFQTSSSYTGSGYQGGGYQQDNR;GGRPNEIEPPPPEMPPWQK;GPLLEDGALSQAVSAGASSPEFTK;HQGGWTDGGSGGGGGYQDGGYR;IEAINQAIANEYEVR;KPMGPAHWEK;LCAWLVSELR;LDVTVQSFGWSDR;RLDVTVQSFGWSDR;VPPNHVGKPLLK
sp|Q96DI7|SNR40_HUMAN	SNRNP40	1;1;1;1;1;1;1;1	0.465	8	10	AAIQTFQNTYQVLAVTFNDTSDQIISGGIDNDIK;FVYVWDTTSR;GHADSVTGLSLSSEGSYLLSNAMDNTVR;KGPELPLVPVKR;LPGHAGSINEVAFHPDEPIIISASSDKR;QRHELLLGAGSGPGAGQQQATPGALLQAGPPR;TVAVWDSETGER;VWDVRPFAPK
sp|Q9Y3F4|STRAP_HUMAN	STRAP	1;1;1;1;1;1;1;1	0.3057	8	10	GAVWGATLNK;GHFGPIHCVR;IYDLNKPEAEPK;LWDHATMTEVK;QGDTGDWIGTFLGHK;SFEAPATINSASLHPEK;SIAFHSAVSLDPIK;TVDFTQDSNYLLTGGQDK
sp|P61221|ABCE1_HUMAN	ABCE1	1;1;1;1;1;1;1;1	0.177	8	8	ADIFMFDEPSSYLDVK;AIIKPQYVDQIPK;GSELQNYFTK;GTVGSILDR;LKPDEGGEVPVLNVSYKPQK;NVEDLSGGELQR;VAETANEEEVK;YDDPPDWQEILTYFR
sp|Q9NZR1|TMOD2_HUMAN	TMOD2	1;1;1;1;1;1;0;1;1	0.3105	8	9	AATGPFDREHLLMYLEK;ANDPSLQEVNLNNIK;DREDFVPFTGEK;EHLLMYLEK;FGYQFTK;NIDEDELLGK;NNDLVR;QQLGTAVEMEIAQMLEENSR;VKPVFEEPPNPTNVEISLQQMK
sp|Q02218|ODO1_HUMAN	OGDH	1;1;1;1;1;1;1;1	0.085	8	9	DMVGQVAITR;HWLDSPWPGFFTLDGQPR;IEQLSPFPFDLLLK;KPLIIFTPK;LEAADEGSGDVK;LNVLANVIR;SWDIFFR;YHLGMYHR
sp|P62081|RS7_HUMAN	RPS7	1;1;1;1;1;1;1;1	0.4691	8	15	AIIIFVPVPQLK;AQQNNVEHK;ELNITAAK;HVVFIAQR;IVKPNGEKPDEFESGISQALLELEMNSDLK;KAIIIFVPVPQLK;TLTAVHDAILEDLVFPSEIVGK;TLTAVHDAILEDLVFPSEIVGKR
sp|Q15386|UBE3C_HUMAN	UBE3C	1;1;1;1;1;1;1;1	0.0803	8	9	LIWLYQNLIK;LTCLFQIK;NLLFLK;QLAVLTELPFVVPFEER;QLLFFYK;QQTNTLLNLVWR;VHLLNAHGLDEAGIDGGGIFR;WIQLFK
sp|Q9UKM9|RALY_HUMAN	RALY	1;1;1;1;1;1;1;1	0.2386	8	8	KSDVETIFSK;LEQIAAEQK;LQASNVTNK;SDVETIFSK;SNIDALLSR;SSELQAIK;VLAGQTLDINMAGEPKPDRPK;VTVPLVR
sp|O60884|DNJA2_HUMAN	DNAJA2	1;1;1;1;1;1;1;1	0.284	8	9	EGSGGGGGMDDIFSHIFGGGLFGFMGNQSR;FDVQFPENNWINPDK;GDLYIK;ILEVHVDK;ITFTGEADQAPGVEPGDIVLLLQEK;NVLCSACSGQGGK;RGEDMMHPLK;VSLEDLYNGK
sp|O75390|CISY_HUMAN	CS	1;1;1;1;1;1;1;1	0.1631	8	9	ALGVLAQLIWSR;AYAQGISR;DILADLIPK;DYIWNTLNSGR;GLVYETSVLDPDEGIR;LRDYIWNTLNSGR;LVAQLYK;VVPGYGHAVLR
sp|P98175|RBM10_HUMAN	RBM10	1;1;1;1;1;1;1;1	0.0968	8	8	GFAFVEFSHLQDATR;GPGITGTK;LDQQTLPLGGR;MLQAMGWK;NSFQPISSLR;TINVEFAK;TYVPALEQSADGHK;YGGISTASVDFEQPTR
sp|Q96T76|MMS19_HUMAN	MMS19	1;1;1;1;1;1;1;1	0.0864	8	8	AIFQEVHVQSLPQVDR;EDLILSLR;FAEFLLPLLIEK;HTVYNIITNFMR;IVHDLISR;LLQAAAGASAR;LPTPVLLPYKPQVIR;NLLVAFR
sp|O95433|AHSA1_HUMAN	AHSA1	1;1;1;1;1;1;1;1	0.3166	8	10	ADATNVNNWHWTER;ETFLTSPEELYR;FHMVDGNVSGEFTDLVPEK;LDGEASINNR;SWPEGHFATITLTFIDK;VFTTQELVQAFTHAPATLEADR;WIVEER;YYFEGIK
sp|Q9ULV4|COR1C_HUMAN	CORO1C	1;1;1;1;1;1;1;1	0.211	8	10	AIFLADGNVFTTGFSR;FRHVFGQAVK;NILDSKPTANK;QLALWNPK;SIKDTICNQDER;TTDTASVQNEAK;VGIVAWHPTAR;YFEITDESPYVHYLNTFSSK
sp|Q13247|SRSF6_HUMAN	SRSF6	1;0;1;0;1;1;0;1;0;1;1;1	0.3285	8	13	ALDKLDGTEINGR;CSWQDLK;CSWQDLKDFMR;DADDAVYELNGK;DRDGYSYGSR;FFSGYGR;LIVENLSSR;NGYGFVEFEDSR;QAGEVTYADAHK;SKDEYEK;SNSPLPVPPSK;TNEGVIEFR
sp|Q53H12|AGK_HUMAN	AGK	1;1;1;1;1;1;1;1	0.2393	8	12	AAHFFSTLK;EQPVFAMTGLR;GDFITIGSR;GETVPLDVLQIK;LASYWAQPQDALSQEVSPEVWK;NAAPILHLSGMDVTIVK;VQHITDATLAIVK;YWYLGPLK
sp|P62277|RS13_HUMAN	RPS13	1;1;1;1;1;1;1;1	0.4305	8	11	GLAPDLPEDLYHLIK;GLAPDLPEDLYHLIKK;GLSQSALPYR;GLTPSQIGVILR;KGLTPSQIGVILR;LTSDDVKEQIYK;SVPTWLK;VLPPNWK
sp|P00505|AATM_HUMAN	GOT2	1;1;1;1;1;1;1;1	0.2419	8	8	ASAELALGENSEVLK;EFSIYMTK;EIATVVK;FVTVQTISGTGALR;IAAAILNTPDLRK;ISVAGVTSSNVGYLAHAIHQVTK;MNLGVGAYR;TCGFDFTGAVEDISK
sp|O15027|SC16A_HUMAN	SEC16A	1;1;1;1;1;1;1;1	0.0543	8	9	EKPEEESLAAPTWLVHLQQVER;FANSLPINDPLQTVYQLMSGR;LVLIGSNHSLPFLK;NEHRPASALVNPLAR;QSGPGAPNLDR;SHLVGVKPFEADR;SILTQPHLYSPVLISQLVQMASQLR;TVWLPGK
sp|Q9BXP5|SRRT_HUMAN	SRRT	1;1;1;1;1;1;1;1	0.1005	8	9	EICWNLQNIR;ESLSEEEAQK;GWVTFDR;ILEQEEEEEQAGKPGEPSK;LTPLLSVR;MEGGTENDLR;QQMQDFFLAHKDEEWFR;TCSLFMR
sp|P09493|TPM1_HUMAN	TPM1	0;0;0;0;1;0;0;0;0;1;1;0;0;1;1;0;1;0;0;1;1	0.5176	8	12	AEFAER;AEQAEADK;AISEELDHALNDMTSI;ATDAEADVASLNR;DEEKMEIQEIQLK;GTEDELDKYSEALK;GTEDELDKYSEALKDAQEK;IQLVEEELDRAQER;KATDAEADVASLNR;KLVIIESDLER;KLVIIESDLERAEER;LATALQK;LKGTEDELDKYSEALK;MEIQEIQLK;QLEDELVSLQK;RIQLVEEELDR;SKQLEDELVSLQK;YEEEIK;YEEVAR;YSQKEDR;YSQKEDRYEEEIK
sp|P28331|NDUS1_HUMAN	NDUFS1	1;1;1;1;1;1;1;1	0.1307	8	9	ALSEIAGMTLPYDTLDQVR;FASEIAGVDDLGTTGR;FAYDGLK;FEAPLFNAR;KPMVVLGSSALQR;NDGAAILAAVSSIAQK;SWLHNDLK;VGMQIPR
sp|O96019|ACL6A_HUMAN	ACTL6A	1;1;1;1;1;1;1;1	0.303	8	12	IPEGLFDPSNVK;LTELMFEHYNIPAFFLCK;NGMVEDWDSFQAILDHTYK;QGGPTYYIDTNALR;SPLAGDFITMQCR;STGLILDSGATHTTAIPVHDGYVLQQGIVK;TAVLTAFANGR;VDFPTAIGMVVER
sp|O43347|MSI1H_HUMAN	MSI1	1;1;1;1;1;1;1	0.2486	7	7	EYFGQFGEVK;GFGFVTFESEDIVEK;HELDSK;IFVGGLSVNTTVEDVK;MFIGGLSWQTTQEGLR;SYTGLAPGYTYQFPEFR;VDDAMLMFDK
sp|Q96CX2|KCD12_HUMAN	KCTD12	1;1;1;1;1;1;1	0.2215	7	7	DGFLFR;DLQLVLPDYFPER;FNFLEQAFDK;LGAPQQPGPGPPPSR;MFTQQQPQELAR;SGYITIGYR;YILDYLR
sp|Q8NBS9|TXND5_HUMAN	TXNDC5	1;1;1;1;1;1;1	0.2037	7	7	ALAPTWEQLALGLEHSETVK;EYVESQLQR;FVLSQAK;GYPTLLLFR;GYPTLLWFR;QGLYELSASNFELHVAQGDHFIK;TLAPTWEELSK
sp|Q8IYB8|SUV3_HUMAN	SUPV3L1	1;1;1;1;1;1;1	0.1132	7	7	ELEPITTSQALQIAGR;FMDMFPDASLIR;FSAELIQHIPLSLR;IIFYSLIKPSINEK;LFHQAFISFR;LGADYGLDAR;LVQQGLLTPDMLK
sp|Q15019|SEPT2_HUMAN	SEPTIN2	1;1;1;1;1;1;1	0.3241	7	7	ASIPFSVVGSNQLIEAK;LYPWGVVEVENPEHNDFLK;MQEMIAR;QQPTQFINPETPGYVGFANLPNQVHR;STLINSLFLTDLYPER;TMLITHMQDLQEVTQDLHYENFR;VNIVPVIAK
sp|Q9HAV4|XPO5_HUMAN	XPO5	1;1;1;1;1;1;1	0.093	7	8	DPLLLAIIPK;HFGLQILEHVVK;KPLMVLFGDVAMHYILSAAQTADGGGLVEK;LLDNLLALIR;SSTQMTWGALFR;VFLEELMAPVASIWLSQDMHR;YLESFLAFTTHPSQFLR
sp|P23528|COF1_HUMAN	CFL1	1;0;1;1;1;0;1;1;1;0;0	0.6084	7	7	AVLFCLSEDKK;EDLVFIFWAPESAPLK;EILVGDVGQTVDDPYATFVK;HELQANCYEEVK;HELQANCYEEVKDR;KEDLVFIFWAPESAPLK;LGGSAVISLEGKPL;NIILEEGK;NIILEEGKEILVGDVGQTVDDPYATFVK;VFNDMK;YALYDATYETK
sp|Q7Z6Z7|HUWE1_HUMAN	HUWE1	1;1;1;1;1;1;1	0.0187	7	8	ALAELFGLLVK;QMLLFTHIR;QVVNQVWEAADVLIK;SAATSGAGSTTSGVVSGSLGSR;SLLSILQR;SMLNFLK;TLTSIVHLER
sp|P82675|RT05_HUMAN	MRPS5	1;1;1;1;1;1;1	0.1488	7	8	EECGPLPIVVASPR;GLHVVEIR;KGLHVVEIR;LDWEDVK;NGAVQTIAQR;NVFTMTAK;VSGSINMLSLTQGLFR
sp|P06396|GELS_HUMAN	GSN	1;1;1;1;1;1;1	0.0959	7	8	AGALNSNDAFVLK;AGKEPGLQIWR;EVQGFESATFLGYFK;HVVPNEVVVQR;QANTEER;SEDCFILDHGK;TPITVVK
sp|P02768|ALBU_HUMAN	ALB	1;1;1;1;1;1;1	0.0985	7	10	CCTESLVNR;FQNALLVR;KVPQVSTPTLVEVSR;QTALVELVK;RHPDYSVVLLLR;VPQVSTPTLVEVSR;YLYEIAR
sp|P35222|CTNB1_HUMAN	CTNNB1	1;1;0;1;1;1;1;1	0.1293	7	9	AAVMVHQLSK;AAVSHWQQQSYLDSGIHSGATTTAPSLSGK;EGLLAIFK;HQEAEMAQNAVR;LHYGLPVVVK;LLNDEDQVVVNK;LVQLLVR;TMQNTNDVETAR
sp|P12270|TPR_HUMAN	TPR	1;1;1;1;1;1;1	0.0339	7	7	AIQDHLLEVEQSKDQMEK;ASTALSNEQQAR;FHNELNAHIK;HVEDLLTK;LESALTELEQLR;SQEQILEILR;VLLMELEEAR
sp|O00232|PSD12_HUMAN	PSMD12	1;1;1;1;1;1;1	0.2018	7	7	EAASILQELQVETYGSMEK;ERVEFILEQMR;ILVAVVK;LAGIINFQRPK;SVVLYVILAPFDNEQSDLVHR;TASDMVSTSR;WSTLVEDYGMELR
sp|P33992|MCM5_HUMAN	MCM5	1;1;1;1;1;1;1	0.0926	7	7	AIACLLFGGSR;FDMIFIVK;IPGIIIAASAVR;LQPFATEADVEEALR;SDMMSHLVK;TGFTFK;VLQLMLR
sp|P02533|K1C14_HUMAN	KRT14	1;0;1;1;0;0;0;0;1;1;0;1;1;0;0;0	0.3729	7	8	ADLEMQIESLKEELAYLK;ALEEANADLEVK;DAEEWFFTK;ILTATVDNANVLLQIDNAR;ISSVLAGGSCR;LAADDFR;LASYLDK;LEQEIATYR;LLEGEDAHLSSSQFSSGSQSSR;NHEEEMNALR;TIEDLR;TKYETELNLR;TMQNLEIELQSQLSMK;TRLEQEIATYR;VLDELTLAR;VTMQNLNDR
sp|O75934|SPF27_HUMAN	BCAS2	1;1;1;1;1;1;1	0.3422	7	7	EAAAALVEEETRR;EMESNWVSLVSK;HIQDLNWQR;NYEIER;QPIELLSMK;TIVQLENEIYQIK;VYNENLVHMIEHAQK
sp|O43852|CALU_HUMAN	CALU	1;1;1;1;1;1;1	0.3873	7	10	DWILPSDYDHAEAEAR;EEFTAFLHPEEYDYMK;HLVYESDQNK;IDGDKDGFVTVDELKDWIK;LTKEEIVDKYDLFVGSQATDFGEALVR;MADKDGDLIATK;VHNDAQSFDYDHDAFLGAEEAK
sp|P46778|RL21_HUMAN	RPL21	1;1;1;1;1;1;1	0.425	7	9	EKGTWVQLK;GDIVDIK;GMGTVQK;GTWVQLK;KHGVVPLATYMR;TNGKEPELLEPIPYEFMA;VYNVTQHAVGIVVNK
sp|O00422|SAP18_HUMAN	SAP18	1;1;1;1;1;1;1	0.4118	7	8	EIGSTMSGR;GNVPSSELQIYTWMDATLK;GTDDSMTLQSQK;GTHFNFAIVFTDVK;KGTDDSMTLQSQK;KGTHFNFAIVFTDVK;VTQEEIK
sp|P62805|H4_HUMAN	H4C1	1;1;1;1;1;1;1	0.4563	7	13	DAVTYTEHAK;DNIQGITKPAIR;ISGLIYEETR;KTVTAMDVVYALK;RISGLIYEETR;TVTAMDVVYALK;TVTAMDVVYALKR
sp|Q9BW92|SYTM_HUMAN	TARS2	1;1;1;1;1;1;1	0.0989	7	7	FLTFDSPEGK;GPSTEYGFYHDFFLGK;LGEWDLPEAVQR;LHLIEEK;LVELQNTR;TPTLFSTK;VYNALVAFIR
sp|P07355|ANXA2_HUMAN	ANXA2	1;1;1;1;1;1;1	0.2301	7	8	AYTNFDAER;GVDEVTIVNILTNR;QDIAFAYQR;SALSGHLETVILGLLK;SEVDMLK;SYSPYDMLESIR;TPAQYDASELK
sp|P62249|RS16_HUMAN	RPS16	1;1;1;1;1;1;1	0.4863	7	14	ALVAYYQK;EIKDILIQYDR;FAGVDIR;GGGHVAQIYAIR;GPLQSVQVFGR;LLEPVLLLGK;VNGRPLEMIEPR
sp|Q9UHB9|SRP68_HUMAN	SRP68	1;1;1;1;1;1;1	0.1499	7	8	IFLLGLADNEAAIVQAESEETKER;LASAFTEEQAVLYNQR;LEALITQTR;SGLTGYIK;VEEISPNIR;VSNLQYLHSYLTYIK;YANEVNSDAGAFK
sp|P46777|RL5_HUMAN	RPL5	1;1;1;1;1;1;1	0.2357	7	11	DIICQIAYAR;FPGYDSESK;GAVDGGLSIPHSTK;HIMGQNVADYMR;RFPGYDSESK;TDYYAR;VGLTNYAAAYCTGLLLAR
sp|P26038|MOES_HUMAN	MSN	1;0;1;0;0;1;1;0;1;1;0;0;1	0.1958	7	7	ALTSELANAR;APDFVFYAPR;AQQELEEQTR;FVIKPIDK;FVIKPIDKK;FYPEDVSEELIQDITQR;GFSTWLK;ILALCMGNHELYMR;IQVWHEEHR;ISQLEMAR;KAPDFVFYAPR;LFFLQVK;TANDMIHAENMR
sp|Q96IZ0|PAWR_HUMAN	PAWR	1;1;1;1;1;1;1	0.3353	7	9	DEEEPDGVPEK;KREDAITQQNTIQNEAVNLLDPGSSYLLQEPPR;LKEEIDLLNR;LMQDKEEMIGK;RSEDEPPAASASAAPPPQRDEEEPDGVPEK;STTSVSEEDVSSR;TSSGLGGSTTDFLEEWK
sp|P35250|RFC2_HUMAN	RFC2	1;1;1;1;1;1;1	0.2655	7	8	ALLGPALK;EGNVPNIIIAGPPGTGK;IAEGVNSLLQMAGLLAR;ILAHLWHLGYSPEDIIGNIFR;LNEIVGNEDTVSR;LTDAQILTR;TFQMAEYLK
sp|Q9HAV7|GRPE1_HUMAN	GRPEL1	1;1;1;1;1;1;1	0.3917	7	10	ALADTENLR;DLLEVADVLEK;EEIKDDNPHLK;EPGTVALVSK;FDPYEHEALFHTPVEGK;NSGQNLEEDMGQSEQK;TLRPALVGVVK
sp|P17480|UBF1_HUMAN	UBTF	1;1;1;1;1;1;1	0.0982	7	7	DYEVELLR;FFMEK;FREDHPDLIQNAK;QLQEERPELSESELTR;RPVSAMFIFSEEK;TPQQLWYTHEK;WVEISNEVR
sp|P46977|STT3A_HUMAN	STT3A	1;1;1;1;1;1;1	0.0851	7	7	EAYYWLR;FGQVYTEAK;FYSLLDPSYAK;HNTPEDAK;IIFDDFR;ISPWTGR;LNPQQFEVLFR
sp|Q15691|MARE1_HUMAN	MAPRE1	0;1;1;1;1;1;1;1	0.3358	7	9	DFYFGK;FFDANYDGK;FQDNFEFVQWFK;ILQAGFK;KPLTSSSAAPQRPISTQR;LEHEYIQNFK;LTVEDLEK;QGQETAVAPSLVAPALNKPK
sp|P38159|RBMX_HUMAN	RBMX	0;0;0;0;0;0;0;0;0;1;0;1;1;0;1;1;1;0;1;0	0.4757	7	13	DDYPSR;DSYESYGNSR;DSYGGPPR;DVYLSPR;DYAPPPR;DYGHSSSR;DYSDHPSGGSYR;GFAFVTFESPADAK;GGHMDDGGYSMNFNMSSSR;GLPPSMER;GPPPSYGGSSR;GYSDRDGYGR;IVEVLLMK;LFIGGLNTETNEK;RGPPPPPR;SGGPPPK;SGGPPPKR;SSSGMGGR;VEQATKPSFESGR;YDDYSSSR
sp|P36871|PGM1_HUMAN	PGM1	1;1;1;1;1;1;1	0.1762	7	8	DLEALMFDR;EAIQLIAR;FKPFTVEIVDSVEAYATMLR;HGFFVNPSDSVAVIAANIFSIPYFQQTGVR;IALYETPTGWK;IFQISK;TQAYQDQKPGTSGLR
sp|P32189|GLPK_HUMAN	GK	1;1;1;1;1;1;1	0.1342	7	8	DNLGIIK;GIICGLTQFTNK;SSSEIYGLMK;TAELLSHHQVEIK;TGLPLSTYFSAVK;TMLFNIHSLEWDK;WLLDNVR
sp|Q01105|SET_HUMAN	SET	1;1;1;1;1;1;1	0.3379	7	10	EFHLNESGDPSSK;EQQEAIEHIDEVQNEIDR;EQQEAIEHIDEVQNEIDRLNEQASEEILK;IDFYFDENPYFENK;IPNFWVTTFVNHPQVSALLGEEDEEALHYLTR;LNEQASEEILK;VEVTEFEDIK
sp|Q14677|EPN4_HUMAN	CLINT1	1;1;1;1;1;1;1	0.152	7	7	ATFMYEQFPELMNMLWSR;ATNVVMNYSEIESK;GEFKDEEETVTTK;HIHITQATETTTTR;SLENYHFVDEHGK;SLLLLAYLIR;YVGVSSDSVGGFR
sp|Q15365|PCBP1_HUMAN	PCBP1	1;1;0;0;1;1;0;1;1;1	0.486	7	11	AFAMIIDKLEEDINSSMTNSTAASRPPVTLR;AITIAGVPQSVTECVK;ESTGAQVQVAGDMLPNSTER;EVGSIIGK;IANPVEGSSGR;IITLTGPTNAIFK;INISEGNCPER;QICLVMLETLSQSPQGR;QQSHFAMMHGGTGFAGIDSSSPEVK;QVTITGSAASISLAQYLINAR
sp|P31689|DNJA1_HUMAN	DNAJA1	1;1;1;1;1;1;1	0.262	7	11	ETTYYDVLGVKPNATQEELKK;HYNGEAYEDDEHHPR;ITFHGEGDQEPGLEPGDIIIVLDQK;KILEVHIDK;NVVHQLSVTLEDLYNGATR;TIVITSHPGQIVK;VKETTYYDVLGVKPNATQEELKK
sp|O75663|TIPRL_HUMAN	TIPRL	1;1;1;1;1;1;1	0.375	7	9	EVIKPYDWTYTTDYK;FFEEVLLFEDELHDHGVSSLSVK;IDPNPADSQK;ISSLMHVPPSLFTEPNEISQYLPIK;LIFPER;VMPSSFFLLLR;VVPTTDHIDTEK
sp|P31153|METK2_HUMAN	MAT2A	1;1;1;1;1;1;1	0.2051	7	9	AAVDYQK;FVIGGPQGDAGLTGR;HIGYDDSSK;NFDLRPGVIVR;TGMILLAGEITSR;TQVTVQYMQDR;YLDEDTIYHLQPSGR
sp|O43809|CPSF5_HUMAN	NUDT21	1;1;1;1;1;1;1	0.3216	7	10	ALFAVPK;KLFLVQLQEK;LFLVQLQEK;LPGGELNPGEDEVEGLK;LPHVLLLQLGTTFFK;TVEGVLIVHEHR;YIQQTKPLTLER
sp|O43684|BUB3_HUMAN	BUB3	1;1;1;1;1;1;1	0.3506	7	8	FSPNTSQFLLVSSWDTSVR;LIVGTAGR;LNQPPEDGISSVK;MHDLNTDQENLVGTHDAPIR;TPCNAGTFSQPEK;VAVEYLDPSPEVQK;YQHTGAVLDCAFYDPTHAWSGGLDHQLK
sp|Q13595|TRA2A_HUMAN	TRA2A	0;0;1;1;1;1;1;1;1	0.2837	7	9	ANGMELDGR;ANGMELDGRR;ANPDPNTCLGVFGLSLYTTER;DSYYDR;GFAFVYFER;GYDRYEDYDYR;IRVDYSITK;YEDYDYR;YGPLSGVNVVYDQR
sp|P20073|ANXA7_HUMAN	ANXA7	1;1;1;1;1;1;1	0.166	7	8	DAEILR;DENQSINHQMAQEDAQR;EFSGYVESGLK;LGTDESCFNMILATR;LLLAIVGQ;LYQAGEGR;TILQCALNRPAFFAER
sp|Q9Y295|DRG1_HUMAN	DRG1	1;1;1;1;1;1;1	0.2561	7	8	GQLPDYTSPVVLPYSR;IAEIEAEMAR;IGFVGFPSVGK;IQLLDLPGIIEGAK;SDATADDLIDVVEGNR;TCNLILIVLDVLKPLGHK;WNFDDLLEK
sp|O43663|PRC1_HUMAN	PRC1	1;1;1;1;1;1;1	0.1274	7	9	ALQLEVDRLEELK;EIWELIGIPEDQR;ELLDMMIAEEESLKER;GLAPNTPGK;IELWEQEHSK;SQNEAVCEGLR;TQVELMR
sp|P23921|RIR1_HUMAN	RRM1	1;1;1;1;1;1;1	0.1174	7	7	HPDYAILAAR;HRPIGIGVQGLADAFILMR;LTSMHFYGWK;TGMYYLR;TRPAANPIQFTLNK;VSKEEEEKER;VSVGIHKEDIDAAIETYNLLSER
sp|P00918|CAH2_HUMAN	CA2	1;1;1;1;1;1;1	0.3577	7	12	EPISVSSEQVLK;GGPLDGTYR;ILNNGHAFNVEFDDSQDK;LIQFHFHWGSLDGQGSEHTVDK;SADFTNFDPR;VVDVLDSIK;YAAELHLVHWNTK
sp|P41240|CSK_HUMAN	CSK	1;1;1;1;1;1;1	0.1867	7	7	GEFGDVMLGDYR;GGLYIVTEYMAK;GSLVDYLR;HSNLVQLLGVIVEEK;LSLMPWFHGK;NDATAQAFLAEASVMTQLR;VSDFGLTK
sp|Q92973|TNPO1_HUMAN	TNPO1	0;1;1;1;0;1;1;0;1;0;1	0.1481	7	7	ALVMLLEVR;ATVGILITTIASK;DELLPHILPLLK;ESQSPDTTIQR;FLQFFK;LEQLNQYPDFNNYLIFVLTK;LLPHMHNIVEYMLQR;QSSFALLGDLTK;SECLNNIGDSSPLIR;SLSGLILK;TLLENTAITIGR
sp|Q01780|EXOSX_HUMAN	EXOSC10	1;1;1;1;1;1;1	0.1017	7	7	DFGLYVVNMFDTHQAAR;FALGSVVAVTK;LEMWER;SDMYILNESLTDPAIVK;TEDFIIDTLELR;VFHGADSDIEWLQK;VGILLDEASGVNK
sp|O43172|PRP4_HUMAN	PRPF4	1;1;1;1;1;1;1	0.1609	7	7	ALGEPITLFGEGPAER;APDDLVAPVVK;IWTHPGWSPLK;KPHIYYGSLEEK;LWIANYSLPR;NILSVVGTDALK;QINVSTDDSEVK
sp|O60763|USO1_HUMAN	USO1	1;1;1;1;1;1;1	0.0863	7	8	LEVGIQAMEHLIHVLQTDR;LLTSLLK;LREEIEELKR;NDGVLLLQALTR;TLEQHDNIVTHYK;VASSTLLDDR;VTNLHLMLQLVR
sp|Q09028|RBBP4_HUMAN	RBBP4	1;1;1;1;1;0;1;0;1;0;0;0	0.4824	7	14	EAAFDDAVEER;GEFGGFGSVSGK;HPSKPDPSGECNPDLR;IGEEQSPEDAEDGPPELLFIHGGHTAK;LHSFESHKDEIFQVQWSPHNETILASSGTDR;LMIWDTR;NTPFLYDLVMTHALEWPSLTAQWLPDVTRPEGK;RLNVWDLSK;TIFTGHTAVVEDVSWHLLHESLFGSVADDQK;TPSSDVLVFDYTK;TVALWDLR;VINEEYK
sp|Q9NSD9|SYFB_HUMAN	FARSB	1;1;1;1;0;1;1;1	0.1341	7	9	DLLFQALGR;IRPFAVAAVLR;LFEISDIVIK;LGVLHPDVITK;LTELLR;NPGFEIIHGLLDR;SHTFPELAYR;TTLLPGLLK
sp|Q9NTZ6|RBM12_HUMAN	RBM12	1;1;1;1;1;1;1	0.0655	7	9	ATGEGFVEFR;EAFVHVVTLEDMR;FIQVHPITK;HVIDFFK;MLMIQR;VDAVHLLK;VTLLLSSK
sp|P55036|PSMD4_HUMAN	PSMD4	1;1;1;1;1;1;1	0.2785	7	9	AAAASAAEAGIATTGTEDSDDALLK;IIAFVGSPVEDNEKDLVK;ITFCTGIR;LQAQQDAVNIVCHSK;MTISQQEFGR;NAMGSLASQATK;VNVDIINFGEEEVNTEK
sp|P55209|NP1L1_HUMAN	NAP1L1	0;1;1;1;1;1;1;1	0.2251	7	11	FYEEVHDLER;GIPEFWLTVFK;KYAVLYQPLFDK;KYAVLYQPLFDKR;LDGLVETPTGYIESLPR;NVDLLSDMVQEHDEPILK;QLTVQMMQNPQILAALQER;YAVLYQPLFDKR
sp|P49916|DNLI3_HUMAN	LIG3	1;1;1;1;1;1;1	0.0823	7	7	HVLDALDPNAYEAFK;LLLPGVIK;SLLTIQEVDEFLLR;TQIIQDFLR;VIQEGLEGLVLK;VLHNAQEVEKEPGQR;VLLDIFTGVR
sp|Q13162|PRDX4_HUMAN	PRDX4	1;0;1;1;1;1;1;0;1	0.4686	7	8	DYGVYLEDSGHTLR;GLFIIDDKGILR;HGEVCPAGWKPGSETIIPDPAGK;IPLLSDLTHQISK;LVQAFQYTDK;QITLNDLPVGR;SINTEVVACSVDSQFTHLAWINTPR;SVDETLR;VSVADHSLHLSK
sp|P47755|CAZA2_HUMAN	CAPZA2	1;1;1;1;1;1;0;1;0;0	0.493	7	9	DIQDSLTVSNEVQTAK;EGAAHAFAQYNLDQFTPVK;FIIHAPPGEFNEVFNDVR;FTITPSTTQVVGILK;IDGQQTIIACIESHQFQAK;IEGYEDQVLITEHGDLGNGK;IQVHYYEDGNVQLVSHK;KIDGQQTIIACIESHQFQAK;LLLNNDNLLR;NFWNGR
sp|O60341|KDM1A_HUMAN	KDM1A	1;1;1;1;1;1;1	0.0998	7	8	GELFLFWNLYK;GIFGSSAVPQPK;IADQFLGAMYTLPR;LFFAGEHTIR;MGFGNLNK;TLQLWLDNPK;VFWDPSVNLFGHVGSTTASR
sp|P51659|DHB4_HUMAN	HSD17B4	1;1;1;1;1;1;1	0.1372	7	7	AVANYDSVEEGEK;GALVVVNDLGGDFK;IDVVVNNAGILR;LGLLGLANSLAIEGR;TLGAIVR;VAVAIPNRPPDAVLTDTTSLNQAALYR;VVLVTGAGAGLGR
sp|Q13616|CUL1_HUMAN	CUL1	1;1;1;1;1;1;1	0.1276	7	9	FYTQQWEDYR;HLEIFHTEFQNLLDADKNEDLGR;HQQLLGEVLTQLSSR;LLETHIHNQGLAAIEK;LLIQAAIVR;MYNLVSR;NPEEAELEDTLNQVMVVFK
sp|P68400|CSK21_HUMAN	CSNK2A1	1;1;1;1;1;1;1	0.289	7	10	EPFFHGHDNYDQLVR;FVHSENQHLVSPEALDFLDK;FYMYEILK;GGPNIITLADIVKDPVSR;LIDWGLAEFYHPGQEYNVR;QLYQTLTDYDIR;VLGTEDLYDYIDKYNIELDPR
sp|P60174|TPIS_HUMAN	TPI1	1;1;1;1;1;1;1	0.4096	7	10	HVFGESDELIGQK;IIYGGSVTGATCK;KQSLGELIGTLNAAK;SNVSDAVAQSTR;VAHALAEGLGVIACIGEK;VTNGAFTGEISPGMIK;VVLAYEPVWAIGTGK
sp|P62993|GRB2_HUMAN	GRB2	1;1;1;1;1;1;1	0.341	7	7	ESESAPGDFSLSVK;FGNDVQHFK;FNSLNELVDYHR;GACHGQTGMFPR;HDGAFLIR;QRHDGAFLIR;RGDFIHVMDNSDPNWWK
sp|O00541|PESC_HUMAN	PES1	1;1;1;1;1;1;1	0.1105	7	7	ITHQIVDRPGQQTSVIGR;LAALSASLAR;LAIMMMK;LQLSLADFR;TFYLIK;VFLSIK;YPTFIDALR
sp|P29692|EF1D_HUMAN	EEF1D	1;1;1;1;1;1;1	0.3381	7	10	ATAPQTQHVSPMR;FYEQMNGPVAGASR;IASLEVENQSLR;LVPVGYGIR;QENGASVILR;SIQLDGLVWGASK;SLAGSSGPGASSGTSGDHGELVVR
sp|P63151|2ABA_HUMAN	PPP2R2A	1;1;1;1;1;1;1	0.1812	7	9	DYLSVK;ILHTAWHPK;INLWHLEITDR;IWDLNMENRPVETYQVHEYLR;NAAQFLLSTNDK;VVIFQQEQENK;YRDPTTVTTLR
sp|P62263|RS14_HUMAN	RPS14	1;1;1;1;1;1;1	0.5762	7	10	ADRDESSPYAAMLAAQDVAQR;DESSPYAAMLAAQDVAQR;EEQVISLGPQVAEGENVFGVCHIFASFNDTFVHVTDLSGK;ELGITALHIK;IEDVTPIPSDSTR;KEEQVISLGPQVAEGENVFGVCHIFASFNDTFVHVTDLSGK;VKADRDESSPYAAMLAAQDVAQR
sp|Q14527|HLTF_HUMAN	HLTF	1;1;1;1;1;1;1	0.1031	7	8	ASGFVFTR;INALMHALTDLR;QDIVLTTYNILTHDYGTK;TLGFNLESGWGSGR;TLTAIAVILTNFHDGRPLPIER;VILDEGHAIR;YFNEGTVLAHYADVLGLLLR
sp|Q15084|PDIA6_HUMAN	PDIA6	1;1;1;1;1;1;1	0.1932	7	9	ALDLFSDNAPPPELLEIINEDIAK;EPWDGR;GESPVDYDGGR;GSFSEQGINEFLR;NLEPEWAAAASEVK;NSYLEVLLK;SGGYSSGK
sp|P62913|RL11_HUMAN	RPL11	1;1;1;1;1;1;1	0.4213	7	7	AEEILEK;IAVHCTVR;KLCLNICVGESGDR;KNNFSDTGNFGFGIQEHIDLGIK;NNFSDTGNFGFGIQEHIDLGIK;VLEQLTGQTPVFSK;YDGIILPGK
sp|P09960|LKHA4_HUMAN	LTA4H	1;1;1;1;1;1;1	0.1604	7	10	DFLYSYFK;DLSSHQLNEFLAQTLQR;ELVALMSAIR;GSPMEISLPIALSK;SLSNVIAHEISHSWTGNLVTNK;TFGETHPFTK;TWDHFWLNEGHTVYLER
sp|P46087|NOP2_HUMAN	NOP2	1;1;1;1;1;1;1	0.1441	7	8	ELLLSAIDSVNATSK;GAETELVR;GISAGAVQTAGK;IQDIVGILR;LGVTNTIISHYDGR;LVPTGLDFGQEGFTR;TGLVVYDSSVPIGATPEYLAGHYMLQGASSMLPVMALAPQEHER
sp|Q9NVI1|FANCI_HUMAN	FANCI	1;1;1;1;1;1;1	0.0595	7	8	ETKPIPNLIFAIEQYEK;FQDQVLDLLK;FVSSLLTALFR;LGANILLETFK;QEILEQVLNR;SPVILLR;YTSIPTSVEESGK
sp|Q9P015|RM15_HUMAN	MRPL15	1;1;1;1;1;1;1	0.277	7	8	GVTIQPLKR;KYGYILPDITKDELFK;LQYLIDLGR;QYKPLSLNR;VDPSQPIDLTQLVNGR;VSLANLKPNPGSK;YGFNEGHSFR
sp|Q9H6S0|YTDC2_HUMAN	YTHDC2	1;1;1;1;1;1;1	0.0608	7	8	APSKPWSQVDEATIR;DVNTNSENWAVVK;FTAGAFSDHMALLR;GFASQVEQLISMGANVHSK;MVWISK;TQLLGQLR;VVLIVGETGSGK
sp|Q16576|RBBP7_HUMAN	RBBP7	1;1;1;1;1;1;0;1;0;0;0;0	0.5082	7	13	AIFTGHSAVVEDVAWHLLHESLFGSVADDQK;DYALHWLVLGTHTSDEQNHLVVAR;EMFEDTVEER;HPAKPDPSGECNPDLR;IGEEQSAEDAEDGPPELLFIHGGHTAK;LHTFESHKDEIFQVHWSPHNETILASSGTDR;LMIWDTR;NTPFLYDLVMTHALQWPSLTVQWLPEVTKPEGK;RLNVWDLSK;TPSSDVLVFDYTK;TVALWDLR;VINEEYK
sp|P08708|RS17_HUMAN	RPS17	1;1;1;1;1;1;1	0.5704	7	14	DNYVPEVSALDQEIIEVDPDTK;IAGYVTHLMK;LGNDFHTNK;LGNDFHTNKR;LLDFGSLSNLQVTQPTVGMNFK;RDNYVPEVSALDQEIIEVDPDTK;VCEEIAIIPSKK
sp|Q9UKD2|MRT4_HUMAN	MRTO4	1;1;1;1;1;1;1	0.3138	7	7	GEVGLLFTNR;GVVTLLSDYEVCK;LFGYEMAEFK;QNLIEELR;SPSDEYKDNLHQVSK;TKEEVNEWFTK;VMMVALGR
sp|P82663|RT25_HUMAN	MRPS25	1;1;1;1;1;1;1	0.4046	7	8	EIMEHIR;FVFFNIPQIQYK;KFVFFNIPQIQYK;NMTPSPFLR;QLSHPANFGPR;TLQYLSQGNVVFK;VMTVNYNTHGELGEGAR
sp|P18621|RL17_HUMAN	RPL17	1;1;1;1;1;1;1	0.413	7	14	EQIVPKPEEEVAQK;GLDVDSLVIEHIQVNK;INPYMSSPCHIEMILTEK;KSAEFLLHMLK;NAESNAELK;QWGWTQGR;SAEFLLHMLK
sp|Q9BSD7|NTPCR_HUMAN	NTPCR	1;1;1;1;1;1;1	0.5105	7	8	GKPLALVEEIR;HVFLTGPPGVGK;IGFDVVTLSGTR;QTLSTPGTIILGTIPVPK;SSGVPVDGFYTEEVR;VCVIDEIGK;VGQYVVDLTSFEQLALPVLR
sp|P50914|RL14_HUMAN	RPL14	1;1;1;1;1;1;1	0.2884	7	7	ALVDGPCTQVR;APAPK;CMQLTDFILK;LVAIVDVIDQNR;MTDFDR;QAMPFK;VAYVSFGPHAGK
sp|P26373|RL13_HUMAN	RPL13	1;1;1;1;1;1;1	0.2986	7	14	GDSSAEELK;GFSLEELR;LATQLTGPVMPVR;NGMVLKPHFHK;RVATWFNQPAR;STESLQANVQR;VATWFNQPAR
sp|P19525|E2AK2_HUMAN	EIF2AK2	1;1;1;1;1;1;1	0.1343	7	8	DGIISDIFDK;DLKPSNIFLVDTK;EIELIGSGGFGQVFK;FDLPDMK;IGDFGLVTSLK;TLTVWK;VLALELFEQITK
sp|Q9Y3D9|RT23_HUMAN	MRPS23	1;1;1;1;1;1;1	0.4474	7	10	AFDLFNPNFK;ALLAEGVILR;APIQDIWYHEDR;EKPLWFDVYDAFPPLR;KSEHLSVRPQTALEENETQK;LETVGSIFSR;LFVETGK
sp|Q9H583|HEAT1_HUMAN	HEATR1	1;1;1;1;1;1;1	0.035	7	7	FIYALK;GWEEALENVIK;LVPDLLAIVQR;SPQILVPTLFNLLSR;VSLLNEQFLPLIR;VTLILELLQHK;WFWLLPVK
sp|Q9BQ75|CMS1_HUMAN	CMSS1	1;1;1;1;1;1;1	0.2258	7	7	ANDLTHSLSSYLK;FLVFDWNWR;QGGLNLSPLK;RVVHLGVGTPGR;SEPKPGLPEDLQK;SMTAFR;VVHLGVGTPGR
sp|Q9UNF1|MAGD2_HUMAN	MAGED2	1;1;0;1;1;1;1;1	0.1865	7	8	EAMEADLK;EIDKNDHLYILLSTLEPTDAGILGTTK;EYTDVYPEIIER;GPIAFWAR;HLDGEEDGSSDQSQASGTTGGR;LGLRPGIHHSLFGDVK;LQSSQEPEAPPPR;VFGIQLK
sp|Q8WXF1|PSPC1_HUMAN	PSPC1	1;1;1;1;1;1	0.1358	6	6	EKLEAEMEAAR;HEHQLMLMR;LFVGNLPTDITEEDFK;LFVGNLPTDITEEDFKR;NLSPVVSNELLEQAFSQFGPVEK;YGEPSEVFINR
sp|Q9P035|HACD3_HUMAN	HACD3	1;1;1;1;1;1	0.2376	6	9	FSFTLPYPVK;GDNVYEFHLEFLDLVKPEPVYK;KVSQWWER;LESEGSPETLTNLR;RPLFLAPDFDR;VELSDVQNPAISITENVLHFK
sp|Q14566|MCM6_HUMAN	MCM6	1;1;1;1;1;1	0.0816	6	7	DFYVAFQDLPTR;FVDFQK;IQETQAELPR;ISNLIVLHLR;TSILAAANPISGHYDR;YLQLAEELIRPER
sp|Q5JVF3|PCID2_HUMAN	PCID2	1;1;1;1;1;1	0.1629	6	6	AVSEGNLLLLHEALAK;HEAFFIR;MILIYLLPVK;THQLSLDAFLVALK;VFANNADQQLVK;VYLLLK
sp|P38432|COIL_HUMAN	COIL	1;1;1;1;1;1	0.1076	6	6	DYSLLPLLAAAPQVGEK;EENLFSWK;ITVFWK;LPTELSK;NSSTIIQNPVETPK;VVTDLISLIR
sp|Q92747|ARC1A_HUMAN	ARPC1A	1;1;1;1;0;1;1	0.2892	6	7	DGVWKPTLVILR;GCLTFVSK;LAWVSHDSTVSVADASK;MPFGQLMSEFGGSGTGGWVHGVSFSASGSR;STVLSLDWHPNNVLLAAGSCDFK;TLESSIQGLR;WSPLENK
sp|P46379|BAG6_HUMAN	BAG6	1;1;1;1;1;1	0.0901	6	9	APPQTHLPSGASSGTGSASATHGGGSPPGTR;ESFSLVQVQPGVDIIR;LINLVGESLR;LQVVLEHMPVGPDAILR;LVMAQHMIR;SFFHQHYLGGQEPTPSNIR
sp|P78362|SRPK2_HUMAN	SRPK2	1;1;1;0;0;0;0;1;1;1	0.1773	6	6	AADLLVNPLDPR;AGAPPPSGSAVSTAPQQKPIGK;DEDHIAHIIELLGSIPR;HFTEDIQTR;IADLGNACWVHK;IGDLFNGR;QAELLEK;SAQHYTETALDEIK;SNYQGLPVR;TVSASSTGDLPK
sp|Q15293|RCN1_HUMAN	RCN1	1;1;1;1;1;1	0.2236	6	7	AADLNGDLTATR;EEFTAFLHPEEFEHMK;EQFNEFR;HWILPQDYDHAQAEAR;IDNDGDGFVTTEELK;YIFDNVAK
sp|P38117|ETFB_HUMAN	ETFB	1;1;1;1;1;1	0.2196	6	6	EIDGGLETLR;EKVDLVLLGK;IEVIKPGDLGVDLTSK;LGPLQVAR;LSVISVEDPPQR;VDLVLLGK
sp|Q8WVM0|TFB1M_HUMAN	TFB1M	1;1;1;1;1;1	0.2312	6	6	FIPGLQMLSDAAPGK;HIFTIPGQAFVPKPEVDVGVVHFTPLIQPK;IVHGDVLTFK;LPPLPTIR;MLFPEAQR;TQMTLTFQK
sp|Q8N0X7|SPART_HUMAN	SPART	1;1;1;1;1;1	0.1246	6	6	AEEENEFQIPGR;AFLFVNK;ENQEGAANVNVR;GLATSLQNDLQEVPK;IQPEEKPVEVSPAVTK;TATQTGHTLLEDYQIVDNSQR
sp|P25787|PSA2_HUMAN	PSMA2	1;1;1;1;1;1	0.3547	6	9	HIGLVYSGMGPDYR;LAQQYYLVYQEPIPTAQLVQR;LTPTEVK;LVQIEYALAAVAGGAPSVGIK;RYNEDLELEDAIHTAILTLK;YNEDLELEDAIHTAILTLK
sp|P62140|PP1B_HUMAN	PPP1CB	0;0;1;0;1;0;0;1;1;1;0;0;0;1	0.6361	6	10	AHQVVEDGYEFFAK;EIFLSQPILLELEAPLK;GVSFTFGADVVSK;HDLDLICR;ICGDIHGQYTDLLR;IFCCHGGLSPDLQSMEQIR;IKYPENFFLLR;IMRPTDVPDTGLLCDLLWSDPDKDVQGWGENDR;IVQMTEAEVR;LFEYGGFPPEANYLFLGDYVDR;QSLETICLLLAYK;TFTDCFNCLPIAAIVDEK;YPENFFLLR;YQYGGLNSGRPVTPPR
sp|Q9UBE0|SAE1_HUMAN	SAE1	1;1;1;1;1;1	0.237	6	6	EALEVDWSSEK;FFTGDVFGYHGYTFANLGEHEFVEEK;GLTMLDHEQVTPEDPGAQFLIR;NLILAGVK;VDTEDIEK;VLLVGLK
sp|Q96H55|MYO19_HUMAN	MYO19	1;1;1;1;1;1	0.0742	6	7	APVLTVVSK;ASLEQLLQVLHSTTPHYIR;EPSFIVVHYAGPVR;FIQLQLNR;LQQHFVAHYLR;VNPVTLETVLR
sp|Q8N1G4|LRC47_HUMAN	LRRC47	1;1;1;1;1;1	0.1509	6	6	ADLATAPPHVTVVR;APGPGLAQGLPQLHSLVLR;ELLLTGPGLEER;NALGPGLSPELGPLPALR;TAATLATHELR;VLHVSENPVPLTVR
sp|P50542|PEX5_HUMAN	PEX5	1;1;1;1;1;1	0.1659	6	7	EAVEHFLEALNMQR;HMEAWQYLGTTQAENEQELLAISALR;LGATLANGNQSEEAVAAYR;LQEGDLPNAVLLFEAAVQQDPK;LWLGEPEGTATDR;WAEEYLEQSEEK
sp|Q5T9A4|ATD3B_HUMAN	ATAD3B	1;0;1;1;1;0;0;0;0;0;1;1;0;0;0;0;0	0.3102	6	7	ATLNAFLYHMGQHSNK;DKWSNFDPTGLER;EALNLAQMQEQTLQLEQQSK;GLLLFMDEADAFLR;HILLYGPPGTGK;ITVLEALR;KQEESVQK;LALHSGMDYAIMTGGDVAPMGR;LFDWANTSR;LGKPSLVR;LKEYEAAVEQLK;LLSRPQDVLEGVVLSPSLEAR;LTEGMSGR;QQQLLNEENLR;QRYEDQLK;TAGTLFGEGFR;WSNFDPTGLER
sp|O75306|NDUS2_HUMAN	NDUFS2	1;1;1;1;1;1	0.1512	6	7	APGFAHLAGLDK;GSGIQWDLR;LDELEELLTNNR;LVMELSGEMVR;NITLNFGPQHPAAHGVLR;VLFGEITR
sp|Q96A72|MGN2_HUMAN	MAGOHB	1;1;1;1;1;1	0.5676	6	8	CLVFSLIGLHFK;FGHEFLEFEFRPDGK;IGSLIDVNQSK;IIDDSEITKEDDALWPPPDR;QELEIVIGDEHISFTTSK;SVMEELKR
sp|P17174|AATC_HUMAN	GOT1	1;1;1;1;1;1	0.1961	6	6	EPESILQVLSQMEK;INVSGLTTK;IVASTLSNPELFEEWTGNVK;NLDYVATSIHEAVTK;VGGVQSLGGTGALR;VGNLTVVGK
sp|P50213|IDH3A_HUMAN	IDH3A	1;1;1;1;1;1	0.2186	6	7	ENTEGEYSGIEHVIVDGVVQSIK;IAEFAFEYAR;MSDGLFLQK;NVTAIQGPGGK;TPIAAGHPSMNLLLR;TPYTDVNIVTIR
sp|P35611|ADDA_HUMAN	ADD1	1;1;1;1;1;1	0.1126	6	6	AAVVTSPPPTTAPHK;LADLFGWSQLIYNHITTR;NMAPDLR;SLVQGELVTASK;TSTSAVPNLFVPLNTNPK;WQIGEQEFEALMR
sp|Q14166|TTL12_HUMAN	TTLL12	1;1;1;1;1;1	0.132	6	6	AMYAVDLMLK;HFTVMNYDPDVVLK;LFVYDVFWLR;QQLQQVPGLLHR;SSPGQTPEEGAQALAEFAALHGPALR;TELPQFVSYFQQR
sp|Q92615|LAR4B_HUMAN	LARP4B	0;1;1;1;1;1;1	0.1436	6	7	CIVILR;GPGLLESPSIFNFTADR;LSSLIIGPSK;NGFRPLDVSLYAQQR;TEDLFENR;VSELNPNAEVWGAPVLHLEASSAADGVSAAWEEVAGHHADR;VVAEPQTQR
sp|P62495|ERF1_HUMAN	ETF1	1;1;1;1;1;1	0.1716	6	9	FHTEALTALLSDDSK;FTVDLPK;KVAETAVQLFISGDK;TELSQSDMFDQR;VNVAGLVLAGSADFK;YFDEISQDTGK
sp|P08779|K1C16_HUMAN	KRT16	0;1;1;1;1;0;1;0;0;0;1;0;0;0;0	0.2918	6	6	ALEEANADLEVK;APSTYGGGLSVSSR;DAETWFLSK;EVASNSELVQSSR;IIAATIENAQPILQIDNAR;ISSVLAGGSCR;KNHEEEMLALR;LAADDFR;LASYLDK;LEQEIATYR;NHEEEMLALR;TIEDLR;TRLEQEIATYR;VLDELTLAR;VTMQNLNDR
sp|Q13257|MD2L1_HUMAN	MAD2L1	1;1;1;1;1;1	0.2732	6	7	AIQDEIR;EQGITLR;GIYPSETFTR;SFTTTIHK;WQFDIECDK;YLNNVVEQLKDWLYK
sp|Q86W42|THOC6_HUMAN	THOC6	1;1;1;1;1;1	0.2258	6	8	AVPLAVPLGQTEVFQALQR;AWLWAEMLK;GHTDYIHCLALR;HLLSAGDGEVK;HVTFYQDLILSAGQGR;VDVFTNLGYR
sp|Q9BVI4|NOC4L_HUMAN	NOC4L	1;1;1;1;1;1	0.1705	6	7	ELALSALLK;FFHLADLFLSSSHLPAYLVAAFAK;LFGALLER;LGELLGHPSFQVK;LVVGGLLSPEEDQSLLLSQFR;LYGLLDPSVFHVK
sp|P61163|ACTZ_HUMAN	ACTR1A	1;1;1;1;1;1	0.2261	6	7	APELLFRPDLIGEESEGIHEVLVFAIQK;DQLQTFSEEHPVLLTEAPLNPR;DWNDMER;LYSTWIGGSILASLDTFK;LYSTWIGGSILASLDTFKK;YPMEHGIVK
sp|Q9Y678|COPG1_HUMAN	COPG1	1;1;1;1;0;1;1;0	0.127	6	7	ILHLLGQEGPK;ILYLINQGEHLGTTEATEAFFAMTK;NTHTLLLAGVFR;QEIFQEQLAAVPEFR;SIATLAITTLLK;SVPLATAPMAEQR;VFNETPINPR;VVVVQAISALCQK
sp|Q9UBF2|COPG2_HUMAN	COPG2	1;1;1;1;1;0;1;0	0.1079	6	7	AEITLVATKPEK;ATFYLNVLQQR;FGAQNESLLPSILVLLQR;GGYDLLVR;ILHLLGK;SIATLAITTLLK;SIPLAMAPVFEQK;VVVVQAISALCQK
sp|Q9UBT2|SAE2_HUMAN	UBA2	1;1;1;1;1;1	0.1141	6	6	ANIVAYHDSIMNPDYNVEFFR;ESVLQFYPK;LSEFGIR;QFILVMNALDNR;VLVVGAGGIGCELLK;VTVLTLQDK
sp|P51617|IRAK1_HUMAN	IRAK1	1;1;1;1;1;1	0.0969	6	6	GTHNFSEELK;GTLAYLPEEYIK;LDILLGTAR;QSFLTEVEQLSR;TASVLWPWINR;VADLVHILTHLQLLR
sp|Q9Y2D5|AKAP2_HUMAN	AKAP2	1;1;1;1;1;1	0.0757	6	6	AVLTVVK;AVLTVVKDDDHGILDQFSR;KQFQLMENSR;NLMQTLMEDYETHK;TLSMIEEEIR;VRPSEEMLELEK
sp|P63162|RSMN_HUMAN	SNRPN	1;1;1;1;1;1	0.2167	6	12	GENLVSMTVEGPPPK;HMNLILCDCDEFR;HMNLILCDCDEFRK;IFIGTFK;MLQHIDYR;VLGLVLLR
sp|Q9H2U2|IPYR2_HUMAN	PPA2	1;1;1;1;1;1	0.2216	6	7	AFALEVIK;ESNEEEQVWHFLGK;FKPGYLEATLNWFR;ILGILALIDEGETDWK;LIAINANDPEASK;YVANIFPYK
sp|P62937|PPIA_HUMAN	PPIA	1;1;1;1;1;1	0.4364	6	7	EGMNIVEAMER;HTGPGILSMANAGPNTNGSQFFICTAK;SIYGEKFEDENFILK;TEWLDGK;VSFELFADK;VSFELFADKVPK
sp|Q53GS9|SNUT2_HUMAN	USP39	1;1;1;1;1;1	0.1345	6	6	AYDGTTYLPGIVGLNNIK;EQLIIPQVPLFNILAK;EYLSEEVQAVHK;FGELMR;NPTIVNFPITNVDLR;SVLDFDFEK
sp|Q12874|SF3A3_HUMAN	SF3A3	1;1;1;1;1;1	0.1417	6	8	HFAEWR;KEELNAISGPNEFAEFYNR;SALLALGLK;VKPLQDQNELFGK;YLEMLLEYLQDYTDR;YMEVSGNLR
sp|P67775|PP2AA_HUMAN	PPP2CA	1;1;1;0;1;1;1	0.3074	6	6	GAGYTFGQDISETFNHANGLTLVSR;GGWGISPR;NVVTIFSAPNYCYR;QITQVYGFYDECLR;QLSESQVK;SPDTNYLFMGDYVDR;YSFLQFDPAPR
sp|P49721|PSB2_HUMAN	PSMB2	1;1;1;1;1;1	0.4826	6	10	APFAAHGYGAFLTLSILDR;FILNLPTFSVR;NGIHDLDNISFPK;NGYELSPTAAANFTR;TPYHVNLLLAGYDEHEGPALYYMDYLAALAK;YYTPTISR
sp|Q9NSE4|SYIM_HUMAN	IARS2	1;1;1;1;1;1	0.0692	6	6	ADLYLEGK;AVLEEGTDVVIK;ELSNFYFSIIK;QWFINITDIK;TKDEYLINSQTTEHIVK;TVIVHGFTLGEK
sp|Q96EY1|DNJA3_HUMAN	DNAJA3	1;1;1;1;1;1	0.1271	6	7	AYYQLAK;EIFITFR;FSQLAEAYEVLSDEVK;FSQLAEAYEVLSDEVKR;INSYGYGDHYIHIK;VMIPVPAGVEDGQTVR
sp|P16152|CBR1_HUMAN	CBR1	1;1;1;1;1;1	0.2419	6	6	FHQLDIDDLQSIR;GIGLAIVR;GQAAVQQLQAEGLSPR;IGVTVLSR;SETITEEELVGLMNK;TNFFGTR
sp|Q86V81|THOC4_HUMAN	ALYREF	1;1;1;1;1;1	0.3502	6	8	MDMSLDDIIK;QLPDKWQHDLFDSGFGGGAGVETGGK;QQLSAEELDAQLDAYNAR;QYNGVPLDGRPMNIQLVTSQIDAQR;SLGTADVHFER;WQHDLFDSGFGGGAGVETGGK
sp|O60264|SMCA5_HUMAN	SMARCA5	0;1;1;1;1;0;0;0;1;1;0;0	0.1103	6	6	ANYAVDAYFR;DIDILNSAGK;EILFYR;FITDNTVEER;IAFTEWIEPPKR;LFELLEK;LLNILMQLR;LRLDSIVIQQGR;QNLLSVGDYR;TLQTISLLGYMK;VLIFSQMTR;YLVIDEAHR
sp|Q5UIP0|RIF1_HUMAN	RIF1	1;1;1;1;1;1	0.0251	6	6	ALWVISK;DAPDVVVSAIWK;IAFIAWK;LVIPLVVHSAQK;LWPLFVK;SGSFINSLLQLEELGFR
sp|Q04760|LGUL_HUMAN	GLO1	1;1;1;1;1;1	0.375	6	7	CDFPIMK;DFLLQQTMLR;FSLYFLAYEDKNDIPK;GLAFIQDPDGYWIEILNPNK;IAWALSR;VLGMTLIQK
sp|P48735|IDHP_HUMAN	IDH2	1;1;1;1;0;1;1	0.1615	6	8	ATDFVADR;FKDIFQEIFDK;GRPTSTNPIASIFAWTR;IIWQFIK;IWYEHR;LILPHVDIQLK;LVPGWTKPITIGR
sp|P30050|RL12_HUMAN	RPL12	1;1;1;1;1;1	0.5455	6	10	CTGGEVGATSALAPK;EILGTAQSVGCNVDGR;HPHDIIDDINSGAVECPAS;HSGNITFDEIVNIAR;IGPLGLSPK;QAQIEVVPSASALIIK
sp|P31946|1433B_HUMAN	YWHAB	1;1;0;1;1;0;0;1;1	0.4797	6	7	AVTEQGHELSNEER;IEAELQDICNDVLELLDK;NLLSVAYK;QTTVSNSQQAYQEAFEISK;TAFDEAIAELDTLNEESYK;VISSIEQK;YDDMAAAMK;YLIPNATQPESK;YLSEVASGDNK
sp|P50570|DYN2_HUMAN	DNM2	1;1;1;1;1;1	0.0655	6	6	DMILQFISR;GISPVPINLR;KFFLSHPAYR;RPLILQLIFSK;SSVLENFVGR;TIGVITK
sp|Q9BTV4|TMM43_HUMAN	TMEM43	1;1;1;1;1;1	0.1875	6	8	DLVNIGLK;FFLSSGLIDK;LEDPHVDIIR;LVHIIGALR;RGDFFYHSENPK;VSFSYAGLSGDDPDLGPAHVVTVIAR
sp|Q9BQ52|RNZ2_HUMAN	ELAC2	1;1;1;1;1;1	0.1102	6	6	ADAPVALVVHMAPASVLVDSR;ALFAGDIEEMEER;DATLLIHEATLEDGLEEEAVEK;MNAEFIMLNHFSQR;THSTTSQAISVGMR;YQQWMER
sp|P51116|FXR2_HUMAN	FXR2	1;1;0;1;1;1;0;1	0.1679	6	8	AGYSTDESSSSSLHATR;ASLLGDMHFR;EDLMGLAIGTHGANIQQAR;EITEGDEVEVYSR;ENISNAQALLEYHLSYLQEVEQLR;IYGETPEACR;LQIDEQLR;LRPVNPNPLATK
sp|P10155|RO60_HUMAN	RO60	1;1;1;1;1;1	0.1375	6	9	ALLQEMPLTALLR;EHLLTNHLK;IPTHLFTFIQFK;LSHLKPSSEGLAIVTK;TRDELEVIHLIEEHR;WRPDEEILK
sp|Q9ULX3|NOB1_HUMAN	NOB1	1;1;1;1;1;1	0.1796	6	8	LAVLPYELR;LVTEFSK;NIYTIR;NPLPNIDHELQELLIDR;TNVFAPDYIAGVSPFVENDISSR;YAINPHLTEDQR
sp|Q9NX58|LYAR_HUMAN	LYAR	1;1;1;1;1;1	0.219	6	7	ELLEQISAFDNVPR;EQDQRPLHPVANPHAEISTK;LENHQENSR;LPEHPEGGEPEDDEAPAK;RHSEVETDSK;VKDAVEQQGEVK
sp|Q6P1J9|CDC73_HUMAN	CDC73	1;1;1;1;1;1	0.1318	6	7	DLLQDLK;HLDRPVFLR;NIFAILQSVK;SAPLEIGLQR;TPIIIIPAATTSLITMLNAK;VVAVFVQGPAWQFK
sp|O00411|RPOM_HUMAN	POLRMT	1;1;1;1;1;1	0.0577	6	7	ELSDFPQEFVWEASHYLVR;IHLVNLTGLK;LSLAQHLR;LVPVLYHVYSFR;VAQVLEGFITR;VFWLPHNMDFR
sp|P12532|KCRU_HUMAN	CKMT1A	1;1;1;1;1;1	0.1823	6	6	GTGGVDTAATGGVFDISNLDR;GWEFMWNER;LGYILTCPSNLGTGLR;SFLIWVNEEDHTR;SGYFDER;VVVDALSGLK
sp|P09429|HMGB1_HUMAN	HMGB1	1;1;1;1;1;1	0.3442	6	8	GEHPGLSIGDVAK;IKGEHPGLSIGDVAK;KHPDASVNFSEFSK;KLGEMWNNTAADDKQPYEK;RPPSAFFLFCSEYRPK;TYIPPKGETK
sp|Q5VYK3|ECM29_HUMAN	ECPAS	1;1;1;1;1;1	0.0363	6	6	HIISPNPHVR;LHLVESLLSR;LMSALLSGLTDR;LYLQELITITQK;TEALSVIELLLK;YLLLLAAGDPR
sp|Q9UNQ2|DIM1_HUMAN	DIMT1	1;1;1;1;1;1	0.2109	6	7	IQQILTSTGFSDK;LLHGFNAEGIHFS;LQVLVGDVLK;LSINTQLLAR;NPLIINSIIDK;SMDIDDFIR
sp|P00374|DYR_HUMAN	DHFR	1;1;1;1;1;1	0.3209	6	6	INLVLSR;LTEQPELANK;NGDLPWPPLR;QNLVIMGK;SLDDALK;VGSLNCIVAVSQNMGIGK
sp|Q15003|CND2_HUMAN	NCAPH	1;1;1;1;1;1	0.1066	6	6	ATTLPTDFNYNVDTLVQLHLKPGTR;EAALAEVADEK;LEGTEDLSDVLVR;VDAVHADVYR;VFDLQFSTDSPR;VFPMPLPR
sp|P62995|TRA2B_HUMAN	TRA2B	1;0;0;1;1;1;1;1	0.3194	6	7	AAQDRDQIYR;ANGMELDGR;ANGMELDGRR;ANPDPNCCLGVFGLSLYTTER;GFAFVYFENVDDAK;GYDDRDYYSR;HSHSHSPMSTR;YGPIADVSIVYDQQSR
sp|P24752|THIL_HUMAN	ACAT1	1;1;1;1;1;1	0.1756	6	8	EAYMGNVLQGGEGQAPTR;EVVIVSATR;IVGHLTHALK;LNVTPLAR;NEQDAYAINSYTR;TPIGSFLGSLSLLPATK
sp|P00387|NB5R3_HUMAN	CYB5R3	1;1;1;1;1;1	0.3621	6	9	DILLRPELEELR;FALPSPQHILGLPVGQHIYLSAR;GPSGLLVYQGK;IDGNLVVRPYTPISSDDDKGFVDLVIK;STPAITLESPDIKYPLR;SVGMIAGGTGITPMLQVIR
sp|Q96AG4|LRC59_HUMAN	LRRC59	1;1;1;1;1;1	0.2345	6	10	DKLDGNELDLSLSDLNEVPVK;ELAALPK;HEILQWVLQTDSQQ;LTTLPSDFCGLTHLVK;LVNLQHLDLLNNK;RHEILQWVLQTDSQQ
sp|P49419|AL7A1_HUMAN	ALDH7A1	1;1;1;1;1;1	0.1336	6	6	GAPTTSLISVAVTK;IWADIPAPK;QASVADYEETVK;QAVSMFLGAVEEAK;QVGLMVQER;VNLLSFTGSTQVGK
sp|O75494|SRS10_HUMAN	SRSF10	1;1;0;1;0;1;1;1	0.2366	6	10	DAEDALHNLDR;DAEDALHNLDRK;GFAYVQFEDVR;GFAYVQFEDVRDAEDALHNLDR;QIEIQFAQGDRK;SFDYNYR;YDDYDRYR;YLRPPNTSLFVR
sp|Q96I25|SPF45_HUMAN	RBM17	1;1;1;1;1;1	0.1546	6	7	AVVDLNGR;DFPYEEDSRPR;HEQGLSTALSVEK;IIVGDATEK;LLQSQLQVK;QSTVLAPVIDLK
sp|Q8N8S7|ENAH_HUMAN	ENAH	1;1;1;1;1;1	0.176	6	7	EDANVFASAMMHALEVLNSQETGPTLPR;EQLEWER;GNGPLPLGGSGLMEEMSALLAR;GSTIETEQKEDKGEDSEPVTSK;VHIYHHTGNNTFR;YNQATQTFHQWR
sp|P35613|BASI_HUMAN	BSG	1;1;1;1;1;1	0.1896	6	6	FFVSSSQGR;GGVVLKEDALPGQK;KPEDVLDDDDAGSAPLK;RKPEDVLDDDDAGSAPLK;SELHIENLNMEADPGQYR;SESVPPVTDWAWYK
sp|P50454|SERPH_HUMAN	SERPINH1	1;1;1;1;1;1	0.1938	6	7	GVVEVTHDLQK;LFYADHPFIFLVR;LQIVEMPLAHK;LSSLIILMPHHVEPLER;LYGPSSVSFADDFVR;SAGLAFSLYQAMAK
sp|P62316|SMD2_HUMAN	SNRPD2	1;1;1;1;1;1	0.4915	6	11	EEEEFNTGPLSVLTQSVK;GDSVIVVLR;HCNMVLENVK;NNTQVLINCR;REEEEFNTGPLSVLTQSVK;SEMTPEELQK
sp|Q13148|TADBP_HUMAN	TARDBP	1;1;1;1;1;1	0.2005	6	7	FGGNPGGFGNQGGFGNSR;FTEYETQVK;GISVHISNAEPK;LVEGILHAPDAGWGNLVYVVNYPK;QSQDEPLR;TSDLIVLGLPWK
sp|Q6NZY4|ZCHC8_HUMAN	ZCCHC8	1;1;1;1;1;1	0.14	6	7	DVFANYLTSNFQAPGVK;FKPGVISEELQDALGVTDK;LDGPILQILFMNNAISK;LVNYPGFNISTPR;QTLDEPEVPEIFTK;YHQVFSHIVSLEGQEIQVK
sp|P28074|PSB5_HUMAN	PSMB5	1;1;1;1;1;1	0.2395	6	8	ATAGAYIASQTVK;EDGWIR;GFFGLGGR;HGVIVAADSR;RGPGLYYVDSEGNR;VSSDNVADLHEK
sp|P13861|KAP2_HUMAN	PRKAR2A	1;1;1;1;1;1	0.1906	6	7	AASAYAVGDVK;APASVLPAATPR;GQYFGELALVTNKPR;GTYDILVTK;QQPPDLVEFAVEYFTR;QSLGHPPPEPGPDR
sp|P0DN79|CBSL_HUMAN	CBSL	1;1;1;1;1;1	0.1379	6	8	EPLWIRPDAPSR;FDSPESHVGVAWR;ILPDILK;KPWWWHLR;LSHILEMDHFALVVHEQIQYHSTGK;SNDEEAFTFAR							Homo sapiens OX	9606 GN	CBS PE	1 SV	2									SV=2
sp|Q96GD4|AURKB_HUMAN	AURKB	1;1;1;1;1;1	0.2209	6	8	DIKPENLLLGLK;HFTIDDFEIGRPLGK;IADFGWSVHAPSLR;IYLILEYAPR;LPLAQVSAHPWVR;SNVQPTAAPGQK
sp|O94855|SC24D_HUMAN	SEC24D	1;1;1;1;1;1	0.0591	6	7	IGFDAIMR;ILFQPQTNVYDSLAK;LFIFHSSLPTAEAPGK;LICEELK;QFLVEDK;VGFITYNK
sp|P09012|SNRPA_HUMAN	SNRPA	1;0;0;1;1;1;1;1	0.3333	6	23	AVQGGGATPVVGAVQGPVPGMPPMTQAPR;DALQGFK;GQAFVIFK;GQAFVIFKEVSSATNALR;HDIAFVEFDNEVQAGAAR;KAVQGGGATPVVGAVQGPVPGMPPMTQAPR;SMQGFPFYDKPMR;TDSDIIAK
sp|Q12792|TWF1_HUMAN	TWF1	1;1;1;1;0;1;0;1	0.2829	6	6	EFGGGHIKDEVFGTVK;INEVQTDVGVDTK;KIEIDNGDELTADFLYEEVHPK;LLEIVER;MLYAATR;QLQMDVIR;YHFFLYK;YLLSQSSPAPLTAAEEELR
sp|P37837|TALDO_HUMAN	TALDO1	1;1;1;1;1;1	0.1988	6	7	ALAGCDFLTISPK;LFVLFGAEILK;LSFDKDAMVAR;LSSTWEGIQAGK;LVPVLSAK;WLHNEDQMAVEK
sp|P08243|ASNS_HUMAN	ASNS	1;1;1;1;1;1	0.1176	6	7	ADWLSHYWMPK;ASVGMYLISK;ELYLFDVLR;LAVVDPLFGMQPIR;TTAAHGLELR;VDGEIILHLYDK
sp|Q9BQA1|MEP50_HUMAN	WDR77	1;1;1;1;1;1	0.3304	6	7	DATWSPLNHSLLTTVGWDHQVVHHVVPTEPLPAPGPASVTE;ETPPPLVPPAAR;ILLWDTR;SDGALLLGASSLSGR;VWDLAQQVVLSSYR;YEHDDIVSTVSVLSSGTQAVSGSK
sp|Q9H9J2|RM44_HUMAN	MRPL44	1;1;1;1;1;1	0.2139	6	6	DFLITQMTGK;ELFEMWK;IINPMGLLVEELK;NLVDFLTGEEVVCHVAR;SEKPNWDYHAEIQAFGHR;TALFIR
sp|Q96CS3|FAF2_HUMAN	FAF2	1;1;1;1;1;1	0.2045	6	7	AHPVFYQGTYSQALNDAK;FQIEANFPR;HTLEQHNWNIEAAVQDR;IYSYVVSRPQPR;LLQFQDLTGIESMDQCR;VTDPVGDIVSFMHSFEEK
sp|Q5SSJ5|HP1B3_HUMAN	HP1BP3	1;1;1;1;1;1	0.1483	6	6	ALPLIVGAQLIHADK;LEDVLPLAFTR;SGASVVAIR;SGEKPLLGGSLMEYAILSAIAAMNEPK;SSAVDPEPQVK;VEDSTMPIR
sp|Q14257|RCN2_HUMAN	RCN2	1;1;1;1;1;1	0.224	6	6	AEELHYPLGER;EALLGVQEDVDEYVK;LGHEEQQK;VIDFDENTALDDAEEESFR;WDPTANEDPEWILVEK;WDPTANEDPEWILVEKDR
sp|Q14671|PUM1_HUMAN	PUM1	1;1;1;1;1;0;1	0.0658	6	6	DADSDENDKGEK;DSAWGTSDHSVSQPIMVQR;FFEFGSLEQK;GNVLVLSQHK;IRPHIATLR;YISAAPGAEAK;YPNLQLR
sp|Q9Y5L0|TNPO3_HUMAN	TNPO3	1;1;1;1;1;1	0.0726	6	6	ASFWLGELQR;ETTVGAVTVTHK;LAVIFR;LLALLFEVLQQDK;SPVTLLR;SVDPENNPTLVEVLEGVVR
sp|Q9NRZ9|HELLS_HUMAN	HELLS	1;1;1;1;1;1	0.0728	6	6	FFFDPVR;IGQTKPVVVYR;LQNIMMLLR;LVTANTIDQK;TIANMFGSSEK;VISDKDLELLLDR
sp|P30566|PUR8_HUMAN	ADSL	1;1;1;1;1;1	0.2149	6	7	AFIITGQTYTR;ASLPTLGFTHFQPAQLTTVGK;GTTGTQASFLQLFEGDDHKVEQLDK;KVDIEVLSVLASLGASVHK;QEGGDNDLIER;QELPFMATENIIMAMVK
sp|P38606|VATA_HUMAN	ATP6V1A	1;1;1;1;1;1	0.1297	6	7	EILQEEEDLAEIVQLVGK;FTMVQVWPVR;ITWSIIR;LPANHPLLTGQR;VGHSELVGEIIR;VGSHITGGDIYGIVSENSLIK
sp|P31930|QCR1_HUMAN	UQCRC1	1;0;1;1;1;1;1	0.1562	6	6	EVESMGAHLNAYSTR;FTGSEIR;IAEVDASVVR;LCTSATESEVAR;NNGAGYFLEHLAFK;RIPLAEWESR;SGMFWLR
sp|Q96DV4|RM38_HUMAN	MRPL38	1;1;1;1;1;1	0.1553	6	6	DLFHGATFVPR;LAEYYGLYR;LAFLLFK;TASVPLDAVR;TFDFYK;WDDSVTYIFHQLLDMR
sp|O76094|SRP72_HUMAN	SRP72	1;1;1;1;1;1	0.1267	6	6	AIELLQEFSDQHPENAAEIK;GTQGATAGASSELDASK;LKPTDVGLLAVIANNIITINK;QLQAIEFNK;SPAHLSLIR;YDECLAVYR
sp|Q02880|TOP2B_HUMAN	TOP2B	1;0;0;0;1;0;1;1;1;1;0	0.0652	6	6	DLIQMLVQR;EVTFVPGLYK;EWLTNFMEDR;FLYDDNQR;HGFLEEFITPIVK;IVGLQYK;LDKDIVALMTR;LLFPAVDDNLLK;LSYYGLR;SLAVSGLGVIGR;YGVFPLR
sp|P40939|ECHA_HUMAN	HADHA	1;1;1;1;1;1	0.0996	6	7	DATLTALDR;FVDLYGAQK;MQLLEIITTEK;TLQEVTQLSQEAQR;TVLGTPEVLLGALPGAGGTQR;VIGMHYFSPVDK
sp|P37802|TAGL2_HUMAN	TAGLN2	1;1;1;1;1;1	0.4121	6	6	ENFQNWLK;NFSDNQLQEGK;QMEQISQFLQAAER;QYDADLEQILIQWITTQCR;TLMNLGGLAVAR;YGINTTDIFQTVDLWEGK
sp|Q9Y383|LC7L2_HUMAN	LUC7L2	1;0;1;0;1;1;1;0;1	0.2423	6	7	AMLDQLMGTSR;LADHFGGK;LHLGFIEIR;NSMPASSFQQQK;SHLLNCCPHDVLSGTR;VEQLGAEGNVEESQK;VHDLALR;VHELNEEIGK;VMDEVEK
sp|Q12904|AIMP1_HUMAN	AIMP1	1;1;1;1;1;1	0.3173	6	6	EIEELKQELIQAEIQNGVK;GAEADQIIEYLK;KHPDADSLYVEEVDVGEIAPR;MVILLCNLKPAK;QQSIAGSADSKPIDVSR;TVVSGLVNHVPLEQMQNR
sp|P61962|DCAF7_HUMAN	DCAF7	1;1;1;1;1;1	0.2427	6	6	LALGSFVEEYNNK;LMWIPDTK;NTFDHPYPTTK;TQLIAHDKEVYDIAFSR;VQLVGLDEESSEFICR;YEAPWTVYAMNWSVRPDK
sp|O43148|MCES_HUMAN	RNMT	1;1;1;1;1;1	0.1702	6	6	EFEDDLVK;IALEDVPEK;KLDPEIVPEEK;LSPGGYFIGTTPNSFELIR;NLEEGHSSTVAAHYNELQEVGLEK;SVLIGEFLEK
sp|Q12849|GRSF1_HUMAN	GRSF1	1;1;1;1;1;1	0.2417	6	8	GLPFQANAQDIINFFAPLKPVR;LPEAADFGTTSSLHFVHMR;RGDALIEMESEQDVQK;SSPVVNDGVVR;TTYLEDLPPPPEYELAPSKLEEEVDDVFLIR;YVEVYEINNEDVDALMK
sp|Q86U42|PABP2_HUMAN	PABPN1	1;1;1;1;1;1	0.2484	6	7	ELQNEVEK;GFAYIEFSDK;LKELQNEVEK;QMNMSPPPGNAGPVIMSIEEK;SIYVGNVDYGATAEELEAHFHGCGSVNR;VTILCDK
sp|O43660|PLRG1_HUMAN	PLRG1	1;1;1;1;1;1	0.1479	6	8	ASVHTLSGHTNAVATVR;HYTFASGSPDNIK;IWDLASGK;LLTAEADK;LSLTGHISTVR;MPSESAAQSLAVALPLQTK
sp|Q96GA3|LTV1_HUMAN	LTV1	1;1;1;1;1;1	0.1347	6	8	AIADHLFWSEETK;AVSFHLVHR;DPLAADESAPQR;LQEVLNDYYK;NEQLTLHDER;TGIPLNVLPK
sp|P40938|RFC3_HUMAN	RFC3	1;1;1;1;1;1	0.1629	6	6	ETANAIVSQQTPQR;GEVAQMAAYYEHR;IEHQTITTPSK;VVIQEMLK;VVLLTEVDK;VVLLTEVDKLTK
sp|Q9NNW5|WDR6_HUMAN	WDR6	1;1;1;1;1;1	0.0571	6	6	AVTLAGSWR;GMNWLAGLR;GSVLLFPSRPGLLK;LFLLQDSGR;VHSLSWALR;VQNLLGHYLIHGFR
sp|Q9Y676|RT18B_HUMAN	MRPS18B	1;1;1;1;1;1	0.2829	6	6	APSEEDSLSSVPISPYKDEPWK;ARDHGLLIYHIPQVEPR;LHVDFR;LTQAIQK;YGSRPVWADYR;YLESEEYQER
sp|P19784|CSK22_HUMAN	CSNK2A2	1;1;1;1;1;1	0.2057	6	6	HLVSPEALDLLDK;LIDWGLAEFYHPAQEYNVR;QLYQILTDFDIR;VLGTEELYGYLK;WENFIHSENR;YDHQQR
sp|Q13838|DX39B_HUMAN	DDX39B	1;0;0;1;0;0;1;0;0;0;1;1;1	0.3715	6	8	CIALAQLLVEQNFPAIAIHR;DFLLKPELLR;DVQEIFR;FMQDPMEIFVDDETK;GLAITFVSDENDAK;GSYVSIHSSGFR;HFILDECDK;ILVATNLFGR;LTLHGLQQYYVK;MLEQLDMR;NCPHIVVGTPGR;VAVFFGGLSIK;VNIAFNYDMPEDSDTYLHR
sp|Q06787|FMR1_HUMAN	FMR1	1;1;0;1;1;0;1;1	0.1234	6	6	AHMLIDMHFR;DSIANATVLLDYHLNYLK;EDLMGLAIGTHGANIQQAR;LDVPEDLR;LIQEIVDK;LQIDEQLR;LSLIMR;RAHMLIDMHFR
sp|P36957|ODO2_HUMAN	DLST	1;1;1;1;1;1	0.1258	6	7	DDLVTVK;EAVTFLR;GLVVPVIR;LGFMSAFVK;NVEAMNFADIER;TPAFAESVTEGDVR
sp|Q13243|SRSF5_HUMAN	SRSF5	1;1;0;1;1;1;1	0.2537	6	9	DADDAVYELDGK;GFGFVEFEDPR;LIVENLSSR;LNEGVVEFASYGDLK;QAGEVTFADAHRPK;RGFGFVEFEDPR;VSWQDLK
sp|P46782|RS5_HUMAN	RPS5	1;1;1;1;1;1	0.299	6	9	AQCPIVER;LTNSMMMHGR;QAVDVSPLR;RVNQAIWLLCTGAR;VNQAIWLLCTGAR;WSTDDVQINDISLQDYIAVK
sp|P40925|MDHC_HUMAN	MDH1	1;1;1;1;1;1	0.2575	6	9	DLDVAILVGSMPR;EVGVYEALKDDSWLK;FVEGLPINDFSR;LGVTANDVK;NVIIWGNHSSTQYPDVNHAK;VIVVGNPANTNCLTASK
sp|P52565|GDIR1_HUMAN	ARHGDIA	1;1;1;1;1;1	0.3235	6	7	AEEYEFLTPVEEAPK;EIVSGMK;IDKTDYMVGSYGPR;QSFVLK;SIQEIQELDKDDESLR;YKEALLGR
sp|Q9NTK5|OLA1_HUMAN	OLA1	1;1;1;1;1;1	0.202	6	8	AFEDDDITHVEGSVDPIR;FYHDWNDKEIEVLNK;GFIMAEVMK;IGIVGLPNVGK;YEDFKEEGSENAVK;YLEANMTQSALPK
sp|Q9NRG9|AAAS_HUMAN	AAAS	1;1;1;1;1;1	0.1538	6	6	FAVALLDDSVR;IAHIPLYFVNAQFPR;ILATTPSAVFR;LLFTVLGEPLIYSLSFPER;VQDGKPVILLFR;WASSLHGSLFPHLSLR
sp|Q7L2H7|EIF3M_HUMAN	EIF3M	1;1;1;1;1;1	0.1898	6	11	ALKDPNAFLFDHLLTLKPVK;DFIDSLGLLHEQNMAK;DPNAFLFDHLLTLKPVK;KVVVSHSTHR;LLTFMGMAVENK;LQLLSNLFHGMDK
sp|P50502|F10A1_HUMAN	ST13	1;1;1;1;1;1	0.1762	6	7	AIDLFTDAIK;AIEINPDSAQPYK;EWVESMGGK;LAILYAK;QDPSVLHTEEMR;VAAIEALNDGELQK
sp|O43747|AP1G1_HUMAN	AP1G1	1;1;1;1;1;1	0.0693	6	6	AALCAVHVIR;IEFTFER;IGYLGAMLLLDER;SPDMLAHFR;VLAINILGR;YVALTSLLK
sp|Q8N6R0|EFNMT_HUMAN	EEF1AKNMT	1;1;1;1;1	0.0744	5	5	AMIAGLALLR;AVFPLLYVR;DNHFAIFIIPQGR;ETEWLFGMDEGR;LITVALHR
sp|P17028|ZNF24_HUMAN	ZNF24	1;1;1;1;1	0.1549	5	7	AFSQNSGLINHQR;HFSQGSALILHQR;QFGYQDSPGPR;SYSQSSNLFR;WASWELHSLR
sp|Q13617|CUL2_HUMAN	CUL2	1;1;1;1;1	0.0671	5	6	FNNFIK;HNALIQEVISQSR;KLMVEPLQAILIR;LTSFITVFK;MYLQAAIVR
sp|P82914|RT15_HUMAN	MRPS15	1;1;1;1;1	0.1712	5	5	DYQNVPGIEK;IIALSVK;LLSLEMANK;NTNYDVFEK;YLLMSIDQR
sp|P83881|RL36A_HUMAN	RPL36A	1;1;1;1;1	0.3585	5	6	CKHFELGGDK;DSLYAQGK;HFELGGDK;KGQVIQF;QSGYGGQTKPIFR
sp|P57740|NU107_HUMAN	NUP107	1;1;1;1;1	0.053	5	5	AATLEGWK;AIYAALSGNLK;IDVIDWLVFDPAQR;TVVEALFQR;YLFTLIR
sp|O15143|ARC1B_HUMAN	ARPC1B	1;1;1;1;0;1	0.2124	5	7	ASSEGGTAAGAGLDSLHK;EVEERPAPTPWGSK;IFSAYIK;SLESALK;STVLSLDWHPNNVLLAAGSCDFK;TWKPTLVILR
sp|P10515|ODP2_HUMAN	DLAT	1;1;1;1;1	0.1082	5	5	GVETIANDVVSLATK;ILVPEGTR;LQPHEFQGGTFTISNLGMFGIK;VFVSPLAK;VPLPSLSPTMQAGTIAR
sp|P23284|PPIB_HUMAN	PPIB	1;1;1;1;1	0.2407	5	7	DTNGSQFFITTVK;HYGPGWVSMANAGK;IEVEKPFAIAK;VIFGLFGK;VYFDLR
sp|Q04323|UBXN1_HUMAN	UBXN1	1;1;1;1;1	0.1785	5	5	GEELGGGQDPVQLLSGFPR;LPDGTSLTQTFR;LQEDEMR;LYVELHR;MLELVAQK
sp|Q8IY63|AMOL1_HUMAN	AMOTL1	0;1;0;1;1;1;1	0.0837	5	5	GPPPEYPFK;GSIGLLLGK;ILALEADMTK;ISEAYESLVK;QTSLTSSQLAEEK;SAELFWPSMASLPSR;SVPSIAAATGTHSR
sp|Q14151|SAFB2_HUMAN	SAFB2	0;1;0;0;1;0;0;0;1;1;1;0;0	0.1584	5	5	ADSLLAVVK;AWQGAMDAGAASR;DGWGGYGSDK;DGWGGYGSDKR;EYVAAQLR;KFDFDACNEVPPAPK;KLAEEEDLFDSAHPEEGDLDLASESTAHAQSSK;LAEEEDLFDSAHPEEGDLDLASESTAHAQSSK;LEAFHER;NLWVSGLSSTTR;NTLETSSLNFK;SEPVKEESSELEQPFAQDTSSVGPDR;SVLMER
sp|Q9Y4P3|TBL2_HUMAN	TBL2	1;1;1;1;1	0.1253	5	6	AFIVWLANGDTLR;ANVELDHATLVR;FEEAAGAAPCR;LLAAALK;LQQQLTQAQETLK
sp|Q9NWU5|RM22_HUMAN	MRPL22	1;1;1;1;1	0.2573	5	5	EVLLEAQDMAVR;FGIMEK;GMSIDQALAQLEFNDKK;MWYLAK;SNLYIAESTSGR
sp|Q9NVE7|PANK4_HUMAN	PANK4	1;1;1;1;1	0.0763	5	6	AVASQPDSVDAAER;GLLAGNVFDWGAK;IAGMDPVVHSALQEER;LFSVIFK;VYFGGFFIR
sp|P49720|PSB3_HUMAN	PSMB3	1;1;1;1;1	0.2829	5	6	DAVSGMGVIVHIIEK;DAVSGMGVIVHIIEKDK;FGPYYTEPVIAGLDPK;LNLYELK;LYIGLAGLATDVQTVAQR
sp|O95486|SC24A_HUMAN	SEC24A	1;1;0;0;1;1;1	0.0714	5	6	DALVNAVIDSLSAYR;GLSIHTFHGNFFVR;IGFEAVMR;KIGFEAVMR;LPLGLLLHPFK;MSVFQTQLPTLGVGALKPR;SMTASLSDAR
sp|Q9Y3U8|RL36_HUMAN	RPL36	1;1;1;1;1	0.2762	5	8	EELSNVLAAMR;EVCGFAPYER;KREELSNVLAAMR;NVSKPR;REELSNVLAAMR
sp|Q9HCS7|SYF1_HUMAN	XAB2	1;1;1;1;1	0.069	5	6	AIEVLSDEHAR;AVEPAQQYDMFNIYIK;RPLLLNSVLLR;SHPLPETAVR;VQSLNVDAIIR
sp|P54578|UBP14_HUMAN	USP14	1;1;1;1;1	0.1235	5	5	AQLFALTGVQPAR;LPAYLTIQMVR;LSGGGDWHIAYVLLYGPR;SSSSGHYVSWVK;YLFTGLK
sp|Q07020|RL18_HUMAN	RPL18	1;1;1;1;1	0.2394	5	8	ILTFDQLALDSPK;RTNSTFNQVVLK;SQDIYLR;TAVVVGTITDDVR;TNSTFNQVVLK
sp|P52294|IMA5_HUMAN	KPNA1	1;1;0;0;0;0;0;1;1;1	0.2491	5	5	AVGNIVTGDDIQTQVILNCSALQSLLHLLSSPK;EPNPPIDEVISTPGVVAR;FVEFLK;IEFLQSHENQEIYQK;IVQVALNGLENILR;LVELLMHNDYK;NAVWALSNLCR;SLNPDEMR;SPEQQLSATQK;VVSPALR
sp|Q01518|CAP1_HUMAN	CAP1	1;1;1;1;1	0.1284	5	5	AGAAPYVQAFDSLLAGPVAEYLK;EVITFR;KEPAVLELEGK;LSDLLAPISEQIK;VPTISINK
sp|Q9UBB9|TFP11_HUMAN	TFIP11	1;1;1;1;1	0.0824	5	9	AEEHNIVFMPVIGK;DMVVNLFHELEK;ENIAYLTHTER;LEPLYSPIR;SLLENDQLLSHGGQDLSADAFHR
sp|P49756|RBM25_HUMAN	RBM25	1;1;1;1;1	0.0771	5	7	EYSSELNAPSQESDSHPR;GAIEVLIR;LGASNSPGQPNSVK;LLHDLQIGEK;RFPVAPLIPYPLITK
sp|Q00577|PURA_HUMAN	PURA	1;1;1;0;1;1	0.1801	5	6	FFFDVGSNK;GPGLGSTQGQTIALPAQGLIEFR;NSITVPYK;SEFLVR;YGVFMR;YYMDLK
sp|Q6P158|DHX57_HUMAN	DHX57	1;1;0;1;1;1	0.0548	5	6	ETILNLLR;GEFVVSLDDGWIR;RISAISVAER;RLEGDTALQGVSHIIVDEVHER;TAFEEVEEDLR;TEESDFLLLVLK
sp|P31150|GDIA_HUMAN	GDI1	0;0;1;1;1;0;1;1	0.2215	5	5	FDLGQDVIDFTGHALALYR;FLMANGQLVK;FLVFVANFDENDPK;FQLLEGPPESMGR;IICILSHPIK;KFDLGQDVIDFTGHALALYR;KSDIYVCMISYAHNVAAQGK;MAGTAFDFENMK
sp|Q15014|MO4L2_HUMAN	MORF4L2	1;1;1;1;1	0.191	5	5	ADPTVESEEAFK;NLEPALPGR;NSASLFTASDYK;QLFQLPAK;SLALLLGYLHDFLK
sp|P40429|RL13A_HUMAN	RPL13A	1;1;1;1;1	0.2266	5	6	CEGINISGNFYR;FAYLGR;IDKYTEVLK;MVVPAALK;YQAVTATLEEK
sp|P59998|ARPC4_HUMAN	ARPC4	1;1;1;1;1	0.2976	5	6	ELLLQPVTISR;FMMMR;KPVEGYDISFLITNFHTEQMYK;RKPVEGYDISFLITNFHTEQMYK;VLIEGSINSVR
sp|Q13098|CSN1_HUMAN	GPS1	1;1;1;1;1	0.1365	5	5	AESTPEIAEQR;ALIQYFSPYVSADMHR;DSQTQAILTK;LFLELEPQVR;MLDEMKDNLLLDMYLAPHVR
sp|Q9HCD5|NCOA5_HUMAN	NCOA5	1;1;1;1;1	0.1157	5	5	GGSPFAIVITQQHQIHR;MADEAILQER;NMPQADAMVLVAR;QPLGATSGASLK;YLTAEETDKIINYLR
sp|Q06210|GFPT1_HUMAN	GFPT1	1;1;1;1;1	0.083	5	6	EIFEQPESVVNTMR;GSPLLIGVR;LATELYHQK;SVHFPGQAVGTR;VIQQLEGAFALVFK
sp|Q9H0S4|DDX47_HUMAN	DDX47	1;1;1;1;1	0.1385	5	6	IQIEAIPLALQGR;KPHIIIATPGR;LFALVLTPTR;SILLATDVASR;TGAFALPILNALLETPQR
sp|P57088|TMM33_HUMAN	TMEM33	1;1;1;1;1	0.1903	5	5	ALLANALTSALR;GSNSLPLLR;LDTAMWLSR;LSANQQNILK;TLFNELR
sp|Q9UHI6|DDX20_HUMAN	DDX20	1;1;1;1;1	0.0801	5	7	AQHLADILSSK;GEEENMMMR;IHQPYTLTFAELVEDYEHYIK;IPFNQALVFSNLHSR;TQHLQELFSR
sp|Q9BXW7|HDHD5_HUMAN	HDHD5	1;1;1;1;1	0.1962	5	5	IEGVLLLGEPVR;MAFPLLDMVDLER;NPQSTEPVLGGGEPPFHGHR;VPVVFVTNAGNILQHSK;YEGLMGKPSILTYQYAEDLIR
sp|P14373|TRI27_HUMAN	TRIM27	1;1;1;1;1	0.1092	5	5	AELLSLTQMER;ELLQDIGDTLSR;HLANVTQLVK;HYWEVEVGDK;IVWEFEQLYHSLK
sp|P24539|AT5F1_HUMAN	ATP5PB	1;1;1;1;1	0.2109	5	6	EQEHMINWVEK;HVVQSISTQQEK;LDYHISVQNMMR;SQQALVQK;YGPFVADFADK
sp|Q96TC7|RMD3_HUMAN	RMDN3	1;1;1;1;1	0.1319	5	5	AIALQPENPMAHFLLGR;AVPGGAGDASVLPSLPR;EGFQLLLNNK;LDFVLTSLVALR;QDFLWR
sp|Q6PI48|SYDM_HUMAN	DARS2	1;1;1;1;1	0.0667	5	5	DVIAFPK;IPEFSSFVVR;QLLMVGGLDR;QNTFLVLR;YILATLLK
sp|P07437|TBB5_HUMAN	TUBB	0;1;0;0;0;0;0;1;0;0;0;0;1;0;0;0;0;0;1;1;0;0;0;0;0;0;0	0.7342	5	12	AILVDLEPGTMDSVR;ALTVPELTQQVFDAK;EAESCDCLQGFQLTHSLGGGTGSGMGTLLISK;EIVHIQAGQCGNQIGAK;EVDEQMLNVQNK;FPGQLNADLR;FPGQLNADLRK;FWEVISDEHGIDPTGTYHGDSDLQLDR;GHYTEGAELVDSVLDVVR;IMNTFSVVPSPK;IREEYPDR;ISEQFTAMFR;ISVYYNEATGGK;KEAESCDCLQGFQLTHSLGGGTGSGMGTLLISK;KLAVNMVPFPR;LAVNMVPFPR;LHFFMPGFAPLTSR;LTTPTYGDLNHLVSATMSGVTTCLR;MAVTFIGNSTAIQELFK;MAVTFIGNSTAIQELFKR;MREIVHIQAGQCGNQIGAK;NMMAACDPR;NSSYFVEWIPNNVK;RISEQFT…
sp|Q07021|C1QBP_HUMAN	C1QBP	1;1;1;1;1	0.2199	5	7	AFVDFLSDEIK;AFVDFLSDEIKEER;EVSFQSTGESEWK;MSGGWELELNGTEAK;VEEQEPELTSTPNFVVEVIK
sp|P10599|THIO_HUMAN	TXN	1;1;1;1;1	0.5143	5	6	CMPTFQFFK;EKLEATINELV;MIKPFFHSLSEK;TAFQEALDAAGDK;VGEFSGANK
sp|O60716|CTND1_HUMAN	CTNND1	1;1;1;1;1	0.0671	5	6	AAALVLQTIWGYK;ALSAIADLLTNEHER;DMDLTEVITGTLWNLSSHDSIK;HAIPNLVK;IYISLLK
sp|P63104|1433Z_HUMAN	YWHAZ	1;0;1;1;1;1	0.2898	5	7	GIVDQSQQAYQEAFEISK;NLLSVAYK;SVTEQGAELSNEER;TAFDEAIAELDTLSEESYK;YLAEVAAGDDK;YLAEVAAGDDKK
sp|P27348|1433T_HUMAN	YWHAQ	1;0;1;1;0;1;1	0.3388	5	5	AVTEQGAELSNEER;NLLSVAYK;QTIDNSQGAYQEAFDISK;SICTTVLELLDKYLIANATNPESK;VISSIEQK;YLAEVACGDDR;YLIANATNPESK
sp|O43765|SGTA_HUMAN	SGTA	1;1;1;1;1	0.1853	5	6	ALELDPDNETYK;HVEAVAYYK;LAYAIIQFLHDQLR;MGLALSSLNK;VENFEAAVHFYGK
sp|Q96P70|IPO9_HUMAN	IPO9	1;1;1;1;1	0.0692	5	5	ALWAASR;FTVAMSPELIQQFLQATVSGLHETQPPSVR;IPAGLCATAIDILTTVVR;QLASVILK;WTNIPLLVK
sp|Q8TDN6|BRX1_HUMAN	BRIX1	1;1;1;1;1	0.1331	5	6	ELLIQIFSTPR;FLVQNIHTLAELK;FVLNLIK;ILIFSSR;TRHLMQDLR
sp|P52209|6PGD_HUMAN	PGD	1;1;1;1;1	0.1097	5	5	HEMLPASLIQAQR;IILLVK;IISYAQGFMLLR;NPELQNLLLDDFFK;SFLEDIRK
sp|P09622|DLDH_HUMAN	DLD	1;1;1;1;1	0.1238	5	8	AAQLGFK;ALTGGIAHLFK;IPNIYAIGDVVAGPMLAHK;SEEQLKEEGIEYK;VCHAHPTLSEAFR
sp|Q9BZX2|UCK2_HUMAN	UCK2	1;1;1;1;1	0.2375	5	5	GQFNFDHPDAFDNELILK;LFVDTDADTR;QVVILSQDSFYR;TVQIPVYDFVSHSR;YADVIIPR
sp|Q9H9A6|LRC40_HUMAN	LRRC40	1;1;1;1;1	0.0797	5	5	LQTINLSFNR;LTFLDLR;SNIVTSINFSK;SVPDEIILLR;TLLLDGNPFR
sp|Q9NYK5|RM39_HUMAN	MRPL39	1;1;1;1;1	0.142	5	7	AFKDEYMVNLVR;DAHALIYK;FQGVSLPVHLR;QLSLTPR;VALEIFQHSK
sp|Q15366|PCBP2_HUMAN	PCBP2	1;1;0;0;1;0;1;0;1	0.4521	5	9	AFAMIIDKLEEDISSSMTNSTAASRPPVTLR;AITIAGIPQSIIECVK;ESTGAQVQVAGDMLPNSTER;EVGSIIGK;IITLAGPTNAIFK;INISEGNCPER;LHQLAMQQSHFPMTHGNTGFSGIESSSPEVK;LVVPASQCGSLIGK;QVTITGSAASISLAQYLINVR
sp|Q10567|AP1B1_HUMAN	AP1B1	1;1;1;0;1;1	0.078	5	5	AVWLPAMK;DLDYYGTLLK;LAPPLVTLLSAEPELQYVALR;LSHANSAVVLSAVK;QMFLATWK;VNYVVQEAIVVIK
sp|Q9H7D7|WDR26_HUMAN	WDR26	1;1;1;1;1	0.0938	5	5	DTTVIIWQVDPDTHLLK;FLLLQQK;GYNFEDLTDR;LALLNVATQGVHLWDLQDR;VLEALQVLR
sp|O00487|PSDE_HUMAN	PSMD14	1;1;1;1;1	0.2742	5	5	AVAVVVDPIQSVK;AVEEEDKMTPEQLAIK;QTTSNLGHLNKPSIQALIHGLNR;VIDVFAMPQSGTGVSVEAVDPVFQAK;VVIDAFR
sp|P54819|KAD2_HUMAN	AK2	1;1;1;1;1	0.3515	5	5	AVLLGPPGAGK;GIHSAIDASQTPDVVFASILAAFSK;LVSDEMVVELIEK;QAEMLDDLMEK;SYHEEFNPPKEPMKDDITGEPLIR
sp|Q92522|H1X_HUMAN	H1-10	1;1;1;1;1	0.2441	5	5	ALVQNDTLLQVK;GAPAAATAPAPTAHK;IYTEAK;KAAKPSVPK;YSQLVVETIR
sp|Q8TAQ2|SMRC2_HUMAN	SMARCC2	1;0;1;0;1;1;1;0;0;0	0.1071	5	7	DIGEGNLSTAAAAALAAAAVK;EWTEQETLLLLEALEMYK;HQGTVTEDK;NFMIDTYR;NPDLHEDNVTEQTHHIIIPSYAAWFDYNSVHAIER;QAFHMEQLK;SALEEFSK;SKTPEIYLAYR;TPEIYLAYR;TQDECILHFLR
sp|P43246|MSH2_HUMAN	MSH2	1;1;1;1;1	0.0589	5	5	GVSTFMAEMLETASILR;LDIAAVR;MNFESFVK;NNSFVNEIISR;QVGVGYVDSIQR
sp|Q13363|CTBP1_HUMAN	CTBP1	1;1;1;1;1;0	0.1727	5	6	ATWLHQALR;GAALDVHESEPFSFSQGPLK;GETLGIIGLGR;QGAFLVNTAR;VLNEAVGALMYHTITLTR;VQSVEQIR
sp|P08559|ODPA_HUMAN	PDHA1	1;1;1;1;1	0.1179	5	5	AAASTDYYK;EILAELTGR;GDFIPGLR;GPILMELQTYR;YGMGTSVER
sp|P62841|RS15_HUMAN	RPS15	1;1;1;1;1	0.4483	5	11	DMIILPEMVGSMVGVYNGK;EAPPMEKPEVVK;KEAPPMEKPEVVK;QHSLLK;TFNQVEIKPEMIGHYLGEFSITYKPVK
sp|P51610|HCFC1_HUMAN	HCFC1	1;1;1;1;1	0.029	5	5	GPLPAGTILK;LGHSFSLVGNK;LYIWSGR;SPISVPGGSALISNLGK;VASSPVMVSNPATR
sp|Q14558|KPRA_HUMAN	PRPSAP1	1;0;1;0;1;1;1	0.2472	5	5	ASPFLLQYIQEEIPNYR;EKPPITVVGDVGGR;GQDIFIIQTIPR;NAVIVAK;NIIGVIPYFPYSK;SVVYQETNGETR;TVDISLILSEAIR
sp|Q9NPQ8|RIC8A_HUMAN	RIC8A	1;1;1;1;1	0.0791	5	5	ALLIFLEK;AMEILK;LLFLLTALR;VIWLQSVR;VLFNITLDSIK
sp|P53007|TXTP_HUMAN	SLC25A1	1;1;1;1;1	0.1768	5	8	FFVMTSLR;FGMFEFLSNHMR;FIHDQTSPNPK;GLSSLLYGSIPK;GTYQGLTATVLK
sp|P61019|RAB2A_HUMAN	RAB2A	1;1;1;1;1	0.3113	5	6	DTFNHLTTWLEDAR;EHGLIFMETSAK;GAAGALLVYDITR;LQIWDTAGQESFR;TASNVEEAFINTAK
sp|Q6UVY6|MOXD1_HUMAN	MOXD1	1;1;1;1;1	0.0799	5	5	LFYTMDIR;LVLSLPVNVR;VEPVIQR;VIWAYHHEDAGEAGPK;YWLGWSQR
sp|Q16543|CDC37_HUMAN	CDC37	1;1;1;1;1	0.1349	5	7	DVQMLQDAISK;LKELEVAEGGK;LQAEAQQLR;SMPWNVDTLSK;TEEDSEEVR
sp|P82673|RT35_HUMAN	MRPS35	1;1;1;1;1	0.1889	5	8	EGNLELLK;HFPIEIDSTDYVSSGPSVR;IPNFLHLTPVAIK;LSSLNLDDHAK;NILETLLQMK
sp|Q9Y6G9|DC1L1_HUMAN	DYNC1LI1	1;1;1;1;1	0.109	5	5	EHDYRDEHFDFIQSHIR;FSLDAVSLK;IGILHENFQTLK;NIDLVYK;NVLLLGEDGAGK
sp|P41091|IF2G_HUMAN	EIF2S3	1;1;1;1;1	0.197	5	6	EQYEQILAFVQGTVAEGAPIIPISAQLK;IVSLFAEHNDLQYAAPGGLIGVGTK;LKHILILQNK;QATINIGTIGHVAHGK;VGQEIEVRPGIVSK
sp|Q9BPX3|CND3_HUMAN	NCAPG	1;1;1;1;1	0.0512	5	5	EFIGQQLILIIK;FSEGNILELLHR;HLLQGWLR;IQAVLALSR;LMFSGLLVSSR
sp|Q9BYD3|RM04_HUMAN	MRPL4	1;1;1;1;1	0.2797	5	8	ATENPEQVASEGLPEPVLR;HQTLVLTLPTVAFLEDK;KVELPVPTHR;LAQDDLHIMDSLELPTGDPQYLTELAHYR;LDILHQVAMWQK
sp|P25788|PSA3_HUMAN	PSMA3	1;1;1;1;1	0.1765	5	7	AVENSSTAIGIR;EEASNFR;HVGMAVAGLLADAR;IIYIVHDEVK;IIYIVHDEVKDK
sp|Q00341|VIGLN_HUMAN	HDLBP	1;1;1;1;1	0.0489	5	5	ARHEVLLISAEQDKR;GAVITQIR;IEGDPQGVQQAK;IVGELEQMVSEDVPLDHR;TEIVFTGEK
sp|P05141|ADT2_HUMAN	SLC25A5	1;1;0;0;0;0;1;1;0;1;0;0;0	0.3792	5	5	AAYFGIYDTAK;DFLAGGVAAAISK;GIIDCVVR;GMGGAFVLVLYDEIK;GMGGAFVLVLYDEIKK;GNLANVIR;GTDIMYTGTLDCWR;KGTDIMYTGTLDCWR;LLLQVQHASK;QIFLGGVDKR;TAVAPIER;VKLLLQVQHASK;YFPTQALNFAFK
sp|P24941|CDK2_HUMAN	CDK2	1;1;1;1;1	0.2383	5	6	AALAHPFFQDVTKPVPHLR;FMDASALTGIPLPLIK;LDTETEGVPSTAIR;TYTHEVVTLWYR;VVPPLDEDGR
sp|P48556|PSMD8_HUMAN	PSMD8	1;1;1;1;1	0.1886	5	5	DIPSFER;EQLPESAYMHQLLGLNLLFLLSQNR;HPVSLEQYLMEGSYNK;ILFFNTPK;VAEFHTELER
sp|P48729|KC1A_HUMAN	CSNK1A1	1;1;1;1;1	0.1573	5	5	ARHPQLLYESK;FEEAPDYMYLR;LFLIDFGLAK;TSLPWQGLK;TVLMLADQMISR
sp|P62191|PRS4_HUMAN	PSMC1	1;1;1;1;1	0.1773	5	8	APQETYADIGGLDNQIQEIK;IETLDPALIRPGR;TMLELLNQLDGFDSR;VAEEHAPSIVFIDEIDAIGTK;VVGSELIQK
sp|Q9Y5X3|SNX5_HUMAN	SNX5	1;0;1;1;1;1	0.1485	5	6	EMFGGFFK;LTELLR;NFLINYYNR;NLIEMSELEIK;TTLPTFQSPEFSVTR;TVSSHEVFLQR
sp|P14314|GLU2B_HUMAN	PRKCSH	1;1;1;1;1	0.1174	5	6	AQQEQELAADAFK;ESLQQMAEVTR;ILIEDWK;LGGSPTSLGTWGSWIGPDHDK;LWEEQLAAAK
sp|Q9H0E2|TOLIP_HUMAN	TOLLIP	1;1;1;1;1	0.1715	5	5	AFSMDDR;IAWTHITIPESLR;LGYAVYETPTAHNGAK;VEDKWYSLSGR;WYSLSGR
sp|P32119|PRDX2_HUMAN	PRDX2	1;1;1;1;0;1	0.2778	5	6	ATAVVDGAFK;EGGLGPLNIPLLADVTR;GLFIIDGK;KEGGLGPLNIPLLADVTR;QITVNDLPVGR;TDEGIAYR
sp|P28070|PSB4_HUMAN	PSMB4	1;1;1;1;1	0.2992	5	5	AIHSWLTR;GVEIEGPLSTETNWDIAHMISGFE;IPSTPDSFMDPASALYR;SGLWAGGPAPGQFYR;TQNPMVTGTSVLGVK
sp|Q99615|DNJC7_HUMAN	DNAJC7	1;1;1;1;1	0.1235	5	6	EVGEAFTILSDPK;IAETDFEK;LAYELYTEALGIDPNNIK;MDSTNADALYVR;NANAVMEYEK
sp|P08237|PFKAM_HUMAN	PFKM	1;1;1;1;0;1;0	0.0808	5	5	AAYNLVK;ALVFQPVAELK;IGLIQGNR;LLAHVRPPVSK;TFVLEVMGR;VGIFTGAR;VTVLGHVQR
sp|P36507|MP2K2_HUMAN	MAP2K2	0;1;1;0;0;1;0;1;1	0.23	5	5	DVKPSNILVNSR;ISELGAGNGGVVTK;KLEELELDEQQK;LEAFLTQK;LIHLEIKPAIR;LPNGVFTPDFQEFVNK;RLEAFLTQK;VGELKDDDFER;VSIAVLR
sp|O43290|SNUT1_HUMAN	SART1	1;1;1;1;1	0.085	5	5	DLQGLTVEHAIDSFR;EAAGTTAAAGTGGATEQPPR;GLAAALLLCQNK;GLLETTVQK;LQAQSLSTVGPR
sp|P43490|NAMPT_HUMAN	NAMPT	1;1;1;1;1	0.1466	5	6	DPVPGYSVPAAEHSTITAWGK;HLIVSR;SYSFDEIRK;TPAGNFVTLEEGKGDLEEYGQDLLHTVFK;VLEILGK
sp|Q9UHD8|SEPT9_HUMAN	SEPTIN9	1;1;1;1;1	0.1177	5	5	APVDFGYVGIDSILEQMR;DITSSIHFEAYR;RTEITIVKPQESAHR;STLINTLFK;VPEVPTAPATDAAPK
sp|Q96CT7|CC124_HUMAN	CCDC124	1;1;1;1;1	0.2735	5	7	AAFTAFEEAQLPR;AQIEDTLR;AVPFNAPK;TIEDAIAVLSVAEEAADRHPER;VLEEGSVEAR
sp|O00151|PDLI1_HUMAN	PDLIM1	1;1;1;1;1	0.2492	5	6	DFEQPLAISR;MNLASEPQEVLHIGSAHNR;QSTSFLVLQEILESEEKGDPNKPSGFR;VTPPEGYEVVTVFPK;VWSPLVTEEGK
sp|Q9BT78|CSN4_HUMAN	COPS4	1;1;1;1;1	0.1749	5	5	AIQLSGAEQLEALK;ATTADGSSILDR;EIYHFTLEK;GNQLQEFAAMLMPHQK;LYNNITFEELGALLEIPAAK
sp|Q5VTL8|PR38B_HUMAN	PRPF38B	1;1;1;1;1	0.1062	5	6	ALGFMYIR;IPVPVQK;QVMGLITHTDSPYIR;TMNLNPMILTNILSSPYFK;VTHVEPWEK
sp|Q13123|RED_HUMAN	IK	1;1;1;1;1	0.0826	5	5	AAFQYGIK;AVGPTAEADK;GLDFALLQK;KDEDPENKIEFK;LTNEDFR
sp|P36542|ATPG_HUMAN	ATP5F1C	1;1;1;1;1	0.255	5	6	EVMLVGIGDK;GLCGAIHSSIAK;IYGLGSLALYEK;KPPTFGDASVIALELLNSGYEFDEGSIIFNK;THSDQFLVAFK
sp|Q69YN4|VIR_HUMAN	VIRMA	1;1;1;1;1	0.0298	5	5	GLSYLQLK;LHVNMGTTLHR;LLALLDALASHK;LLELILLDQTVR;SAVGHVFSLEK
sp|P62314|SMD1_HUMAN	SNRPD1	1;1;1;1;1	0.5462	5	15	EPVQLETLSIR;LSHETVTIELK;NGTQVHGTITGVDVSMNTHLK;NREPVQLETLSIR;YFILPDSLPLDTLLVDVEPK
sp|Q96E29|MTEF3_HUMAN	MTERF3	1;1;1;1;1	0.1175	5	5	APFLLNFSVER;ASVQDFEK;HNEIQHMITR;NHAIFSEDLENLK;QMLLFLK
sp|P24928|RPB1_HUMAN	POLR2A	1;1;1;1;1	0.0284	5	5	ILPWSTFR;ISPWLLR;TAETGYIQR;TPSLTVFLLGQSAR;TVITPDPNLSIDQVGVPR
sp|P63241|IF5A1_HUMAN	EIF5A	1;1;1;1;1	0.4416	5	7	KYEDICPSTHNMDVPNIK;LPEGDLGK;NDFQLIGIQDGYLSLLQDSGEVR;NGFVVLK;VHLVGIDIFTGK
sp|P04637|P53_HUMAN	TP53	1;1;1;1;1	0.145	5	6	FEMFR;RPILTIITLEDSSGNLLGR;TCPVQLWVDSTPPPGTR;TYQGSYGFR;VEYLDDR
sp|P30084|ECHM_HUMAN	ECHS1	1;1;1;1;1	0.2414	5	6	AQFAQPEILIGTIPGAGGTQR;ICPVETLVEEAIQCAEK;IVVAMAK;NNTVGLIQLNRPK;SLAMEMVLTGDR
sp|P62244|RS15A_HUMAN	RPS15A	1;1;1;1;1	0.3538	5	7	FLTVMMK;MNVLADALK;QFGFIVLTTSAGIMDHEEAR;QFGFIVLTTSAGIMDHEEARR;WQNNLLPSR
sp|Q9NZM5|NOP53_HUMAN	NOP53	1;1;1;1;1	0.1695	5	6	DVLAHQVPNAK;EAEADKPR;LHTKPSQAPAVEVAPAGASYNPSFEDHQTLLSAAHEVELQR;LRHQELFR;TSGGLLSEAPNEK
sp|O94776|MTA2_HUMAN	MTA2	0;1;1;0;0;1;1;1	0.1108	5	5	ELFLSR;GTTEPHSR;QDFLPWK;QIDQFLVVAR;QPSLHMSAAAASR;QTFLLQTTK;TPTQLEGATR;VWDPDNPLTDR
sp|P83731|RL24_HUMAN	RPL24	1;1;1;1;1	0.3121	5	7	AITGASLADIMAK;MKVELCSFSGYK;NQKPEVR;QINWTVLYR;VFQFLNAK
sp|Q96PV6|LENG8_HUMAN	LENG8	1;1;1;1;1	0.0725	5	5	EPLPGLTR;LQDGSAYTIDWSR;NSGDITTELAYLTR;TAWALGNYHR;TEFTVEVYETHAR
sp|P28799|GRN_HUMAN	GRN	1;1;1;1;1	0.1012	5	6	APAHLSLPDPQALK;AVALSSSVMCPDAR;EVVSAQPATFLAR;GSEIVAGLEK;QGWACCPYR
sp|P84103|SRSF3_HUMAN	SRSF3	1;0;1;1;1;1	0.2927	5	11	DAADAVR;NPPGFAFVEFEDPR;NPPGFAFVEFEDPRDAADAVR;VELSNGEK;VRVELSNGEK;VYVGNLGNNGNKTELER
sp|Q9P0J0|NDUAD_HUMAN	NDUFA13	1;1;1;1;1	0.3194	5	6	IALLPLLQAETDR;IALLPLLQAETDRR;TLQMLR;TTEEALHASHGFMWYT;VGESVFHTTR
sp|Q6P4F7|RHGBA_HUMAN	ARHGAP11A	1;1;1;1;1	0.045	5	5	LASLGDTASPLVK;LSLNEPNR;SEETLLTPER;VPDFILEK;YFFNFLR
sp|Q15287|RNPS1_HUMAN	RNPS1	1;1;1;1;1	0.2328	5	13	DHIMEIFSTYGK;GYAYVEFENPDEAEK;HMDGGQIDGQEITATAVLAPWPRPPPR;MIDMPVER;MLPPPPMWR
sp|Q9BWE0|REPI1_HUMAN	REPIN1	1;1;1;1;1	0.1041	5	5	FTNKPYLTSHR;GWVALVLHLR;HAPFLALHR;HFPGWVALWLHTR;QQGTSVAQSGAQAPGR
sp|P18583|SON_HUMAN	SON	1;1;1;1;1	0.0231	5	5	AAPVTGGMGAVLMR;AGIEGPLLASDVGR;AQLLEIAK;SMMSPMAER;SMMSSYSAADR
sp|Q9BRX2|PELO_HUMAN	PELO	1;1;1;1;1	0.1714	5	6	ALDDFYK;ANEAMAIDTLLISDELFR;GTNIQENEYVK;IFSSLHVSGEQLSQLTGVAAILR;VEVNIPR
sp|Q08170|SRSF4_HUMAN	SRSF4	0;0;1;1;1;1;0;1;0	0.17	5	8	CSWQDLK;DADDAVYELNGK;ILEVDLK;KNEGVIEFVSYSDMK;LDGTEVNGR;LDGTEVNGRK;LIVENLSSR;NGYGFVEFDDLR;QAGEVTYADAHK
sp|O15355|PPM1G_HUMAN	PPM1G	1;1;1;1;1	0.1227	5	5	DENGELR;EEPGSDSGTTAVVALIR;ELAQIAGRPTEDEDEKEK;LPLPYGFSAMQGWR;QLIVANAGDSR
sp|Q04837|SSBP_HUMAN	SSBP1	1;1;1;1;1	0.3311	5	7	IDYGEYMDK;IYLEGK;NPVTIFSLATNEMWR;QATTIIADNIIFLSDQTK;RQATTIIADNIIFLSDQTK
sp|P62888|RL30_HUMAN	RPL30	1;1;1;1;1	0.5913	5	8	KSEIEYYAMLAK;KSLESINSR;LVILANNCPALR;TGVHHYSGNNIELGTACGK;VCTLAIIDPGDSDIIR
sp|P35251|RFC1_HUMAN	RFC1	1;1;1;1;1	0.0514	5	5	AIVAESLNNTSIK;GGIQELIGLIK;IIDEDGLLNLIR;IVQDLALHMSLR;TVNMDYLSLLR
sp|P04792|HSPB1_HUMAN	HSPB1	1;1;1;1;1	0.2098	5	5	DWYPHSR;GPSWDPFR;GPSWDPFRDWYPHSR;LATQSNEITIPVTFESR;TKDGVVEITGK
sp|Q05682|CALD1_HUMAN	CALD1	1;1;1;1;1	0.0794	5	5	EFDPTITDASLSLPSR;GNVFSSPTAAGTPNK;INEWLTK;LEQYTSAIEGTK;QQEAALELEELKK
sp|P08754|GNAI3_HUMAN	GNAI3	0;1;1;1;0;1;0;1	0.2599	5	5	EIYTHFTCATDTK;EYQLNDSASYYLNDLDR;IDFGEAAR;ISQSNYIPTQQDVLR;LFDSICNNK;LKIDFGEAAR;TTGIVETHFTFK;VVVYSNTIQSIIAIIR
sp|P04899|GNAI2_HUMAN	GNAI2	1;1;0;1;1;0;1;0	0.2958	5	6	AMGNLQIDFADPSR;AVVYSNTIQSIMAIVK;EIYTHFTCATDTK;IAQSDYIPTQQDVLR;IIHEDGYSEEECR;LFDSICNNK;LWADHGVQACFGR;TTGIVETHFTFK
sp|P06753|TPM3_HUMAN	TPM3	1;1;0;0;1;0;0;0;0;1;0;0;1;0;0;0;0	0.4456	5	10	AADAEAEVASLNR;AADAEAEVASLNRR;AEFAER;AISEELDHALNDMTSI;ALKDEEKMELQEIQLK;EDKYEEEIK;GTEDELDKYSEALK;GTEDELDKYSEALKDAQEK;IQLVEEELDRAQER;KLVIIEGDLER;LATALQK;LKGTEDELDKYSEALK;LVIIEGDLER;NVTNNLK;RIQLVEEELDR;YEEEIK;YEEVAR
sp|Q14011|CIRBP_HUMAN	CIRBP	1;1;1;1;1	0.2616	5	5	DAMMAMNGK;DSYDSYATHNE;GFGFVTFENIDDAK;GFGFVTFENIDDAKDAMMAMNGK;YGQISEVVVVK
sp|P20290|BTF3_HUMAN	BTF3	1;1;1;1;1	0.3981	5	5	LAEALPK;LGVNNISGIEEVNMFTNQGTVIHFNNPK;LQFSLK;QLTEMLPSILNQLGADSLTSLR;VQASLAANTFTITGHAETK
sp|Q9BW27|NUP85_HUMAN	NUP85	1;1;1;1;1	0.0869	5	6	DAAFATLVSDR;ELLSNWYHFLVTR;LFNESHGIFLGLQR;LGSALSWSIR;VSLELHIER
sp|Q9UNH7|SNX6_HUMAN	SNX6	1;1;1;1;1	0.1182	5	5	NLVELAELELK;SADGVIVSGVK;SLVDYENANK;SSLPNFK;TFLLEYHNR
sp|Q6ZN17|LN28B_HUMAN	LIN28B	1;1;1;1	0.18	4	5	EGEPVEFTFK;EGSPLDIPVDVFVHQSK;LFMEGFR;MGFGFISMINR
sp|O75937|DNJC8_HUMAN	DNAJC8	1;1;1;1	0.1739	4	4	LFAELEIK;LLLDQEQK;QLSILVHPDKNQDDADR;QREEEIEAQEK
sp|O14880|MGST3_HUMAN	MGST3	1;1;1;1	0.3487	4	6	AHQNTLEVYPPFLFFLAVGGVYHPR;IASGLGLAWIVGR;VLYAYGYYTGEPSK;VLYAYGYYTGEPSKR
sp|Q9UBB4|ATX10_HUMAN	ATXN10	1;1;1;1	0.1032	4	5	ALTALFK;CGLQFLGNIASR;DPSQVENLASSLQLITECFR;VTLLDLMIAK
sp|Q0ZGT2|NEXN_HUMAN	NEXN	1;1;1;1	0.0548	4	4	LTFEELER;NTSVVDSEPVR;SGAPWFK;TISQEFLTPGK
sp|Q9BYD6|RM01_HUMAN	MRPL1	1;1;1;1	0.1077	4	4	FQILDFTSPK;IDPLLPK;MLELFK;VAVFTENASEVK
sp|Q99536|VAT1_HUMAN	VAT1	1;1;1;1	0.1603	4	6	GVDIVMDPLGGSDTAK;TVENVTVFGTASASK;TWWNQFSVTALQLLQANR;VVTYGMANLLTGPK
sp|Q92905|CSN5_HUMAN	COPS5	1;1;1;1	0.1347	4	4	GSFMLGLETHDR;ISALALLK;LEQSEAQLGR;TTIEAIHGLMSQVIK
sp|P28340|DPOD1_HUMAN	POLD1	1;1;1;1	0.0361	4	4	GLLPQILENLLSAR;IDISQLVITK;LLEQGIR;VQTFPFLGR
sp|P16989|YBOX3_HUMAN	YBX3	1;1;0;0;1;0;0;1;0;0	0.3011	4	4	AGEAPTENPAPPTQQSSAE;DGVPEGAQLQGPVHR;EDVFVHQTAIK;EDVFVHQTAIKK;GAEAANVTGPDGVPVEGSR;NDTKEDVFVHQTAIK;NGYGFINR;RFPPYHVGQTFDR;SVGDGETVEFDVVEGEK;WFNVRNGYGFINR
sp|P0DN76|U2AF5_HUMAN	U2AF1L5	1;1;1;1	0.2292	4	14	DKVNCSFYFK;GGFCNFMHLKPISR;NPQNSSQSADGLR;WFNGQPIHAELSPVTDFR							Homo sapiens OX	9606 GN	U2AF1 PE	1 SV	3									35	kDa	subunit	OS=Homo	sapiens	OX=9606	GN=U2AF1	PE=1	SV=3
sp|Q9BU76|MMTA2_HUMAN	MMTAG2	1;1;1;1	0.1483	4	4	DLTWYAK;EALLAALGYK;GGQDQFNWEDVK;LGLSVFTHHR
sp|P15927|RFA2_HUMAN	RPA2	1;1;1;1	0.3148	4	7	ACPRPEGLNFQDLK;AQHIVPCTISQLLSATLVDEVFR;IMPLEDMNEFTTHILEVINAHMVLSK;QAVDFLSNEGHIYSTVDDDHFK
sp|P30086|PEBP1_HUMAN	PEBP1	1;1;1;1	0.2995	4	6	GNDISSGTVLSDYVGSGPPK;LYEQLSGK;NRPTSISWDGLDSGK;YVWLVYEQDRPLK
sp|Q9Y5Q8|TF3C5_HUMAN	GTF3C5	1;1;1;1	0.0829	4	4	IYQVLDFR;LFDIRPIWSR;LKDSVYIFR;QMFYQLCDLNVEELQK
sp|Q96C36|P5CR2_HUMAN	PYCR2	1;1;1;1;0	0.2062	4	4	GFTAAGILSAHK;IIASSPEMNLPTVSALR;LAIQLGAQALLGAAK;LMAFQPAPK;SLLINAVEASCIR
sp|Q9BTE3|MCMBP_HUMAN	MCMBP	1;1;1;1	0.0701	4	5	IHVILAQK;IIQHLVPASFR;IYLTLLR;NDPQSITADDLHQLLVVAR
sp|Q96AY3|FKB10_HUMAN	FKBP10	1;1;1;1	0.0962	4	4	AGAGDFMR;GYGTVIPPQASLVFHVLLIDVHNPK;IIIPPFLAYGEK;TIGDMFQNQDR
sp|O00299|CLIC1_HUMAN	CLIC1	0;1;1;1;1	0.2199	4	4	FSAYIK;GFTIPEAFR;GVTFNVTTVDTK;LAALNPESNTAGLDIFAK;LFMVLWLK
sp|Q9HB07|MYG1_HUMAN	MYG1	1;1;1;1	0.1117	4	4	ALVEEALAQR;AMDLVQEEFLQR;LDFYQHSWLPAR;LPLPEPWR
sp|Q8IXI1|MIRO2_HUMAN	RHOT2	1;0;1;1;1	0.089	4	4	ILLLGEAQVGK;NISELFYYAQK;SAFLQAFLGR;VPIILVGNK;WIPLVNGGTTQGPR
sp|O75083|WDR1_HUMAN	WDR1	1;1;1;1	0.1089	4	5	FGAVFLWDSGSSVGEITGHNK;LYSILGTTLKDEGK;NIDNPALADIYTEHAHQVVVAK;YEYQPFAGK
sp|P16615|AT2A2_HUMAN	ATP2A2	1;1;1;1	0.0518	4	5	IRDEMVATEQER;ISLPVILMDETLK;MFILDR;TVEEVLGHFGVNESTGLSLEQVK
sp|Q9Y4E8|UBP15_HUMAN	USP15	1;1;1;1	0.0398	4	4	LVSWYTLMEGQEPIAR;LYNLLLLR;NNTEDKLYNLLLLR;VEVYLTELK
sp|O00459|P85B_HUMAN	PIK3R2	1;1;1;1	0.0701	4	4	ALGATFGPLLLR;FLLQHLGR;IFEEQGQTQEK;SFLLALPAPLVTPEASAEAR
sp|Q9NRN7|ADPPT_HUMAN	AASDHPPT	1;1;1;1	0.1294	4	4	GSIPEFFHIMK;IGQFVFAR;LNIPWNHIR;WAFSCGTWLPSR
sp|Q9UGN5|PARP2_HUMAN	PARP2	1;1;1;1	0.0669	4	6	LTVAQIK;MSNWVGILSHGLR;NFSVWMR;SPLKPESQLDLR
sp|O00139|KIF2A_HUMAN	KIF2A	1;1;1;1	0.0482	4	4	AVFQESIR;DLDVITIPSK;DVVMVHEPK;VFDLLNR
sp|Q93008|USP9X_HUMAN	USP9X	1;1;0;0;1;1;0	0.0313	4	4	AVLNLLR;FIEELR;LVGVLVHSGQASGGHYYSYIIQR;LYSVVSQLIR;NHQNLLDSLEQYVK;VVIQSNDDIASR;WVVPVLPK
sp|Q53G59|KLH12_HUMAN	KLHL12	1;1;1;1	0.0951	4	5	IYVIGGYDGR;LGANEVLLVVGGFGSQQSPIDVVEK;MPLLTPR;TQEWSFLPSITR
sp|P62136|PP1A_HUMAN	PPP1CA	0;0;0;0;0;0;1;1;1;0;0;1;0	0.4909	4	5	AHQVVEDGYEFFAK;EIFLSQPILLELEAPLK;HDLDLICR;ICGDIHGQYYDLLR;IFCCHGGLSPDLQSMEQIR;IKYPENFFLLR;LLEVQGSRPGK;LNLDSIIGR;NVQLTENEIR;QSLETICLLLAYK;TFTDCFNCLPIAAIVDEK;YGQFSGLNPGGRPITPPR;YPENFFLLR
sp|P62851|RS25_HUMAN	RPS25	1;1;1;1	0.224	4	7	AQVIYTR;DKLNNLVLFDK;LITPAVVSER;LNNLVLFDK
sp|Q9UN37|VPS4A_HUMAN	VPS4A	1;0;1;1;1	0.1487	4	5	DSLMQPVR;GILLFGPPGTGK;IYIPLPEEAAR;LHLGSTPHNLTDANIHELAR;LYQHAVEYFLHAIK
sp|Q06323|PSME1_HUMAN	PSME1	1;1;1;1	0.1486	4	4	IVVLLQR;LMVMEIR;NAYAVLYDIILK;VFELMTSLHTK
sp|P09543|CN37_HUMAN	CNP	1;1;1;1	0.114	4	5	AGQVFLEELGNHK;LSPTDNLPR;MDLVTYFGK;VELSEQQLQLWPSDVDK
sp|P49589|SYCC_HUMAN	CARS1	1;1;1;1	0.0561	4	4	APVDITGQFEK;FLNEFFLNVK;LAFLMHSWK;VPEILQLSDALR
sp|Q8IY81|SPB1_HUMAN	FTSJ3	1;1;1;1	0.0661	4	5	GHQLLEEVTQGDMSAADTFLSDLPR;ILDPEGLALGAVIASSK;SLLNWR;TSVTDFLR
sp|Q15417|CNN3_HUMAN	CNN3	1;1;1;1	0.1459	4	4	AGQSVIGLQMGTNK;DGIILCELINK;GASQAGMLAPGTR;YDHQAEEDLR
sp|P61513|RL37A_HUMAN	RPL37A	1;1;1;1	0.4891	4	5	AVGIWHCGSCMK;KVGIVGK;TVAGGAWTYNTTSAVTVK;YTCSFCGK
sp|P07737|PROF1_HUMAN	PFN1	1;1;1;1	0.3214	4	5	CYEMASHLR;SSFYVNGLTLGGQK;STGGAPTFNVTVTK;TLVLLMGK
sp|P23381|SYWC_HUMAN	WARS1	1;1;1;1	0.1316	4	4	ALIEVLQPLIAEHQAR;DIIACGFDINK;DLTLDQAYSYAVENAK;GPSSEAMHVGHLIPFIFTK
sp|P46013|KI67_HUMAN	MKI67	1;1;1;1	0.0147	4	4	AQALEDLAGFK;EEAQSLEDLAGFK;LDQPGNLPGSNR;VGVKEELLAVGK
sp|Q15155|NOMO1_HUMAN	NOMO1	1;1;1;1	0.0385	4	5	EGYVLTAVEGTIGDFK;FLLFSSLVTK;HHVLGTITTDK;HITLIFNPTR
sp|Q9UJX4|APC5_HUMAN	ANAPC5	1;1;1;1	0.0702	4	5	LSFSQVFK;SSSPTIALPMLLQALALSK;TSVVGLFLR;VQDVFSSTHSLLHYFDR
sp|P51149|RAB7A_HUMAN	RAB7A	1;1;1;1	0.2705	4	4	DPENFPFVVLGNK;EAINVEQAFQTIAR;GADCCVLVFDVTAPNTFK;VIILGDSGVGK
sp|Q9H9T3|ELP3_HUMAN	ELP3	1;1;1;1	0.0731	4	4	GTGLYELWK;IAVISGVGTR;LVDIIAAVPPQYR;YDPFLQTR
sp|Q16629|SRSF7_HUMAN	SRSF7	1;0;1;1;1	0.1345	4	5	DAEDAVR;NPPGFAFVEFEDPR;NPPGFAFVEFEDPRDAEDAVR;VELSTGMPR;VRVELSTGMPR
sp|O95677|EYA4_HUMAN	EYA4	1;1;0;1;1	0.1017	4	4	DAWLQLR;ISSHSDLLALHQALELEYL;NNVGGLLGPAK;SLSIISTR;VLLYSLGGAFPIENIYSATK
sp|P09001|RM03_HUMAN	MRPL3	1;1;1;1	0.1063	4	4	ATSILEFYR;LGMMPLWTK;RPGAVATGDIGR;VGLIALK
sp|P49406|RM19_HUMAN	MRPL19	1;1;1;1	0.137	4	4	GLGATFILR;IEAAIWK;RLDDSLLYLR;VLHIPEFYVGSILR
sp|P48739|PIPNB_HUMAN	PITPNB	1;1;1;1	0.155	4	4	NETGGGEGIEVLK;TVEIVHIDIADR;WIDLTMEDIR;WWGLQSK
sp|O94979|SC31A_HUMAN	SEC31A	1;1;1;1	0.0336	4	4	LITAVVMK;MADAIILAIAGGQELLAR;NVWSFLK;YLELLGYR
sp|P50995|ANX11_HUMAN	ANXA11	1;1;1;1	0.0851	4	4	AHLVAVFNEYQR;GFGTDEQAIIDCLGSR;QQILLSFK;TILALMK
sp|Q9Y5Q9|TF3C3_HUMAN	GTF3C3	1;1;1;1	0.0609	4	4	AIFAVLTSVLTK;SLQFELIAAHLNPSDTEEWVR;VVDLAPLHLDAR;YNLAVVWLR
sp|Q15382|RHEB_HUMAN	RHEB	1;1;1;1	0.2174	4	4	ALAESWNAAFLESSAK;IAILGYR;SFEVIK;VQIPIMLVGNK
sp|Q86UT6|NLRX1_HUMAN	NLRX1	1;1;1;1	0.0441	4	4	ALPLLFNLIK;HLELLLR;QFGPTFALDTVHVDPVIR;TLLPVFLR
sp|P30419|NMT1_HUMAN	NMT1	1;1;1;1	0.131	4	4	AAYSFYNVHTQTPLLDLMSDALVLAK;AIELFSVGQGPAK;LGEVVNTHGPVEPDKDNIR;VAPVLIR
sp|Q9UKF6|CPSF3_HUMAN	CPSF3	1;1;1;1	0.0643	4	4	EYEDNDEVHIEVHNPR;GLIPVFALGR;NTEAVTLNFR;WLLSDYVK
sp|Q13523|PRP4B_HUMAN	PRPF4B	1;1;1;1	0.0437	4	5	APEIIIGK;ISINQALQHAFIQEK;SYSQQLFLALK;VNIGEVLDKR
sp|P46459|NSF_HUMAN	NSF	1;1;1;1	0.0511	4	4	FLALLR;LFGLLVK;LLDYVPIGPR;MGIGGLDKEFSDIFR
sp|P19623|SPEE_HUMAN	SRM	1;1;1;1	0.1225	4	5	AAFVLPEFAR;KVLIIGGGDGGVLR;LTLHVGDGFEFMK;VLIIGGGDGGVLR
sp|O43264|ZW10_HUMAN	ZW10	1;1;1;1	0.0706	4	4	AMGTLLNTAISEVIGK;DSVVLSLLK;LVLEVLQK;TPMPPISSVLLAFSVLGELHSK
sp|Q05519|SRS11_HUMAN	SRSF11	1;1;1;1	0.124	4	6	ALIVVPYAEGVIPDEAK;FHDPDSAVVAQHLTNTVFVDR;LFPPDDSPLPVSSR;TLFGFLGK
sp|P62306|RUXF_HUMAN	SNRPF	1;1;1;1	0.314	4	5	CNNVLYIR;GVEEEEEDGEMR;GVEEEEEDGEMRE;WGMEYK
sp|O14908|GIPC1_HUMAN	GIPC1	1;1;1;1	0.2132	4	4	APPLVENEEAEPGR;GGLGVGEPGPLGGGGSGGPQMGLPPPPPALRPR;NPDELAEALDER;VDDLLESYMGIR
sp|O75616|ERAL1_HUMAN	ERAL1	1;1;1;1	0.1419	4	4	ETQVILLDTPGIISPGK;GHVISQIAQEAGHDLMDIFLCDVDIR;NQLSPQLLR;STLSNQLLGR
sp|Q9HC38|GLOD4_HUMAN	GLOD4	1;1;1;1	0.1278	4	4	ELPDLEDLMK;ILTPLVSLDTPGK;LELQGVK;VTLAVSDLQK
sp|Q05639|EF1A2_HUMAN	EEF1A2	0;1;0;0;0;1;0;0;1;0;0;1	0.2981	4	6	EAAEMGK;EGNASGVSLLEALDTILPPTRPTDKPLR;EHALLAYTLGVK;EHALLAYTLGVKQLIVGVNK;IGGIGTVPVGR;KEGNASGVSLLEALDTILPPTRPTDKPLR;LPLQDVYK;QLIVGVNK;QTVAVGVIKNVEKK;STTTGHLIYK;THINIVVIGHVDSGK;VETGILRPGMVVTFAPVNITTEVK
sp|O75381|PEX14_HUMAN	PEX14	1;1;1;1	0.13	4	4	ATTSTNWILESQNINELK;IPSWQIPVK;IQELAHELAAAK;YLLPLILGGR
sp|P42224|STAT1_HUMAN	STAT1	1;1;1;1	0.0667	4	4	EGAITFTWVER;ELSAVTFPDIIR;TFSLFQQLIQSSFVVER;YTYEHDPITK
sp|Q9C0C9|UBE2O_HUMAN	UBE2O	1;1;1;1	0.0356	4	4	GEVFSVLEFAPSNHSFK;IESWLETHALLEK;MDLFSALIK;TTDIVIR
sp|P61204|ARF3_HUMAN	ARF3	1;0;0;0;1;1;1;0	0.442	4	4	DAVLLVFANK;HYFQNTQGLIFVVDSNDR;HYFQNTQGLIFVVDSNDRER;LGEIVTTIPTIGFNVETVEYK;MLAEDELR;MLAEDELRDAVLLVFANK;QDLPNAMNAAEITDK;TTILYK
sp|P46937|YAP1_HUMAN	YAP1	1;1;1;1	0.1508	4	5	AHSSPASLQLGAVSPGTLTPTGVVSGPAATPTAQHLR;LDKESFLTWL;QASTDAGTAGALTPQHVR;TANVPQTVPMR
sp|P30048|PRDX3_HUMAN	PRDX3	1;1;1;1	0.2656	4	8	AFQYVETHGEVCPANWTPDSPTIKPSPAASK;DLSLDDFK;GLFIIDPNGVIK;NGGLGHMNIALLSDLTK
sp|P22392|NDKB_HUMAN	NME2	1;1;0;0;1;0;0;1	0.6382	4	6	DRPFFPGLVK;EISLWFKPEELVDYK;GDFCIQVGR;GLVGEIIK;QHYIDLK;TFIAIKPDGVQR;VMLGETNPADSKPGTIR;YMNSGPVVAMVWEGLNVVK
sp|Q5VUJ6|LRCH2_HUMAN	LRCH2	1;1;1;1	0.0497	4	4	LVSIPEEIGK;NLLSTLPK;NLQMLTYLNISR;YLFDLPLK
sp|Q9BV20|MTNA_HUMAN	MRI1	1;1;1;1	0.1355	4	5	GSLQILDQLLLPK;GVSAVVVGADR;VGTYQLAIVAK;YEAVGSVHQAWEAIR
sp|P16278|BGAL_HUMAN	GLB1	1;1;1;1	0.0635	4	4	AGATLDLLVENMGR;SLYPLTFIQVK;WLGVLLPK;YISGSIHYSR
sp|P49755|TMEDA_HUMAN	TMED10	1;1;1;1	0.2237	4	4	IPDQLVILDMK;ITDSAGHILYSK;LKPLEVELR;RLEDLSESIVNDFAYMK
sp|O00429|DNM1L_HUMAN	DNM1L	1;1;1;1	0.053	4	4	ALQGASQIIAEIR;LGIIGVVNR;SATLLQLITK;SYFLIVR
sp|P27361|MK03_HUMAN	MAPK3	1;1;0;1;0;1	0.1768	4	4	EIQILLR;FRHENVIGIR;ICDFGLAR;NYLQSLPSK;YIHSANVLHR;YTQLQYIGEGAYGMVSSAYDHVR
sp|P08240|SRPRA_HUMAN	SRPRA	1;1;1;1	0.069	4	4	GTLGGMFGMLK;LIDGIVLTK;MLDFFTIFSK;NQGFDVVLVDTAGR
sp|Q9BUF5|TBB6_HUMAN	TUBB6	1;0;0;0;0;1;0;0;0;0;1;0;0;1	0.352	4	4	ALTVPELTQQMFDAR;FPGQLNADLR;FPGQLNADLRK;GHYTEGAELVDAVLDVVR;IMNTFSVMPSPK;INVYYNESSSQK;IREEFPDR;KLAVNMVPFPR;LAVNMVPFPR;LHFFMPGFAPLTSR;LTTPTYGDLNHLVSATMSGVTTSLR;NMMAACDPR;NSSYFVEWIPNNVK;YLTVATVFR
sp|Q9UKK9|NUDT5_HUMAN	NUDT5	1;1;1;1	0.1918	4	5	ELEEETGYK;HANAKPFEVPFLK;TLHYECIVLVK;VYSYALALK
sp|Q8NEY8|PPHLN_HUMAN	PPHLN1	1;1;1;1	0.0655	4	5	DNTFFR;SFYSSHYAR;SIQFALR;YYSHVDYR
sp|O60684|IMA7_HUMAN	KPNA6	1;1;1;0;0;0;0;0;1	0.2015	4	4	EAAWAITNATSGGTPEQIR;EEEGIQLR;EPSPPIDEVINTPR;FVEFLK;IEFLQSHENQEIYQK;IVQVALNGLENILR;LVELLMHNDYK;NAVWALSNLCR;NNALNPEEMR
sp|Q8WUM0|NU133_HUMAN	NUP133	1;1;1;1	0.0493	4	6	AHATLLGLANMETR;AHSFLMDFIHQVGLFGR;DMLQAASHYR;LSDLVNTAILIALNKR
sp|Q93034|CUL5_HUMAN	CUL5	1;1;1;1	0.05	4	5	ATSNLLK;LATELPDAELR;TLWSLVAFPK;YVEQLLTLFNR
sp|Q9Y3Y2|CHTOP_HUMAN	CHTOP	1;1;1;1	0.1734	4	5	ASMQQQQQLASAR;FTNMLK;LAQQMENRPSVQAALK;QPTPVNIR
sp|P28370|SMCA1_HUMAN	SMARCA1	0;1;1;1;0;0;0;1;0;0	0.0835	4	5	ANYAVDAYFR;FDWFIK;FEFLLK;FIFMLSTR;LFELLEK;LLNILMQLR;LRLDSIVIQQGR;TLQTIALLGYLK;VLIFSQMTR;YLVIDEAHR
sp|O00165|HAX1_HUMAN	HAX1	1;1;1;1	0.1577	4	6	DPFFGGMTR;FDDVWPMDPHPR;FHDNFGFDDLVR;ITKPDGIVEER
sp|P46783|RS10_HUMAN	RPS10	1;1;0;1;1	0.3636	4	6	AEAGAGSATEFQFR;DYLHLPPEIVPATLR;EGVMVAK;HFYWYLTNEGIQYLR;IAIYELLFK
sp|P49591|SYSC_HUMAN	SARS1	1;1;1;1	0.0914	4	4	DEWLRPEDLPIK;EVMQEVAQLSQFDEELYK;GGDPALIR;LLIDEAILK
sp|Q13409|DC1I2_HUMAN	DYNC1I2	1;1;1;1	0.0752	4	4	ADAEEEAATR;DLEDKEGEIQAGAK;QFFDER;QQILHSEEFLSFFDHSTR
sp|P51570|GALK1_HUMAN	GALK1	1;1;1;1	0.1633	4	4	EVQLEELEAAR;HIQEHYGGTATFYLSQAADGAK;KDGLVSLLTTSEGADEPQR;QPQVAELLAEAR
sp|Q05048|CSTF1_HUMAN	CSTF1	1;1;1;1	0.1299	4	5	LFDYSKPSAK;LGMENDDTAVQYAIGR;SISFHPSGDFILVGTQHPTLR;YIQEAEMLR
sp|Q9UL25|RAB21_HUMAN	RAB21	1;1;1;1	0.2178	4	4	FHALGPIYYR;HITTLQASFLTK;HVSIQEAESYAESVGAK;MIETAQVDER
sp|Q9UBU9|NXF1_HUMAN	NXF1	1;1;1;1	0.0792	4	4	AQFFVEDASTASALK;AWLLSMIQSK;LNVVAFLNELPK;RYDGSQQALDLK
sp|Q16795|NDUA9_HUMAN	NDUFA9	1;1;1;1	0.1141	4	5	IPQAIAQLSK;MGSQVIIPYR;NFDFEDVFVK;WLSAEIEDVKPAK
sp|P48047|ATPO_HUMAN	ATP5PO	1;1;1;1	0.2254	4	4	LVRPPVQVYGIEGR;TDPSILGGMIVR;VAASVLNPYVK;YATALYSAASK
sp|P42167|LAP2B_HUMAN	TMPO	0;1;0;1;1;0;0;0;1;0	0.3524	4	5	DVYVQLYLQHLTAR;EMFPYEASTPTGISASCR;EPTPVLGSGAAAAGR;GAAGRPLELSDFR;HASPILPITEFSDIPR;NRPPLPAGTNSK;PEFLEDPSVLTK;QEDKDDLDVTELTNEDLLDQLVK;RVEHNQSYSQAGITETEWTSGSSK;YGVNPGPIVGTTR
sp|O60292|SI1L3_HUMAN	SIPA1L3	1;1;1;1	0.0241	4	4	FNLISLTSK;QTPIVPFR;SHFQHVFIIVR;TEQESITPGGRPPYR
sp|Q99956|DUS9_HUMAN	DUSP9	1;1;1;1	0.1536	4	4	ASFPVQILPNLYLGSAR;IGGALSVALPALLLR;LHLSLNDAYDLVK;QIPISDHWSQNLSR
sp|Q99878|H2A1J_HUMAN	H2AC14	1;1;1;1	0.3281	4	5	AGLQFPVGR;HLQLAIR;KGNYAER;VTIAQGGVLPNIQAVLLPK
sp|Q8WWK9|CKAP2_HUMAN	CKAP2	1;1;1;1	0.0673	4	5	AILAGAQPIEEMR;ATKPQPVNTSSVTVK;EDILVTLNDLIK;TLFAYK
sp|P49792|RBP2_HUMAN	RANBP2	1;1;1;1	0.0146	4	4	IESFGSPK;LFDLIQSELYVRPDDVHVNIR;LLVQHEINTLR;YDVGAIR
sp|Q12769|NU160_HUMAN	NUP160	1;1;1;1	0.0327	4	4	DLLILQQLLMR;LPLTPVFEGLAFK;NPIHAIGLLIR;TAPLLLSYYLIK
sp|Q16637|SMN_HUMAN	SMN1	1;1;1;1	0.2041	4	5	ETCVVVYTGYGNR;GTGQSDDSDIWDDTALIK;KNTAASLQQWK;SAPWNSFLPPPPPMPGPR
sp|Q9H5H4|ZN768_HUMAN	ZNF768	1;1;1;1	0.0852	4	4	AFADSSYLLR;AFGDSSYLLR;FGQSSVLAIHAR;FQEGAEMLLNPEEK
sp|O75152|ZC11A_HUMAN	ZC3H11A	1;1;1;1	0.0444	4	4	SVLTPLR;TDDSTSGAR;TLEEILLER;TVVLPPIVASR
sp|P40222|TXLNA_HUMAN	TXLNA	1;1;1;1	0.1026	4	4	EVTSHFQVTLNDIQLQMEQHNER;FEEFQNTLSK;HKDLQQQLVDAK;LRQENMELAER
sp|Q8IY37|DHX37_HUMAN	DHX37	1;1;1;1	0.0354	4	4	LFAKPPPVIK;LLIMSATLR;SVYTDILIGLLSR;VEDFTQNPR
sp|P46779|RL28_HUMAN	RPL28	1;1;1;1	0.2701	4	6	ATLSSIR;GVVVVIK;KTVGVEPAADGK;QTYSTEPNNLK
sp|P62829|RL23_HUMAN	RPL23	1;1;1;1	0.3643	4	7	ECADLWPR;ISLGLPVGAVINCADNTGAK;LPAAGVGDMVMATVK;NLYIISVK
sp|Q7L0Y3|TM10C_HUMAN	TRMT10C	1;1;1;1	0.1017	4	4	ELQNTVSQLLESEGWNR;IPAVTYPK;NFLFLR;VYVIGSFVDK
sp|Q8TDD1|DDX54_HUMAN	DDX54	1;1;1;1	0.0375	4	4	AGLTEPVLIR;LLVEFAR;TALILGGDR;VPTPIQR
sp|O75400|PR40A_HUMAN	PRPF40A	1;1;1;1	0.047	4	4	EPAFEDITLESER;FYVEDLK;LAFNSLLEK;QAAPPIELDAVWEDIR
sp|Q9BYD1|RM13_HUMAN	MRPL13	1;1;1;1	0.1966	4	5	IWYLLDGK;LAAMASIR;LAIYGMLPK;QVTAAQLHLR
sp|P51571|SSRD_HUMAN	SSR4	1;1;1;1	0.3006	4	5	NNEDISIIPPLFTVSVDHR;SAHAGTYEVR;VQNMALYADVGGK;YQVSWSLDHK
sp|Q14694|UBP10_HUMAN	USP10	1;1;1;1	0.0702	4	4	IAELLENVTLIHKPVSLQPR;LPPVLVLHLK;QADFVQTPITGIFGGHIR;TAYLLYYR
sp|P25685|DNJB1_HUMAN	DNAJB1	1;1;1;1	0.1471	4	4	DGSDVIYPAR;EGDQTSNNIPADIVFVLK;GKDYYQTLGLAR;NPFDTFFGQR
sp|P36551|HEM6_HUMAN	CPOX	1;1;1;1	0.0903	4	4	EAEILEVLR;FGLFTPGSR;IESILMSLPLTAR;YVEFNLLYDR
sp|P28066|PSA5_HUMAN	PSMA5	1;1;1;1	0.1618	4	4	EELEEVIKDI;GVNTFSPEGR;LFQVEYAIEAIK;SSLIILK
sp|Q9H074|PAIP1_HUMAN	PAIP1	1;1;1;1	0.1023	4	4	ADILQVGLR;IENVVLDANCSR;LCNYLSHHLTISPQSGNFR;MDMEEIIQR
sp|P60891|PRPS1_HUMAN	PRPS1	1;0;0;1;1;0;1;0;0;0;0;0	0.4182	4	5	ENISEWR;IQVIDISMILAEAIR;LGLELGK;LNVDFALIHK;MPNIKIFSGSSHQDLSQK;MVLVGDVKDR;NCTIVSPDAGGAK;RTHNGESVSYLFSHVPL;THNGESVSYLFSHVPL;VTAVIPCFPYAR;VTSIADR;VYAILTHGIFSGPAISR
sp|Q8NBJ5|GT251_HUMAN	COLGALT1	1;1;1;1	0.0514	4	4	FEIFFK;TPAYIPIR;TVVAPMLDSR;VLIALLAR
sp|Q9GZR7|DDX24_HUMAN	DDX24	1;1;1;1	0.0629	4	5	ALSFLGFSAPTPIQALTLAPAIR;LDLLMQK;NEATVETLTETK;RPLLGLVLTPTR
sp|Q9BYD2|RM09_HUMAN	MRPL9	1;1;1;1	0.1536	4	5	LPEEPITR;NLGVVVAPHTLK;VPMSVVNFEKPK;YWLAQQAAK
sp|Q13561|DCTN2_HUMAN	DCTN2	1;1;1;1	0.0923	4	4	LTELETAVR;LTPVLLAK;QQLVASHLEK;RLLLQLEATK
sp|P28288|ABCD3_HUMAN	ABCD3	1;1;1;1	0.0941	4	6	EYLDNVQLGHILER;GIEGVQVIPLIPGAGEIIIADNIIK;HHEYYLHMDGR;LVEHLHNFILFR
sp|Q96MU7|YTDC1_HUMAN	YTHDC1	1;1;1;1	0.0578	4	5	GVWSTLPVNEK;SAHLTNPWNEHKPVK;SVILIFSVR;YVLQDAR
sp|Q8WX93|PALLD_HUMAN	PALLD	1;1;1;1	0.0318	4	4	EAHKPPVFIEK;IASDEEIQGTK;IYWFK;LDVYTQWHQQSQSTKPK
sp|O00311|CDC7_HUMAN	CDC7	1;1;1;1	0.0662	4	4	EYMLNLFK;HLIPTSHPIR;IHQFGIVHR;RPYTNAQIQIK
sp|P13804|ETFA_HUMAN	ETFA	1;1;1;1	0.1471	4	4	GLLPEELTPLILATQK;LEVAPISDIIAIK;LGGEVSCLVAGTK;SPDTFVR
sp|P61011|SRP54_HUMAN	SRP54	1;1;1;1	0.1032	4	4	DMYEQFQNIMK;DVQELLTQYTK;GGGALSAVAATK;LLGMGDIEGLIDKVNELK
sp|Q9Y4W2|LAS1L_HUMAN	LAS1L	1;1;1;1	0.0872	4	4	AQQQEEQGSVNDVKEEEKEEK;GLHSQNFTQALLER;LLYGMALVR;MLSELPALGISGIRPTYILR
sp|Q9BZE1|RM37_HUMAN	MRPL37	1;1;1;1	0.1229	4	4	FLALYLHGAA;LWQTTEEIPKR;VLEQPVVVQSVGTDGR;VYEIPGLEPITFAGK
sp|P29966|MARCS_HUMAN	MARCKS	1;1;1;1	0.1988	4	5	AEDGATPSPSNETPK;EAGEGGEAEAPAAEGGK;GEAAAERPGEAAVASSPSK;VNGDASPAAAESGAK
sp|Q8N3C0|ASCC3_HUMAN	ASCC3	1;1;1;1	0.0223	4	4	ALFEIALR;SKDEGWFLILGEVDKR;TVAAELAIFR;YNTIETFNELFDAHK
sp|O75489|NDUS3_HUMAN	NDUFS3	1;1;1;1	0.2121	4	8	EIWDMFGVFFANHPDLR;FEIVYNLLSLR;ILTDYGFEGHPFR;KFDLNSPWEAFPVYR
sp|Q9Y5J1|UTP18_HUMAN	UTP18	1;1;1;1	0.1043	4	4	AIMNLVTGVTSLTFNPTTEILAIASEK;LEEDKPAVER;LIPVHQVR;TGNFISTSTSLPR
sp|O76003|GLRX3_HUMAN	GLRX3	1;1;1;1	0.1164	4	4	ASVMLFMK;LDGAHAPELTK;LEAEGVPEVSEK;QMVEILHK
sp|Q8IWS0|PHF6_HUMAN	PHF6	1;1;1;1	0.1068	4	4	AEFGDFDIK;LHIFNAK;STSSHGTDEMESSSYR;YIENMSR
sp|Q9Y6X3|SCC4_HUMAN	MAU2	1;1;1;1	0.0897	4	4	GLFSFFQGR;GMLLLMER;LLFQLAQLHTLEK;LQEVHPLLTLCGQIVENWQGNPIQK
sp|Q8N684|CPSF7_HUMAN	CPSF7	1;1;1;1	0.0807	4	4	LLELLPGK;SIGVYDVVELK;TPAILYTYSGLR;VLISSLK
sp|P78417|GSTO1_HUMAN	GSTO1	1;1;1;1	0.1909	4	4	GSAPPGPVPEGSIR;LWMAAMK;SQNKEDYAGLKEEFR;VPSLVGSFIR
sp|Q16658|FSCN1_HUMAN	FSCN1	1;1;1;1	0.1075	4	7	FLIVAHDDGR;LINRPIIVFR;VGKDELFALEQSCAQVVLQAANER;WSLQSEAHR
sp|Q13724|MOGS_HUMAN	MOGS	1;1;1;1	0.0789	4	4	EALGHWLGLLNADGWIGR;GPSGQGQGQFLIQQVTLK;LAGSLLTQALESHAEGFR;LGPLLDILADSR
sp|Q96A35|RM24_HUMAN	MRPL24	1;1;1;1	0.2454	4	5	ADGIVPETWIDGPK;GTMIPSEAPLLHR;NWVVVGGLNTHYR;TLQEEVMEAMGIK
sp|P10768|ESTD_HUMAN	ESD	1;1;1;1	0.2624	4	7	FAVYLPPK;LQEGYDHSYYFIATFITDHIR;MYSYVTEELPQLINANFPVDPQR;SGYHQSASEHGLVVIAPDTSPR
sp|Q9HDC9|APMAP_HUMAN	APMAP	1;1;1;1	0.1514	4	4	RPLRPQVVTDDDGQAPEAK;SLHDPDGLVATYISEVHEHDGHLYLGSFR;VLLDQLR;VYVSGLMK
sp|Q96AY4|TTC28_HUMAN	TTC28	1;1;1;1	0.0254	4	4	HEAQLSTDYK;LSLFDLQTSSYQALQR;TVHFALQSLLSLFDSTELPK;VGGIPGWQALLTAVGFR
sp|P61081|UBC12_HUMAN	UBE2M	1;1;1;1	0.1913	4	4	EAAEVLQNNR;FVFSFK;GGYIGSTYFER;LFEQNVQR
sp|Q9BRK4|LZTS2_HUMAN	LZTS2	1;1;1;0;1	0.0912	4	4	AQQLLQLQVFQLQQEK;AVPVTSFTYINEDFR;GAPSLPSFMGPR;QEAEQLR;VAGGLLGSGTR
sp|Q9UBC2|EP15R_HUMAN	EPS15L1	1;1;1;1	0.0475	4	4	FDEIFLK;LPLDVLGR;LQQEETQLEQSIQAGR;SGLSDIILGK
sp|O95163|ELP1_HUMAN	ELP1	1;1;1;1	0.0338	4	4	AFEDTLQLMER;ALVLAQIR;INLNLIYDHNPK;YLWESPSLAIKPWK
sp|Q9BVK6|TMED9_HUMAN	TMED9	1;1;1;1;0	0.1915	4	4	DKLSELQLR;FSLFAGGMLR;QLVEQVEQIQK;QTSESTNQR;SFFEAK
sp|Q7Z2W9|RM21_HUMAN	MRPL21	1;1;1;1	0.239	4	5	LFAVVHFASR;VEATVIEK;VLLVGADNFTLLGKPLLGK;VNEMIVTGQYGR
sp|Q9H4A4|AMPB_HUMAN	RNPEP	1;1;1;1	0.0754	4	5	AFELLHLHLDLR;AIEAVAISPWK;LQVLLTYR;RPLHSAQAVDVASASNFR
sp|P46776|RL27A_HUMAN	RPL27A	1;1;1;1	0.277	4	4	LWTLVSEQTR;NQSFCPTVNLDK;TGAAPIIDVVR;YHPGYFGK
sp|Q02750|MP2K1_HUMAN	MAP2K1	0;1;0;0;1;0;1;1	0.201	4	4	DVKPSNILVNSR;KLEELELDEQQR;LEAFLTQK;LIHLEIKPAIR;LPSGVFSLEFQDFVNK;RLEAFLTQK;VSHKPSGLVMAR;VSIAVIK
sp|Q9BYJ9|YTHD1_HUMAN	YTHDF1	1;1;1;0;0;1;0	0.1216	4	4	EFEWNLK;FDVQWIFVK;GKFDVQWIFVK;HNMDIGTWDNK;HTTSIFDDFAHYEK;SPVDYGTSAGVWSQDK;SYSEDDIHR
sp|P49821|NDUV1_HUMAN	NDUFV1	1;1;1;1	0.0797	4	4	AAYIYIR;EAYEAGLIGK;HFRPELEER;TSFGSLKDEDR
sp|Q9Y2G5|OFUT2_HUMAN	POFUT2	1;1;1;1	0.1026	4	4	GWFWGYEETR;IPWSEFFDLPSLNK;QDVPSLEGAVR;VFVATDAVR
sp|Q9Y5M8|SRPRB_HUMAN	SRPRB	1;1;1;1	0.1956	4	4	AIVFVVDSAAFQR;GDVGSADIQDLEK;LIQQQLEK;SAAPSTLDSSSTAPAQLGK
sp|Q9P2J3|KLHL9_HUMAN	KLHL9	1;1;1;1	0.0827	4	4	LYVIGGNHFR;TAVDTVFR;TFFHLSALK;YQHGIAVIGNFLYVVGGQSNYDTK
sp|Q15907|RB11B_HUMAN	RAB11B	1;1;1;1	0.2523	4	4	DHADSNIVIMLVGNK;NILTEIYR;NNLSFIETSALDSTNVEEAFK;VVLIGDSGVGK
sp|Q6UN15|FIP1_HUMAN	FIP1L1	1;1;1;1	0.0859	4	5	AEFTSPPSLFK;MGLEVIPVTSTTNK;QWDYYAR;TGAPQYGSYGTAPVNLNIK
sp|P41227|NAA10_HUMAN	NAA10	1;1;1;1	0.2085	4	4	HVVLGAIENK;IVGYVLAK;MEEDPDDVPHGHITSLAVK;YYADGEDAYAMK
sp|O75844|FACE1_HUMAN	ZMPSTE24	1;1;1;1	0.1011	4	4	DLYSALIK;IVLFDTLLEEYSVLNK;NEEVLAVLGHELGHWK;SIDFPLTK
sp|Q8IZL8|PELP1_HUMAN	PELP1	1;1;1;1	0.0372	4	4	FGILIGR;LASFFLSR;LLLLESVSGLLQPR;LLPQVLNSWSIGR
sp|Q9NRF8|PYRG2_HUMAN	CTPS2	0;1;1;1;1;0	0.1212	4	4	ALEHSALAINHK;DNNITTGK;GIIASSIGTILK;LNLMYIDSIDLEK;VPVLLEEQSIVK;YILVTGGVISGIGK
sp|Q8IUH3|RBM45_HUMAN	RBM45	1;1;1;1	0.0798	4	4	FSPFGDIQDIWVVR;IFLVISK;IFVMIPK;SYTEEDLREK
sp|Q14669|TRIPC_HUMAN	TRIP12	1;1;1;1	0.0221	4	5	ALTYMMEALPR;IDPLALVQAIER;IIYFADAELLK;THTIWYKPVR
sp|O75569|PRKRA_HUMAN	PRKRA	1;1;1;1	0.1949	4	5	EDSGTFSLGK;NQLNPIGSLQELAIHHGWR;SDVQIHVPTFTFR;SLLSIPNTDYIQLLSEIAK
sp|Q15773|MLF2_HUMAN	MLF2	1;1;1;1	0.2056	4	4	DSDSGLEQMSIGHHIR;DVEPEDPMFLMDPFAIHR;QQRPLEFR;VYQETSEMR
sp|P62899|RL31_HUMAN	RPL31	1;1;1;1	0.328	4	5	EMGTPDVR;LYTLVTYVPVTTFK;RNEDEDSPNK;SAINEVVTR
sp|O14802|RPC1_HUMAN	POLR3A	1;1;1;1	0.0403	4	4	AQENLNPLVVLNLFK;ESVLMLASFEK;NNIFYILLR;VVDPIVSNFLQSFETAIEHNK
sp|O00505|IMA4_HUMAN	KPNA3	1;0;1;0;1;1	0.1267	4	4	DSQVVQVVLDGLK;EAAWAISNLTISGR;HRNEVTVELR;NPPIDDLIK;NVTWVIVNLCR;SGILPILVK
sp|Q00059|TFAM_HUMAN	TFAM	1;1;1;1	0.1423	4	4	ELTLLGKPK;IYQDAYR;KPVSSYLR;SWEEQMIEVGR
sp|O75431|MTX2_HUMAN	MTX2	1;1;1;1	0.2662	4	6	IEQHYFEDR;LGTQPYFFNK;QPTELDALVFGHLYTILTTQLTNDELSEK;VPFIHVGNQVVSELGPIVQFVK
sp|P78346|RPP30_HUMAN	RPP30	1;1;1;1	0.194	4	4	GLAFELVYSPAIK;GLVETAAHLGYSVVAINHIVDFK;LPFYFK;LYDVVAVFPK
sp|P23258|TBG1_HUMAN	TUBG1	1;1;1;1	0.1086	4	6	EAFLEQFR;IHEDIFDIIDR;LANFIPWGPASIQVALSR;VIHSILNSPYAK
sp|Q9NPI6|DCP1A_HUMAN	DCP1A	1;1;1;1	0.0979	4	5	LTPQHDQIQTQPLGK;NDSSFLSTLHEVYLQVLTK;SQLQDTLIHLIK;TDIEGTLFVYR
sp|Q9UJX3|APC7_HUMAN	ANAPC7	1;1;1;1	0.0801	4	4	AYAFVHTGDNSR;DMAAAGLHSNVR;VQEAIIHFR;YQLLVYHADSLFHDK
sp|Q9UNX4|WDR3_HUMAN	WDR3	1;1;1;1	0.0403	4	4	DAITQALFLR;GNIVFVTLR;ILILQGLK;LITGASDSELR
sp|O43293|DAPK3_HUMAN	DAPK3	1;1;1;1	0.1101	4	5	FVQDLVR;HPNIITLHDIFENK;IAHFDLKPENIMLLDK;MTIAQSLEHSWIK
sp|P28838|AMPL_HUMAN	LAP3	1;1;1;1	0.0983	4	4	GITFDSGGISIK;TFYGLHQDFPSVVLVGLGK;TIQVDNTDAEGR;TLIEFLLR
sp|P51648|AL3A2_HUMAN	ALDH3A2	1;1;1;1	0.0928	4	4	HLTPVTLELGGK;IAFGGETDEATR;LQQLEALR;YIAPTVLTDVDPK
sp|P27695|APEX1_HUMAN	APEX1	1;1;1;1	0.1604	4	5	GAVAEDGDELR;KPLVLCGDLNVAHEEIDLR;VSYGIGDEEHDQEGR;WDEAFR
sp|Q14145|KEAP1_HUMAN	KEAP1	1;1;1;1	0.0641	4	5	FYVQALLR;LADLQVPR;LLYAVGGFDGTNR;SALGITVHQGR
sp|Q14739|LBR_HUMAN	LBR	1;1;1;1	0.0862	4	4	LTPLILKPFGNSISR;NDLSPASSGNAVYDFFIGR;TIHTSTGK;VVEGTPLIDGR
sp|Q12824|SNF5_HUMAN	SMARCB1	1;1;1;1	0.1195	4	4	ASEVEEILDGNDEK;DAFTWNMNEK;DHGYTTLATSVTLLK;LATVEER
sp|P42766|RL35_HUMAN	RPL35	1;1;1;1	0.2683	4	5	KYKPLDLRPK;QLDDLKVELSQLR;VLTVINQTQK;YKPLDLRPK
sp|O75340|PDCD6_HUMAN	PDCD6	1;1;1;1	0.178	4	5	LSDQFHDILIR;LTDIFR;QALSGFGYR;SIISMFDR
sp|Q9NUU7|DD19A_HUMAN	DDX19A	1;1;1;1	0.09	4	4	SFEELR;SNLVDNTNQVEVLQR;TAAFVLAMLSR;TASWLAAELSK
sp|Q9Y520|PRC2C_HUMAN	PRRC2C	1;0;1;1;1	0.0183	4	5	DHAISLSEPR;HGLQSLGK;NADLNAQTVVK;QQVADEDEIWK;TVNQQTMAAPVVK
sp|O14617|AP3D1_HUMAN	AP3D1	1;1;1;1	0.0347	4	4	LMTSSTNNWVLIK;NLQDLVR;YLGLLAMSK;YPESLRPAFPR
sp|P45974|UBP5_HUMAN	USP5	1;1;1;1	0.0431	4	4	DGLGGLPDIVR;FTFGLDWVPK;SSENPNEVFR;VYLHLR
sp|O75821|EIF3G_HUMAN	EIF3G	1;1;1;1	0.1219	4	5	GFAFISFHR;LPGELEPVQATQNK;VTNLSEDTR;YVPPSLR
sp|Q9NW64|RBM22_HUMAN	RBM22	1;1;1;1	0.0881	4	4	ATSTSDMLLK;EYYTQNMER;TITVVQR;YYGINDPVADK
sp|O75190|DNJB6_HUMAN	DNAJB6	1;1;1;1	0.1595	4	4	EGLNGGGGGGSHFDSPFEFGFTFR;NPDDVFR;VDYYEVLGVQR;VEVEEDGQLK
sp|Q9NR31|SAR1A_HUMAN	SAR1A	1;1;1;1	0.2828	4	4	LGQHVPTLHPTSEELTIAGMTFTTFDLGGHEQAR;LVFLGLDNAGK;TTLLHMLK;TTLLHMLKDDR
sp|P18754|RCC1_HUMAN	RCC1	1;1;1;1	0.1069	4	4	LGLGEGAEEK;VFLWGSFR;VPELFANR;VVQVSAGDSHTAALTDDGR
sp|P49207|RL34_HUMAN	RPL34	1;1;1;1	0.2393	4	4	AYGGSMCAK;LSYNTASNK;RLSYNTASNK;SACGVCPGR
sp|Q5T8P6|RBM26_HUMAN	RBM26	0;1;1;1;1	0.0467	4	4	AISSTEAVLNNR;MQAGEEVTELR;TLEVLTK;TWFDKPNFNR;YVLALVK
sp|Q6UXN9|WDR82_HUMAN	WDR82	1;1;1;1	0.1534	4	7	GVVMHTFGGYANSK;KYGVDLIR;LILISTNGSFIR;YTHAANTVVYSSNK
sp|Q99575|POP1_HUMAN	POP1	1;1;1;1	0.0527	4	6	IPILLIQQPGK;KTHQPSDEVGTSIEHPR;LIGPLSHSILTEAIK;QLWIWLHPTLK
sp|Q9H857|NT5D2_HUMAN	NT5DC2	1;1;1;1	0.075	4	4	IDAFHYVQLGTAYR;QGNLFDFLR;QVLAAWMK;VDFTFYPR
sp|P49736|MCM2_HUMAN	MCM2	1;1;1;1	0.052	4	4	AGIVTSLQAR;EWVSMAGPR;QINIHNLSAFYDSELFR;QLVAEQVTYQR
sp|P19388|RPAB1_HUMAN	POLR2E	1;1;1;1	0.1714	4	4	IIRPSETAGR;IQAGDPVAR;MQEENITR;QSLVDMAPK
sp|Q96P11|NSUN5_HUMAN	NSUN5	1;1;1;1	0.0956	4	4	AGHLILQDR;GLVYSSNFQNVK;LHALAGFQQR;VLVYELLLGK
sp|P30520|PURA2_HUMAN	ADSS2	1;1;1;1	0.1075	4	4	AHIVFDFHQAADGIQEQQR;EFGVTTGR;ELPVNAQNYVR;LDILDMFTEIK
sp|Q9BWF3|RBM4_HUMAN	RBM4	0;1;0;0;0;1;0;0;0;0;0;0;1;0;1	0.5989	4	4	AEDAVEAIR;ATAPVPTVGEGYGYGHESELSQASAAAR;DYAFVHMER;EATEQEIR;GLDNTEFQGK;HLLPTSGAAATAAAAAAAAAAVTAASTSYYGR;LHGVNINVEASK;MHVQLSTSR;NSLYDMAR;NYGFVHIEDK;RMHVQLSTSR;SLFEQYGK;SYEAVAAAAASVYNYAEQTLSQLPQVQNTAMASHLTSTSLDPYDR;TAPGMGDQSGCYR;VADLTEQYNEQYGAVR
sp|Q9H0A0|NAT10_HUMAN	NAT10	1;1;1;1	0.0624	4	4	ALQLLQMYYEGR;LMALYVASHYK;QDDPFELFIAATNIR;VLETPQEIHTVSSEAVSLLEEVITPR
sp|Q13418|ILK_HUMAN	ILK	1;1;1;1	0.1084	4	4	EVPFADLSNMEIGMK;FDMIVPILEK;GMAFLHTLEPLIPR;SAVVEMLIMR
sp|Q9Y6C9|MTCH2_HUMAN	MTCH2	1;1;1;1	0.1419	4	5	EVSSSFDHVIK;GLFTGLTPR;GNSLFFR;SAATLITHPFHVITLR
sp|Q02241|KIF23_HUMAN	KIF23	1;1;1;1	0.0604	4	4	AEDYEENLQVMR;ELFDVVANPLVNDLIHGK;FAEVTQEVEVARPVDK;NLQQELETQNQK
sp|O75746|CMC1_HUMAN	SLC25A12	1;1;1;0;0;1;0	0.1091	4	4	DLGIFGLYK;GLIPQLIGVAPEK;IVQLLAGVADQTK;KIYSTLAGTR;LQVAGEITTGPR;VSALNVLR;YEGFFGLYR
sp|O60231|DHX16_HUMAN	DHX16	1;1;1;1;0	0.05	4	5	FSTFFDDAPVFR;SLPVFPFR;TLHTDILFGLIK;TSLGNVVLLLK;YMTDGMLLR
sp|Q13155|AIMP2_HUMAN	AIMP2	1;1;1;1	0.1938	4	4	FLFSLFGQK;HNAVNATLIDSWVDIAIFQLK;LLCEHFR;SYGPAPGAGHVQEESNLSLQALESR
sp|P61289|PSME3_HUMAN	PSME3	1;1;1;1	0.1496	4	4	LIISELR;LLELDSFLK;NQYVTLHDMILK;VFVMPNGMLK
sp|Q13685|AAMP_HUMAN	AAMP	1;1;1;1	0.1129	4	5	APVLLAGTADGNTWMWK;DASLVVTTSGDHK;GHTAEILDFALSK;LLTDYR
sp|P60900|PSA6_HUMAN	PSMA6	1;1;1;1	0.1667	4	5	AINQGGLTSVAVR;LLDSSTVTHLFK;LYQVEYAFK;YEAANWK
sp|P53041|PPP5_HUMAN	PPP5C	1;1;1;1	0.0822	4	5	AFLEENNLDYIIR;DYETVVK;LLYPDHFHLLR;LSTLVETTLK
sp|O95394|AGM1_HUMAN	PGM3	1;1;1;1	0.0923	4	4	AEHLDHVMFR;AFVRPSGTEDVVR;GLTVQQWDALYTDLPNR;IATLISSFLK
sp|O94973|AP2A2_HUMAN	AP2A2	0;1;0;0;1;1;0;1;0	0.114	4	4	ACNQLGQFLQHR;EMAEAFAGEIPK;GLAVFISDIR;IAGDYVSEEVWYR;SSPLIQFHLLHSK;THIETVINALK;VAILAEK;VIQIVINR;YLALESMCTLASSEFSHEAVK
sp|P47985|UCRI_HUMAN	UQCRFS1	1;1;1	0.1569	3	4	EIEQEAAVELSQLR;NAVTQFVSSMSASADVLALAK;VPDFSEYR
sp|Q9UPY3|DICER_HUMAN	DICER1	1;1;1	0.0125	3	3	FDLPTEYR;FSANVPR;TFIAVLLTK
sp|Q9BTD8|RBM42_HUMAN	RBM42	1;1;1	0.05	3	3	ELGLGLGLGLK;FPSFLK;GLLPPLR
sp|Q9NY12|GAR1_HUMAN	GAR1	1;1;1	0.106	3	3	DFYFSVK;FYIDPYK;VDEIFGQLR
sp|P60981|DEST_HUMAN	DSTN	1;1;1	0.1939	3	3	HFVGMLPEK;IFYDMK;KEELMFFLWAPELAPLK
sp|P13489|RINI_HUMAN	RNH1	1;1;1	0.0803	3	3	ELTVSNNDINEAGVR;FLLELQISNNR;VNPALAELNLR
sp|P32322|P5CR1_HUMAN	PYCR1	1;1;1;0	0.1693	3	5	EGATVYATGTHAQVEDGR;GFTAAGVLAAHK;LGAQALLGAAK;SLLINAVEASCIR
sp|Q9P2R3|ANFY1_HUMAN	ANKFY1	1;1;1	0.0265	3	3	FQLQLLR;GDLFAATFLIK;RLESIATTLVSHK
sp|O95104|SCAF4_HUMAN	SCAF4	1;1;1	0.027	3	3	HQFGTDKDVFGPR;MILITK;VPGLYVIDSIVR
sp|Q99848|EBP2_HUMAN	EBNA1BP2	1;1;1	0.0817	3	3	DLEWVER;ELQDAFSR;ESYDDVSSFR
sp|Q96F86|EDC3_HUMAN	EDC3	1;1;1	0.0945	3	3	MLESITNELSLFSK;NVHQRPTVALLCGPHVK;WSLALGLPLPLGEHAGR
sp|Q14573|ITPR3_HUMAN	ITPR3	1;1;1	0.0116	3	3	ISYLLSVFK;TEVETFVSLVR;YGSVIQLLHMK
sp|Q99496|RING2_HUMAN	RNF2	1;1;1	0.0952	3	3	IYPSRDEYEAHQER;LALEELR;TWELSLYELQR
sp|P98179|RBM3_HUMAN	RBM3	1;1;1	0.2739	3	6	AMNGESLDGR;GFGFITFTNPEHASVAMR;YYDSRPGGYGYGYGR
sp|Q86XI2|CNDG2_HUMAN	NCAPG2	1;1;1	0.028	3	3	LYKPILWR;TAFVMLLR;TDSDEEVAMLLDTVQK
sp|O00743|PPP6_HUMAN	PPP6C	1;1;1	0.1443	3	5	APLDLDKYVEIAR;TGGQVPDTNYIFMGDFVDR;VTNEFVHINNLK
sp|P61421|VA0D1_HUMAN	ATP6V0D1	1;1;1	0.1538	3	3	AFIITINSFGTELSK;LHLQSTDYGNFLANEASPLTVSVIDDR;NIVWIAECIAQR
sp|P53985|MOT1_HUMAN	SLC16A1	1;1;1	0.09	3	4	ESKEEETSIDVAGKPNEVTK;SITVFFK;SVFQTINQFLDLTLFTHR
sp|Q14156|EFR3A_HUMAN	EFR3A	1;1;1	0.0475	3	3	IQIMLLR;IVQNAIIQTIGFFGSNLPDYQR;SLLMVTSGYK
sp|Q06203|PUR1_HUMAN	PPAT	1;1;1	0.0658	3	3	EAPTAYSLLIMHR;FGVLSDNFK;LYVSNLGIGHTR
sp|P21127|CD11B_HUMAN	CDK11B	1;1;1	0.0365	3	3	TLMIQLLR;TSNLLLSHAGILK;VGDFGLAR
sp|Q00688|FKBP3_HUMAN	FKBP3	1;1;1	0.1652	3	3	FLQEHGSDSFLAEHK;LEIEPEWAYGK;SEETLDEGPPK
sp|Q99436|PSB7_HUMAN	PSMB7	1;1;1	0.1444	3	5	ATEGMVVADK;FRPDMEEEEAK;ITPLEIEVLEETVQTMDTS
sp|P20042|IF2B_HUMAN	EIF2S2	1;1;1	0.1231	3	3	DYTYEELLNR;EKNPDMVAGEK;EVEPEPTEDKDLEADEEDTR
sp|P42694|HELZ_HUMAN	HELZ	1;1;1	0.0154	3	3	IASFLQLK;TYVLNPLAPEFIPR;VLFLSTVR
sp|Q9BTT0|AN32E_HUMAN	ANP32E	1;1;1	0.1381	3	3	DLSTVEALQNLK;INLELR;KLELSDNIISGGLEVLAEK
sp|P82921|RT21_HUMAN	MRPS21	1;1;1	0.3793	3	3	ILTMDGLIEDIK;KINFLMR;TVMVQEGNVESAYR
sp|Q9Y3C1|NOP16_HUMAN	NOP16	1;1;1	0.1629	3	3	AMEVDIEERPK;FGYSVNR;YMVENHGEDYK
sp|Q8WVM8|SCFD1_HUMAN	SCFD1	1;1;1	0.0903	3	3	FGQDIISPLLSVK;LIDLHTNVATAVLEHIK;NIDLATPLHHTWTYQALVHDVLDFHLNR
sp|Q9HCC0|MCCB_HUMAN	MCCC2	1;1;1	0.0853	3	3	ALVNQLHER;IFGYPVGIVGNNGVLFSESAK;ISVMGGEQAANVLATITK
sp|P04259|K2C6B_HUMAN	KRT6B	0;0;0;0;1;0;0;0;1;0;0;1;0;0;0;0;0	0.3298	3	3	ADTLTDEINFLR;AEAESWYQTK;ALYDAELSQMQTHISDTSVVLSMDNNR;AQYEEIAQR;ATGGGLSSVGGGSSTIK;EYQELMNVK;FLEQQNK;LALDVEIATYR;NMQDLVEDLK;QNLEPLFEQYINNLR;QNLEPLFEQYINNLRR;SGFSSISVSR;SLYGLGGSK;TAAENEFVTLK;WTLLQEQGTK;YEDEINKR;YEELQITAGR
sp|P02538|K2C6A_HUMAN	KRT6A	0;0;1;0;0;0;0;1;0;0;0;0;1;0;0;0;0	0.328	3	3	ADTLTDEINFLR;AEAESWYQTK;AIGGGLSSVGGGSSTIK;ALYDAELSQMQTHISDTSVVLSMDNNR;AQYEEIAQR;EYQELMNVK;FLEQQNK;GMQDLVEDFK;LALDVEIATYR;QLDSIVGER;QNLEPLFEQYINNLR;QNLEPLFEQYINNLRR;SGFSSVSVSR;SLYGLGGSK;TAAENEFVTLK;WTLLQEQGTK;YEDEINKR
sp|P29992|GNA11_HUMAN	GNA11	1;1;1	0.1086	3	4	FVFAAVK;VPTTGIIEYPFDLENIIFR;VTTFEHQYVSAIK
sp|Q9BTW9|TBCD_HUMAN	TBCD	1;1;1	0.0277	3	3	AASAAFQENVGR;ITQLLGLPTYR;LVDVVAVILK
sp|O95202|LETM1_HUMAN	LETM1	1;1;1	0.0365	3	3	DFSVFFQK;ETGERPSNEEIMR;FQLTMR
sp|Q01130|SRSF2_HUMAN	SRSF2	1;1;1	0.1493	3	4	DAEDAMDAMDGAVLDGR;VGDVYIPR;YGGGGYGR
sp|Q7LGA3|HS2ST_HUMAN	HS2ST1	1;1;1	0.0815	3	3	FGDDYRPGLR;KKPIYINVIR;LVSYYYFLR
sp|Q13547|HDAC1_HUMAN	HDAC1	1;1;1;0;0;0;0	0.1888	3	3	DGIDDESYEAIFKPVMSK;LGCFNLTIK;LHISPSNMTNQNTNEYLEK;MTHNLLLNYGLYR;SIRPDNMSEYSK;VMTVSFHK;YGEYFPGTGDLR
sp|Q9Y2T2|AP3M1_HUMAN	AP3M1	1;1;1	0.0885	3	4	LSGMPDLSLSFMNPR;VLTWDVGK;VSSQNLVAIPVYVK
sp|P42696|RBM34_HUMAN	RBM34	1;1;1	0.0628	3	3	EYGQIESVR;QGLNFTSK;SVFVGNLPYK
sp|Q00796|DHSO_HUMAN	SORD	1;1;1	0.1008	3	3	AMGAAQVVVTDLSATR;SVNVKPLVTHR;VAIEPGAPR
sp|Q8NE71|ABCF1_HUMAN	ABCF1	1;1;1	0.0426	3	4	GAVIVVSHDAR;LQGQLEQGDDTAAER;STLLLLLTGK
sp|O15294|OGT1_HUMAN	OGT	1;1;1	0.0325	3	3	MLSFQGLAELAHR;NRQEYEDIAVK;VPNSVLWLLR
sp|Q5SRE5|NU188_HUMAN	NUP188	1;1;1	0.024	3	3	AAIAFLHALWQDR;ASPESQEPLIQLVQAFVR;LSMSLMEQLLK
sp|O75153|CLU_HUMAN	CLUH	1;1;1	0.0176	3	3	HYILDLLR;IGIGELITR;YLLFMK
sp|P62266|RS23_HUMAN	RPS23	1;1;1	0.1608	3	4	GHAVGDIPGVR;KGHAVGDIPGVR;VANVSLLALYK
sp|Q96TA2|YMEL1_HUMAN	YME1L1	1;1;1	0.0492	3	3	GILLVGPPGTGK;LGVMTYSDTGK;TTTGLDSAVDPVQMK
sp|Q92538|GBF1_HUMAN	GBF1	1;1;1	0.0242	3	4	ENYVWNVLLHR;EVLNSITELSEIEPNVFLRPFLEVIR;VLFPLLTK
sp|P25325|THTM_HUMAN	MPST	1;1;1	0.101	3	3	ALVSAQWVAEALR;ARPEDVISEGR;VWWMFR
sp|P18031|PTN1_HUMAN	PTPN1	1;1;1	0.0506	3	3	GVVMLNR;LTLISEDIK;VLLEMR
sp|Q92797|SYMPK_HUMAN	SYMPK	1;1;1	0.0228	3	3	AILTMTQLYK;LGGFVMNILSR;SQALLFIK
sp|P43487|RANG_HUMAN	RANBP1	1;1;1	0.2239	3	3	AWVWNTHADFADECPKPELLAIR;FASENDLPEWK;TLEEDEEELFK
sp|Q86UP2|KTN1_HUMAN	KTN1	1;1;1	0.0287	3	3	SGVIQDALK;SVEELLEAELLK;VSVPSNLSYGEWLHGFEK
sp|O75718|CRTAP_HUMAN	CRTAP	1;1;1	0.0698	3	3	AIAAAHTFLLK;ELYDFAK;SLPGAEDYIK
sp|Q99426|TBCB_HUMAN	TBCB	1;1;1	0.1189	3	3	AQASSIPVGSR;YDEPLGK;YTISQEAYDQR
sp|Q9UK61|TASOR_HUMAN	TASOR	1;1;1	0.0186	3	3	LVLVKPLGDR;NFLTFLEELSTPEGK;SFQIPR
sp|Q969V3|NCLN_HUMAN	NCLN	1;1;1	0.0568	3	3	DPEFVFYDQLK;QSAGAVVIILPR;TMAAEVLSR
sp|Q9UEY8|ADDG_HUMAN	ADD3	1;1;1	0.0552	3	3	EQDHIIIIPR;LVDLFGWAHLANTYISVR;VGEIEFEGLMR
sp|O15234|CASC3_HUMAN	CASC3	1;1;1	0.0455	3	3	KGLFFEHDLR;MEEMGVQGGR;QELIALYGYDIR
sp|Q96PU8|QKI_HUMAN	QKI	1;1;1	0.1349	3	4	GKPNWEHLNEDLHVLITVEDAQNR;LLDEEISR;TPTPAGPTIMPLIR
sp|P39687|AN32A_HUMAN	ANP32A	1;0;1;1;0	0.1325	3	3	ELVLDNSR;IHLELR;IKDLSTIEPLK;LELSDNR;RIHLELR
sp|Q53EZ4|CEP55_HUMAN	CEP55	1;1;1	0.0819	3	3	NQITQLESLK;NQQWLVYDQQR;SEELLSQVQFLYTSLLK
sp|Q8N4C8|MINK1_HUMAN	MINK1	1;1;1	0.0165	3	3	ALFLIPR;FLVIALK;VYYLSWLR
sp|O95363|SYFM_HUMAN	FARS2	1;1;1	0.0865	3	3	HELFAGIK;HIHQALQEAAVQLLGVEGR;LAMILYDIPDIR
sp|O95757|HS74L_HUMAN	HSPA4L	0;0;1;1;1	0.081	3	3	DISTTLNADEAVAR;LMNETTAVALAYGIYK;NAVEEYVYDFR;SGGIETIANEYSDR;VLATTFDPYLGGR
sp|P05783|K1C18_HUMAN	KRT18	1;1;1;0	0.0814	3	3	AQIFANTVDNAR;DWSHYFK;IVLQIDNAR;LAADDFR
sp|O95758|PTBP3_HUMAN	PTBP3	1;0;1;1	0.0851	3	3	DFSNSPLHR;IITFTK;NNQFQALLQYADPVNAHYAK;SQPVYIQYSNHR
sp|Q9UMX0|UBQL1_HUMAN	UBQLN1	1;1;1	0.0662	3	3	ALSNLESIPGGYNALR;NPAMMQEMMR;SHTDQLVLIFAGK
sp|Q13177|PAK2_HUMAN	PAK2	1;1;1	0.0534	3	3	IISIFSGTEK;KELIINEILVMK;LSPIFR
sp|Q9BRQ6|MIC25_HUMAN	CHCHD6	1;1;1	0.2213	3	4	ASLPTGEGSISHEEQK;LSSEQFHEAASK;MKEPSSPPPAPTSSTFGLQDGNLR
sp|O43776|SYNC_HUMAN	NARS1	1;1;1	0.0566	3	3	EGIDPTPYYWYTDQR;FLTWILNR;NLMFLVLR
sp|Q15185|TEBP_HUMAN	PTGES3	1;1;1	0.2625	3	3	HLNEIDLFHCIDPNDSK;LNWLSVDFNNWK;LTFSCLGGSDNFK
sp|Q12788|TBL3_HUMAN	TBL3	1;1;1	0.0594	3	3	ALGLAISLDRPHTVLTVIQAIR;LDDHALTGASDSR;VNILEVASGAVLR
sp|O60870|KIN17_HUMAN	KIN	1;1;1	0.0865	3	3	NDFLELLR;TDYWLQPEIIVK;VHNNIVYNEYISHR
sp|O60762|DPM1_HUMAN	DPM1	1;1;1	0.2192	3	4	GANFLTQILLRPGASDLTGSFR;HATGNYIIIMDADLSHHPK;QLNYTIGEVPISFVDR
sp|P62854|RS26_HUMAN	RPS26	1;1;1	0.3652	3	7	DISEASVFDAYVLPK;FRPAGAAPRPPPKPM;LHYCVSCAIHSK
sp|Q9Y2R4|DDX52_HUMAN	DDX52	1;1;1	0.0651	3	3	LIYLLK;NSAVETVEQELLFVGSETGK;TLAFSIPILMQLK
sp|P39748|FEN1_HUMAN	FEN1	1;1;1	0.0974	3	3	EAHQLFLEPEVLDPESVELK;LDDFFK;LIADVAPSAIR
sp|Q13564|ULA1_HUMAN	NAE1	1;1;1	0.0655	3	3	EGQGNLPVR;FTVVVATQLPESTSLR;QTPSFWILAR
sp|Q9UNF0|PACN2_HUMAN	PACSIN2	1;1;1	0.0597	3	4	AADAVEDLR;AIYHDLEQSIR;VSELHLEVK
sp|P99999|CYC_HUMAN	CYCS	1;1;1	0.2476	3	4	ADLIAYLK;MIFVGIK;TGPNLHGLFGR
sp|P11310|ACADM_HUMAN	ACADM	1;1;1	0.0831	3	5	ENVLIGDGAGFK;TRPVVAAGAVGLAQR;VAMGAFDK
sp|P51970|NDUA8_HUMAN	NDUFA8	1;1;1	0.1802	3	3	CALDFFR;FYFWTK;PGIVELPTLEELKVDEVK
sp|Q15102|PA1B3_HUMAN	PAFAH1B3	1;1;1	0.1126	3	3	AIVQLVNER;ALHSLLLR;VVVLGLLPR
sp|Q9NPH2|INO1_HUMAN	ISYNA1	1;1;1	0.0753	3	3	APLVPPGSPVVNALFR;FCEVIPGLNDTAENLLR;VFVGGDDFK
sp|Q7L523|RRAGA_HUMAN	RRAGA	1;1;1	0.1182	3	3	LAASFQSMEVR;NFAQIIEADEVLLFER;SIIFANYIAR
sp|Q9Y3Z3|SAMH1_HUMAN	SAMHD1	1;1;1	0.0735	3	3	LTDNIFLEILYSTDPK;VINDPIHGHIELHPLLVR;YVGETQPTGQIK
sp|Q8WXX5|DNJC9_HUMAN	DNAJC9	1;1;1	0.1423	3	3	FQILGK;ISLEDIQAFEK;NIIQQAIDAGEVPSYNAFVK
sp|Q2V2M9|FHOD3_HUMAN	FHOD3	1;1;1	0.0281	3	3	FMLDMLYAHNR;TESDYIWDQLMANPR;TQQEAEAVASLATR
sp|Q13049|TRI32_HUMAN	TRIM32	1;1;1	0.0567	3	4	AVLQEYGHEER;FFTGSLAEVEK;ITSLTQLTDNLTVLK
sp|P56182|RRP1_HUMAN	RRP1	1;1;1	0.0651	3	3	AAGGFTHDELLK;FYMLMR;TKDSLVLNNITR
sp|O14929|HAT1_HUMAN	HAT1	1;1;1	0.1337	3	4	LLVTDMSDAEQYR;VSQMLILTPFQGQGHGAQLLETVHR;YYTEFPTVLDITAEDPSK
sp|O96000|NDUBA_HUMAN	NDUFB10	1;1;1	0.1686	3	4	AFDLIVDRPVTLVR;DYKVDQEIINIMQDR;VDQEIINIMQDR
sp|P18085|ARF4_HUMAN	ARF4	1;0;0;1;0;1;0	0.3944	3	3	DAVLLLFANK;HYFQNTQGLIFVVDSNDR;HYFQNTQGLIFVVDSNDRER;IRPLWK;LGEIVTTIPTIGFNVETVEYK;MLLVDELR;TTILYK
sp|Q8N163|CCAR2_HUMAN	CCAR2	1;1;1	0.0314	3	3	ILLTLGIR;LEESHNR;VLLLSSPGLEELYR
sp|Q14258|TRI25_HUMAN	TRIM25	1;1;1	0.0556	3	3	FDTIYQILLK;LPTFGAPEQLVDLK;SRPELLEYYIK
sp|P60510|PP4C_HUMAN	PPP4C	1;1;0;1	0.1759	3	4	DFIIFEAAPQETR;IFCVHGGLSPSIQTLDQIR;QITQVYGFYDECLR;YGSVTVWR
sp|P68363|TBA1B_HUMAN	TUBA1B	0;0;1;0;1;0;0;0;0;0;0;0;0;0;0;0;0;0;0;0;0;0;1;0;0;0;0	0.7982	3	7	AFVHWYVGEGMEEGEFSEAR;AFVHWYVGEGMEEGEFSEAREDMAALEK;AVCMLSNTTAIAEAWAR;AVFVDLEPTVIDEVR;AYHEQLSVAEITNACFEPANQMVK;DVNAAIATIK;DVNAAIATIKTK;EDAANNYAR;EDMAALEK;EIIDLVLDR;FDGALNVDLTEFQTNLVPYPR;FDLMYAK;GHYTIGKEIIDLVLDR;IHFPLATYAPVISAEK;LADQCTGLQGFLVFHSFGGGTGSGFTSLLMER;LDHKFDLMYAK;LISQIVSSITASLR;LSVDYGK;LSVDYGKK;NLDIERPTYTNLNR;QLFHPEQLITGKEDAANNYAR;RNLDIERPTYTNLNR;SIQFVDWCPTGFK;SKLEFSIYPAPQVSTAVVEPYNSILTTHT…
sp|Q9BQE3|TBA1C_HUMAN	TUBA1C	0;0;1;0;1;0;0;0;0;0;0;0;0;0;0;0;0;0;0;0;0;0;0;0;1;0;0	0.8018	3	6	AFVHWYVGEGMEEGEFSEAR;AFVHWYVGEGMEEGEFSEAREDMAALEK;AVCMLSNTTAVAEAWAR;AVFVDLEPTVIDEVR;AYHEQLTVAEITNACFEPANQMVK;DVNAAIATIK;DVNAAIATIKTK;EDAANNYAR;EDMAALEK;EIIDLVLDR;FDGALNVDLTEFQTNLVPYPR;FDLMYAK;GHYTIGKEIIDLVLDR;IHFPLATYAPVISAEK;LADQCTGLQGFLVFHSFGGGTGSGFTSLLMER;LDHKFDLMYAK;LISQIVSSITASLR;LSVDYGK;LSVDYGKK;NLDIERPTYTNLNR;QLFHPEQLITGKEDAANNYAR;RNLDIERPTYTNLNR;SKLEFSIYPAPQVSTAVVEPYNSILTTHTTLEHSDCAFMVDNE…
sp|Q8TAT6|NPL4_HUMAN	NPLOC4	1;1;1	0.0543	3	3	FLDFWR;HMSFHAYIR;VFGAPNVVEDEIDQYLSK
sp|Q14320|FA50A_HUMAN	FAM50A	1;1;1	0.1298	3	3	EDLIIPHHHSFYDFIVTK;FSAHYDAVEAELK;SSTVGLVTLNDMK
sp|Q9UNZ2|NSF1C_HUMAN	NSFL1C	1;1;1	0.0946	3	3	EANLLNAVIVQR;QHSSQDVHVVLK;SPNELVDDLFK
sp|Q96S55|WRIP1_HUMAN	WRNIP1	1;1;1	0.0481	3	3	FVTLSATNAK;LPVEAMVTILMR;TILFIDEIHR
sp|P18887|XRCC1_HUMAN	XRCC1	1;1;1	0.0521	3	3	LLPHQLYGVVPQA;TPATAPVPAR;YSQVLGLGGR
sp|Q92890|UFD1_HUMAN	UFD1	1;1;1	0.114	3	3	FVAFSGEGQSLR;IIMPPSALDQLSR;LNITYPMLFK
sp|O60841|IF2P_HUMAN	EIF5B	1;1;1	0.0336	3	3	HFEATDILVSK;IFSAEIIYHLFDAFTK;VTVDTGVIPASEEK
sp|P48637|GSHB_HUMAN	GSS	1;1;1	0.0506	3	3	ALAEGVLLR;HVLSVLSK;SDYMFQR
sp|O94927|HAUS5_HUMAN	HAUS5	1;1;1	0.0474	3	3	QVLILGLR;TVGVLVSQR;VVPTFEAVAPQSR
sp|Q15005|SPCS2_HUMAN	SPCS2	1;1;1	0.1239	3	4	LHDSLAIER;SIFLVAHR;YVENFGLIDGR
sp|Q9NZ01|TECR_HUMAN	TECR	1;1;1	0.0909	3	4	LLETLFVHR;MKHYEVEILDAK;YDFTSSR
sp|Q9UBV8|PEF1_HUMAN	PEF1	1;1;1	0.1127	3	3	IDVYGFSALWK;LSFEDFVTMTASR;NLFQQYDR
sp|Q9NQ55|SSF1_HUMAN	PPAN	1;1;1	0.0592	3	3	DVVSSLR;MTLQLIK;VGGSDEEASGIPSR
sp|Q04917|1433F_HUMAN	YWHAH	1;0;0;1;1	0.1829	3	3	EQMQPTHPIR;NLLSVAYK;VISSIEQK;YDDMASAMK;YLAEVASGEK
sp|Q06265|EXOS9_HUMAN	EXOSC9	1;1;1	0.0752	3	4	FGFAESIANQR;VAEITELILK;VMDGLLVIAMNK
sp|O60573|IF4E2_HUMAN	EIF4E2	1;1;1	0.1592	3	3	LLFQNLWKPR;QIGTFASVEQFWR;TPGRPTSSQSYEQNIK
sp|E9PAV3|NACAM_HUMAN	NACA	1;1;1	0.0192	3	6	DIELVMSQANVSR;NILFVITKPDVYK;SPASDTYIVFGEAK
sp|P00403|COX2_HUMAN	MT-CO2	1;1;1	0.163	3	5	IFEMGPVFTL;MMITSQDVLHSWAVPTLGLK;TDAIPGR
sp|P04818|TYSY_HUMAN	TYMS	1;1;1	0.1246	3	3	DFLDSLGFSTR;EEGDLGPVYGFQWR;TGTGTLSVFGMQAR
sp|Q15428|SF3A2_HUMAN	SF3A2	1;1;1	0.0517	3	3	FMSAYEQR;FWTHWNR;QFFLQFHFK
sp|Q96DH6|MSI2H_HUMAN	MSI2	1;1;1	0.1311	3	3	GFGFVTFENEDVVEK;MFIGGLSWQTSPDSLR;VLGQPHHELDSK
sp|Q14690|RRP5_HUMAN	PDCD11	1;1;1	0.015	3	3	AFLPLLK;IPLLLTSLSFK;VVILNVDLLK
sp|Q86TB9|PATL1_HUMAN	PATL1	1;1;1	0.0325	3	3	LQLVQGIR;LTVSSVNNPR;NLPFLIK
sp|Q99569|PKP4_HUMAN	PKP4	1;1;1	0.0277	3	3	AAAQVLNTLWQYR;GLPILVELLR;VVSSVATALR
sp|Q9BYB4|GNB1L_HUMAN	GNB1L	1;1;1	0.0826	3	3	ILATAGWDHR;ISLWSLYPR;WTLAVPGR
sp|Q15555|MARE2_HUMAN	MAPRE2	0;1;1;1	0.1468	3	4	DFYFGK;FQDNLDFIQWFK;LEHEYIHNFK;SDKDLETQVIQLNEQVHSLK
sp|Q9UJW0|DCTN4_HUMAN	DCTN4	1;1;1	0.0848	3	3	IQLVAVNYIPEVR;SVASGGWQEPENPHTQR;VLYLVQGEK
sp|P34949|MPI_HUMAN	MPI	1;1;1	0.078	3	3	LFLPTR;TLSQWIAENQDSLGSK;VVVEQLNLLVK
sp|P00390|GSHR_HUMAN	GSR	1;1;1	0.0536	3	3	ALLTPVAIAAGR;LFEYK;LNAIYQNNLTK
sp|Q96A33|CCD47_HUMAN	CCDC47	1;1;1	0.0704	3	3	IESVHFSDQFSGPK;LAQAWFNTHR;RQDLLNVLAR
sp|Q02040|AK17A_HUMAN	AKAP17A	1;1;1	0.0345	3	3	HDWDSFFR;LIAELLSR;LLSILLSK
sp|P07954|FUMH_HUMAN	FH	1;1;1	0.1216	3	3	ETAIELGYLTAEQFDEWVKPK;LMNESLMLVTALNPHIGYDK;SGLGELILPENEPGSSIMPGK
sp|Q9ULC4|MCTS1_HUMAN	MCTS1	1;1;1	0.1878	3	4	EGPFYPTLR;LYPAAVDTIVAIMAEGK;MSAEDIEK
sp|O00203|AP3B1_HUMAN	AP3B1	1;1;1	0.032	3	3	EASADLSPYVR;LLDSITVPVAR;VPIIVPIMMLAIK
sp|Q96FW1|OTUB1_HUMAN	OTUB1	1;1;1	0.107	3	4	AFGFSHLEALLDDSK;AFGFSHLEALLDDSKELQR;FFEHFIEGGR
sp|P01023|A2MG_HUMAN	A2M	1;1;1	0.021	3	3	GEAFTLK;LPPNVVEESAR;MVSGFIPLKPTVK
sp|Q53GS7|GLE1_HUMAN	GLE1	1;1;1	0.0344	3	3	GFLTSSFWR;LYAAIIQLR;MLILIK
sp|Q14738|2A5D_HUMAN	PPP2R5D	1;1;1	0.0532	3	3	AGLNEMVEYITHSR;TIHGLIYNALK;VLLPLHK
sp|O94880|PHF14_HUMAN	PHF14	1;1;1	0.0338	3	3	LNIPAILR;SEGQGIWALLGR;STRPQAWVPR
sp|Q8IYB3|SRRM1_HUMAN	SRRM1	1;1;1	0.0376	3	3	GTSAEQDNR;MMQINLTGFLNGK;VNLEVIKPWITK
sp|P07947|YES_HUMAN	YES1	1;0;0;1;1;0	0.1473	3	3	FQIINNTEGDWWEAR;GSLLDFLK;IADFGLAR;LPQLVDMAAQIADGMAYIER;TLKPGTMMPEAFLQEAQIMK;VPYPGMVNR
sp|Q15654|TRIP6_HUMAN	TRIP6	1;1;1	0.1008	3	3	GPAWVGSHGVLQHTQGLPADR;GQHFYAVER;GTPGPPPAHGAALQPHPR
sp|Q99497|PARK7_HUMAN	PARK7	1;1;1	0.2116	3	3	ALVILAK;APLVLKD;EGPYDVVVLPGGNLGAQNLSESAAVK
sp|O14735|CDIPT_HUMAN	CDIPT	1;1;1	0.169	3	4	MGLWVTAPIALLK;NMAALDAADR;SLISVIHLITAAR
sp|P35221|CTNA1_HUMAN	CTNNA1	1;1;1	0.0607	3	3	NLMNAVVQTVK;SQGMASLNLPAVSWK;VLTDAVDDITSIDDFLAVSENHILEDVNK
sp|P09936|UCHL1_HUMAN	UCHL1	1;1;1	0.1076	3	3	FSAVALCK;LGVAGQWR;QFLSETEK
sp|P62318|SMD3_HUMAN	SNRPD3	1;1;1	0.3175	3	7	FLILPDMLK;VAQLEQVYIR;VLHEAEGHIVTCETNTGEVYR
sp|O95900|TRUB2_HUMAN	TRUB2	1;1;1	0.0997	3	3	DGFFTLDSALLR;ILAVIQGSHQK;TQEAYEMAVR
sp|P62070|RRAS2_HUMAN	RRAS2	1;1;1	0.1912	3	4	LDILDTAGQEEFGAMR;LVVVGGGGVGK;MNVDQAFHELVR
sp|Q9HB90|RRAGC_HUMAN	RRAGC	1;1;1	0.0752	3	3	AFLFDVVSK;ANDDLADAGLEK;FLALVCILR
sp|P11908|PRPS2_HUMAN	PRPS2	1;0;0;1;0;1;0;0;0;0;0	0.4151	3	3	INNAAFEAVVVTNTIPQEDK;IQVIDISMILAEAIR;LGLELGK;LNVEFALIHK;MVLVGDVKDR;PNIVLFSGSSHQDLSQR;RTHNGESVSYLFSHVPL;THNGESVSYLFSHVPL;VTAVIPCFPYAR;VTSIADR;VYAILTHGIFSGPAISR
sp|P63173|RL38_HUMAN	RPL38	1;1;1	0.3571	3	6	IEEIKDFLLTAR;KIEEIKDFLLTAR;YLYTLVITDKEK
sp|Q99707|METH_HUMAN	MTR	1;1;1	0.0348	3	3	ADIIGLSGLITPSLDEMIFVAK;HIIEDTEEAR;IPLLIGGATTSK
sp|P55084|ECHB_HUMAN	HADHB	1;1;1	0.0591	3	3	AALTGLLHR;DFMYVSQDPK;NVVVVDGVR
sp|Q99986|VRK1_HUMAN	VRK1	1;1;1	0.0909	3	3	ASNLLLNYK;DILLQGLK;ILDILEYIHEHEYVHGDIK
sp|Q9NQT4|EXOS5_HUMAN	EXOSC5	1;1;1	0.183	3	3	ATLEVILRPK;GLYSDTELQQCLAAAQAASQHVFR;IGLPGVAEK
sp|Q13637|RAB32_HUMAN	RAB32	1;1;1	0.1422	3	3	DNINIEEAAR;LQLWDIAGQER;YVHQLFSQHYR
sp|O43719|HTSF1_HUMAN	HTATSF1	1;1;1	0.0358	3	3	ESVELALK;FGIIMR;GWEAFLNAPEANR
sp|Q8WVY7|UBCP1_HUMAN	UBLCP1	1;1;1	0.1195	3	4	GLIDVKPLGVIWGK;LLVLDVDYTLFDHR;NTIMFDDIGR
sp|Q6NXE6|ARMC6_HUMAN	ARMC6	1;1;1	0.0739	3	3	DQSGVQELVK;GAYPIIFTAWK;IIVEGGGAVAALQAMK
sp|Q15758|AAAT_HUMAN	SLC1A5	1;1;1	0.0684	3	3	EVLDSFLDLAR;IVEMEDVGLLFAR;LSAFVFPGELLLR
sp|P35268|RL22_HUMAN	RPL22	1;1;1	0.3516	3	3	AGNLGGGVVTIER;ESYELR;FTLDCTHPVEDGIMDAANFEQFLQER
sp|Q13823|NOG2_HUMAN	GNL2	1;1;1	0.0465	3	3	LPMSLLHDR;VHILDTESFETTFGPK;VWQYITLMR
sp|P62847|RS24_HUMAN	RPS24	1;1;1	0.203	3	8	KQMVIDVLHPGK;QMVIDVLHPGK;TTGFGMIYDSLDYAK
sp|P43034|LIS1_HUMAN	PAFAH1B1	1;1;1	0.0732	3	3	AIADYLR;GHTDSVQDISFDHSGK;VWVVATK
sp|Q16836|HCDH_HUMAN	HADH	1;1;1	0.1115	3	4	FAGLHFFNPVPVMK;LLVPYLMEAIR;TFESLVDFSK
sp|Q9Y5B6|PAXB1_HUMAN	PAXBP1	1;1;1	0.0284	3	3	LFNPLIR;LQLLTWTPLEAK;MVGITLK
sp|P42677|RS27_HUMAN	RPS27	1;1;1;0	0.3095	3	4	DLLHPSPEEEK;DLLHPSPEEEKR;DLLHPSPEEEKRK;LVQSPNSYFMDVK
sp|P07384|CAN1_HUMAN	CAPN1	1;1;1	0.049	3	3	LVFVHSAEGNEFWSALLEK;MAIESAGFK;NYLSIFR
sp|O14965|AURKA_HUMAN	AURKA	1;1;1	0.0819	3	3	EVEIQSHLR;IADFGWSVHAPSSR;LYGYFHDATR
sp|P42695|CNDD3_HUMAN	NCAPD3	1;1;1	0.0227	3	3	NAIFHLLK;NQAVQFISALVDELK;SALQVLVSILK
sp|Q8NBF2|NHLC2_HUMAN	NHLRC2	1;1;1	0.0331	3	3	ILVVWK;MVSVLPIFR;VTVDQVTDR
sp|P14735|IDE_HUMAN	IDE	1;1;1	0.0294	3	3	AFIPQLLSR;GWVNTLVGGQK;VEAFLITMEK
sp|Q07866|KLC1_HUMAN	KLC1	1;1;1	0.0646	3	3	FEAAETLEEAAMR;TLHNLVIQYASQGR;YEEVEYYYQR
sp|Q96EL2|RT24_HUMAN	MRPS24	1;1;1	0.2814	3	5	GDKPVTYEEAHAPHYIAHR;KGWLSLHTGNLDGEDHAAER;TVEDVFLR
sp|P52298|NCBP2_HUMAN	NCBP2	1;1;1	0.1731	3	3	ADAENAMR;SDSYVELSQYR;TDWDAGFK
sp|Q7Z4W1|DCXR_HUMAN	DCXR	1;1;1	0.127	3	3	AVIQVSQIVAR;TQADLDSLVR;VMALELGPHK
sp|P08579|RU2B_HUMAN	SNRPB2	0;0;1;1;1	0.2667	3	4	DALQGFK;GQAFVIFK;HDIAFVEFENDGQAGAAR;SLYALFSQFGHVVDIVALK;TDSDIISK
sp|Q00535|CDK5_HUMAN	CDK5	1;1;1	0.0788	3	4	AFGIPVR;DLLQNLLK;SFLFQLLK
sp|P13693|TCTP_HUMAN	TPT1	1;1;1	0.3895	3	4	HILANFK;TEGNIDDSLIGGNASAEGPEGEGTESTVITGVDIVMNHHLQETSFTK;VKPFMTGAAEQIK
sp|Q562R1|ACTBL_HUMAN	ACTBL2	0;0;0;0;0;1;0;0;0;0;0;1;1	0.3856	3	5	CDVDIR;CDVDIRK;DLTDYLMK;DLTDYLMKILTER;HQGVMVGMGQK;HQGVMVGMGQKDCYVGDEAQSK;IIAPPER;IKIIAPPER;KYSVWIGGSILASLSTFQQMWISK;LDLAGRDLTDYLMK;SYELPDGQVITIGNER;VAPDEHPILLTEAPLNPKINR;YPIEHGVVTNWDDMEKIWYHTFYNELR
sp|Q96EY4|TMA16_HUMAN	TMA16	1;1;1	0.1429	3	4	EWDFDLK;FSSELEQIELHNSIR;LNLVGEK
sp|Q96B26|EXOS8_HUMAN	EXOSC8	1;1;1	0.1775	3	3	AEFAAPSTDAPDK;SGPPGEEAQVASQFIADVIENSQIIQK;TVEPLEYYR
sp|O75131|CPNE3_HUMAN	CPNE3	0;1;1;1	0.1099	3	5	DIVQFVPFR;EALAQCVLAEIPQQVVGYFNTYK;LYGPTNFSPIINHVAR;NNLNPVWRPFK
sp|Q12926|ELAV2_HUMAN	ELAVL2	0;1;1;1	0.117	3	3	AINTLNGLR;ILVDQVTGISR;TNQAILSQLYQSPNR;VLQVSFK
sp|Q96HC4|PDLI5_HUMAN	PDLIM5	1;1;1	0.057	3	3	ASAAPKPEPVPVQK;GPFLVALGK;LIEDTEDWRPR
sp|Q99733|NP1L4_HUMAN	NAP1L4	0;1;1;1	0.1467	3	3	FYEEVHDLER;LDNVPHTPSSYIETLPK;LTDQVMQNPR;NVDMLSELVQEYDEPILK
sp|Q9HAU5|RENT2_HUMAN	UPF2	1;1;1	0.0197	3	3	AFVPAILFK;ALFIVPR;LDLLPFYAR
sp|Q16527|CSRP2_HUMAN	CSRP2	1;1;1	0.2383	3	3	GFGYGQGAGALVHAQ;LGIKPESVQPHRPTTNPNTSK;SLESTTLTEK
sp|Q9NX20|RM16_HUMAN	MRPL16	1;1;1	0.1394	3	4	NMFAIWR;TLLPVPSFEDVSIPEKPK;VPAPFKPITR
sp|P17858|PFKAL_HUMAN	PFKL	0;1;1;1;0;0	0.0936	3	3	AIGVLTSGGDAQGMNAAVR;EQWWLSLR;GQLESIVENIR;IMEVIDAITTTAQSHQR;TFVLEVMGR;VTVLGHVQR
sp|Q9Y5A9|YTHD2_HUMAN	YTHDF2	1;0;0;1;1;0	0.1174	3	3	APGMNTIDQGMAALK;DFDWNLK;HNMDIGTWDNK;HTTSIFDDFSHYEK;LGSTEVASNVPK;SYSEDDIHR
sp|Q7Z739|YTHD3_HUMAN	YTHDF3	0;1;1;0;0;1	0.1231	3	4	DFDWNLK;GNVGIGGSAVPPPPIK;HNMNIGTWDEK;HTTSIFDDFAHYEK;SYSEDDIHR;VPGISSIEQGMTGLK
sp|P36404|ARL2_HUMAN	ARL2	1;1;1	0.1576	3	3	EVLELDSIR;GLLTILKK;LAGATLLIFANK
sp|Q9NUP9|LIN7C_HUMAN	LIN7C	1;1;1	0.1269	3	3	AIELLEK;EQNSPIYISR;VLEEMESR
sp|P49189|AL9A1_HUMAN	ALDH9A1	1;1;1	0.0789	3	4	ANDTTFGLAAGVFTR;GIKPVTLELGGK;VSFTGSVPTGMK
sp|P07197|NFM_HUMAN	NEFM	1;1;1	0.0437	3	4	DIEEASLVK;SIELESVR;SNHEEEVADLLAQIQASHITVER
sp|Q13769|THOC5_HUMAN	THOC5	1;1;1	0.0776	3	3	VDAYHLQLQNLLYEVMHLQK;VGILTLSDYVLELGHPYLWVQK;YNHPQGFFSHR
sp|Q13126|MTAP_HUMAN	MTAP	1;1;1	0.1696	3	3	AESFMFR;IGIIGGTGLDDPEILEGR;SLLLTTIPQIGSTEWSETLHNLK
sp|Q15813|TBCE_HUMAN	TBCE	1;1;1	0.074	3	4	LLIIASIGQLK;LSEEFLTAHPR;NLLSSWDEVIHIADQLR
sp|Q13868|EXOS2_HUMAN	EXOSC2	1;1;1	0.1741	3	3	GFLQEGDLISAEVQAVFSDGAVSLHTR;LGQGVLVQVSPSLVK;SAEDELAMR
sp|P13995|MTDC_HUMAN	MTHFD2	1;1;1	0.16	3	3	LNNDDNVDGLLVQLPLPEHIDER;LVGDVDFEGVR;RPHLSVILVGENPASHSYVLNK
sp|Q8NDZ2|SIMC1_HUMAN	SIMC1	1;1;1	0.0344	3	3	EAYMLLMK;EIVAHIIQK;EMFFTTMESHLLR
sp|O75477|ERLN1_HUMAN	ERLIN1	1;1;1;0;0	0.1753	3	5	EALEPSGENVIQNK;IEEGHLAVYYR;IEVVNMLAPYAVFDIVR;LLIAAQK;SVQTTLQTDEVK
sp|Q9UIG0|BAZ1B_HUMAN	BAZ1B	1;1;1	0.0223	3	3	LVDTAWLEIMTK;LVLEMVHHNTASLEK;NLPAFR
sp|P13073|COX41_HUMAN	COX4I1	1;1;1	0.213	3	3	ASWSSLSMDEK;HYVYGPLPQSFDK;SEDFSLPAYMDR
sp|P68032|ACTC_HUMAN	ACTC1	0;0;0;0;0;0;0;0;1;0;0;0;0;0;0;0;0;0;1;1	0.4324	3	28	AGFAGDDAPR;AVFPSIVGRPR;DLTDYLMK;DLTDYLMKILTER;DSYVGDEAQSK;DSYVGDEAQSKR;EITALAPSTMK;EITALAPSTMKIK;GYSFVTTAER;HQGVMVGMGQK;HQGVMVGMGQKDSYVGDEAQSK;IIAPPER;IKIIAPPER;IWHHTFYNELR;KYSVWIGGSILASLSTFQQMWISK;LDLAGRDLTDYLMK;MQKEITALAPSTMK;SYELPDGQVITIGNER;YPIEHGIITNWDDMEK;YPIEHGIITNWDDMEKIWHHTFYNELR
sp|Q9Y5Y2|NUBP2_HUMAN	NUBP2	1;1;1	0.1107	3	3	GWAPVFLDR;HIILVLSGK;STISTELALALR
sp|P10644|KAP0_HUMAN	PRKAR1A	1;1;1	0.084	3	5	ILMGSTLR;NVLFSHLDDNER;VSILESLDKWER
sp|Q8NFH3|NUP43_HUMAN	NUP43	1;1;1	0.1237	3	3	QQGNEPSQILSLTGDR;TIDNADSSTLHAVTFLR;TPEILTVNSIGQLK
sp|Q96D46|NMD3_HUMAN	NMD3	1;1;1	0.0636	3	3	HTLGEVWVQK;LISQDIHSNTYNYK;VPDVVLIK
sp|Q9Y6K9|NEMO_HUMAN	IKBKG	1;1;1	0.1217	3	3	AQVTSLLGELQESQSR;EALQQQHSVQVDQLR;LAQLQVAYHQLFQEYDNHIK
sp|O95168|NDUB4_HUMAN	NDUFB4	1;1;1	0.2713	3	3	EYLLQYNDPNRR;GLIENPALLR;TINVYPNFRPTPK
sp|Q9NSI2|F207A_HUMAN	FAM207A	1;1;1	0.1435	3	3	ATVVVGDLHPLR;DWAFINTNIFAR;IDPSALVQK
sp|O95816|BAG2_HUMAN	BAG2	1;1;1	0.2512	3	3	EAATAVEQEKEILLEMIHSIQNSQDMR;FQSIVIGCALEDQKK;LLESLDQLELR
sp|A0AVT1|UBA6_HUMAN	UBA6	1;1;1	0.0276	3	3	LETGQFLTFR;NFALLGVGTSK;NLVLAGIK
sp|Q13084|RM28_HUMAN	MRPL28	1;1;1	0.1797	3	3	FGMDLK;IYVAELIQQLQQQALSEPAVVQK;TLDLIDEAYGLDFYILK
sp|Q7L273|KCTD9_HUMAN	KCTD9	1;1;1	0.09	3	3	FFGIDSLIEHLEVAIK;FLLATPTK;GGLIDDIALIR
sp|P49005|DPOD2_HUMAN	POLD2	1;1;1	0.0789	3	3	FLGTSGQNVSDIFR;LVTGTVLAVFGSVR;QYAHIYATR
sp|O75439|MPPB_HUMAN	PMPCB	1;0;1;1	0.0798	3	4	DLVDYITTHYK;FTGSEIR;SFGGGMNLSSK;TILGPTENIK
sp|P25398|RS12_HUMAN	RPS12	1;1;1	0.25	3	5	DVIEEYFK;LVEALCAEHQINLIK;TALIHDGLAR
sp|P35240|MERL_HUMAN	NF2	1;1;1	0.0471	3	3	ISFPWNEIR;ITAWYAEHR;VLEAEVLALK
sp|Q9UNE7|CHIP_HUMAN	STUB1	1;1;1	0.0957	3	4	IHQESELHSYLSR;RIHQESELHSYLSR;SPLTQEQLIPNLAMK
sp|P61619|S61A1_HUMAN	SEC61A1	1;1;1	0.0924	3	4	AFSPTTVNTGR;ETSMVHELNR;FSGNLLVSLLGTWSDTSSGGPAR
sp|Q9UBX3|DIC_HUMAN	SLC25A10	1;1;1	0.122	3	3	FAIYETVR;GALVTVGQLSCYDQAK;NYAHALDGLYR
sp|Q9NQ29|LUC7L_HUMAN	LUC7L	1;1;0;1;0;0	0.1752	3	3	AEQLGAEGNVDESQK;ALLDQLMGTAR;LADHFGGK;LHLGFIQIR;NSMPASSFQQQK;VHELNEEIGK
sp|O00178|GTPB1_HUMAN	GTPBP1	1;1;1	0.0658	3	3	LVLVSPTSEQYDSLLR;STLLGVLTHGELDNGR;VITFIDLAGHEK
sp|Q86UE4|LYRIC_HUMAN	MTDH	1;1;1	0.0653	3	3	EMLSVGLGFLR;LSSQISAGEEK;SWQDELAQQAEEGSAR
sp|P19387|RPB3_HUMAN	POLR2C	1;1;1	0.2	3	3	ITELTDENVK;LGLIPLISDDIVDK;VFIAEVPIIAIDWVQIDANSSVLHDEFIAHR
sp|P11802|CDK4_HUMAN	CDK4	1;1;1	0.1353	3	4	DLKPENILVTSGGTVK;RLEAFEHPNVVR;VTLVFEHVDQDLR
sp|P49761|CLK3_HUMAN	CLK3	1;1;1	0.0956	3	4	FLHENQLTHTDLKPENILFVNSEFETLYNEHK;ITLAEALLHPFFAGLTPEER;MLEFDPAQR
sp|Q10713|MPPA_HUMAN	PMPCA	1;1;1	0.061	3	4	FDSKDEILLTLEK;LYLNVLNR;YLSGIAHFLEK
sp|Q9UHD2|TBK1_HUMAN	TBK1	1;1;1	0.0439	3	3	EPLNTIGLIYEK;IASTLLLYQELMR;LVLEPGR
sp|P51858|HDGF_HUMAN	HDGF	1;1;0;1	0.2042	3	4	CGDLVFAK;GFSEGLWEIENNPTVK;GYPHWPAR;YQVFFFGTHETAFLGPK
sp|Q13330|MTA1_HUMAN	MTA1	1;0;0;0;1;1	0.0839	3	3	DISSTLIALADK;ELFLSR;QIDQFLVVAR;QPSLHMSAAAASR;RPYKPIALR;TLLADKGEIR
sp|P55010|IF5_HUMAN	EIF5	1;1;1	0.0835	3	3	AMGPLVLTEVLFNEK;LQDMLDGFIK;TVIVNMVDVAK
sp|P35659|DEK_HUMAN	DEK	1;1;1	0.0907	3	3	LLYNRPGTVSSLK;NVGQFSGFPFEK;SGVNSELVK
sp|O43615|TIM44_HUMAN	TIMM44	1;1;1	0.0752	3	3	GFLSGLLDNVK;TEMSEVLTEILR;VTDLLGGLFSK
sp|P07741|APT_HUMAN	APRT	1;1;1	0.2111	3	3	AAIGLLAR;GFLFGPSLAQELGLGCVLIR;IDYIAGLDSR
sp|Q9UL46|PSME2_HUMAN	PSME2	1;1;1	0.1632	3	3	AFYAELYHIISSNLEK;AMVLDLR;VLSLLALVKPEVWTLK
sp|P01024|CO3_HUMAN	C3	1;1;1	0.0433	3	3	KGYTQQLAFR;LLPVGRTVMVNIENPEGIPVKQDSLSSQNQLGVLPLSWDIPELVNMGQWK;TIYTPGSTVLYR
sp|P61006|RAB8A_HUMAN	RAB8A	1;1;1	0.1981	3	3	ANINVENAFFTLAR;GAMGIMLVYDITNEK;NIEEHASADVEK
sp|Q8IV63|VRK3_HUMAN	VRK3	1;1;1	0.0633	3	3	FLVLPSLGR;LFNEQNFFQR;NNLEALLQDLR
sp|Q5HYI7|MTX3_HUMAN	MTX3	1;1;1	0.0833	3	3	EVEAQIYR;GQPPLYHLR;VNVIDNTWR
sp|Q9H845|ACAD9_HUMAN	ACAD9	1;1;1	0.0676	3	3	FSMGSVVAGLLK;ILLIFEGTNEILR;VWITNGGLANIFTVFAK
sp|Q9NXS2|QPCTL_HUMAN	QPCTL	1;1;1	0.1021	3	3	HLAQLMESIPHSPGPTR;TPGSPGNLQVR;VPLIGSLPEAR
sp|Q9NP92|RT30_HUMAN	MRPS30	1;1;1	0.0957	3	4	GFNDDVLLQIVHFLLNRPK;QYENHIFVGSK;YQIDDKPNNQIR
sp|O75127|PTCD1_HUMAN	PTCD1	1;1;1	0.0371	3	3	DGLQLLTDMK;NFELNLK;VPVNEVVIR
sp|P18077|RL35A_HUMAN	RPL35A	1;1;1	0.1909	3	3	AIFAGYK;EHTALLK;IEGVYAR
sp|Q8IX01|SUGP2_HUMAN	SUGP2	1;1;1	0.0287	3	3	APSSLSDAVPQR;FGIEIIK;VDNEFLNMLLDK
sp|P67812|SC11A_HUMAN	SEC11A	1;1;1	0.1341	3	3	EIPIVHR;GDLLFLTNR;VGEIVVFR
sp|Q92879|CELF1_HUMAN	CELF1	1;1;1	0.0597	3	3	AALEAQNALHNMK;LFIGMISK;MFVGQVPR
sp|Q53HC5|KLH26_HUMAN	KLHL26	1;1;1	0.0569	3	3	AQGQLLDVVLTINR;EASQDVIELK;VLHAMVGAGGR
sp|O43823|AKAP8_HUMAN	AKAP8	1;1;1	0.0621	3	3	QFQLYEEPDTK;TVEFLQEYIVNR;VAPAPAAADAEVEQTDAESK
sp|Q9UKS6|PACN3_HUMAN	PACSIN3	1;1;1	0.0755	3	3	AQYEQTLAELHR;AWHAFFTAAER;LSALHLEVR
sp|P50579|MAP2_HUMAN	METAP2	1;1;1	0.069	3	4	IDFGTHISGR;IIDCAFTVTFNPK;NFDVGHVPIR
sp|O60508|PRP17_HUMAN	CDC40	1;1;1	0.0535	3	4	LNIWDWK;SGEIVQEYDR;SYLHIPQDVGVNLR
sp|P09496|CLCA_HUMAN	CLTA	1;1;1	0.1048	3	3	ELEEWYAR;LEALDANSR;LQSEPESIR
sp|P53350|PLK1_HUMAN	PLK1	1;1;1	0.0597	3	3	HINPVAASLIQK;IGDFGLATK;LILYNDGDSLQYIER
sp|Q3ZCQ8|TIM50_HUMAN	TIMM50	1;1;1	0.1416	3	3	AQGPQQQPGSEGPSYAK;IPDEFDNDPILVQQLR;TVLEHYALEDDPLAAFK
sp|Q15427|SF3B4_HUMAN	SF3B4	1;1;1	0.1439	3	3	NQDATVYVGGLDEK;VSEPLLWELFLQAGPVVNTHMPK;VTGQHQGYGFVEFLSEEDADYAIK
sp|O43491|E41L2_HUMAN	EPB41L2	1;0;1;1	0.0478	3	3	EVPIVQTETK;LSMYGVDLHHAK;NLPWLFTFNVK;QASTLIDRPAPHFER
sp|P49458|SRP09_HUMAN	SRP9	1;1;1	0.3488	3	3	LYLADPMK;PQYQTWEEFSR;VTDDLVCLVYK
sp|P78316|NOP14_HUMAN	NOP14	1;1;1	0.0327	3	3	ELGFEMK;NSELLVVSAR;SMEEQLLVVER
sp|Q9NP79|VTA1_HUMAN	VTA1	1;1;1	0.0879	3	3	LTPEDFAR;LYAMQTGMK;MFLYADNEDR
sp|Q9Y570|PPME1_HUMAN	PPME1	1;1;1	0.0855	3	3	GLSNLFLSCPIPK;LLLLAGVDR;SLENAIEWSVK
sp|P54727|RD23B_HUMAN	RAD23B	1;1;1	0.1051	3	4	AVEYLLMGIPGDR;NFVVVMVTKPK;QIIQQNPSLLPALLQQIGR
sp|Q9Y613|FHOD1_HUMAN	FHOD1	1;1;1	0.0284	3	3	AALLNFDEFAVSK;FLENVAAAETEK;HELAPALR
sp|O00186|STXB3_HUMAN	STXBP3	1;1;1	0.0507	3	3	SAEETFQLSR;TSLSALTQLMK;VLLPVLLNK
sp|Q9BUB7|TMM70_HUMAN	TMEM70	1;1;1	0.1231	3	3	HVFTTFYAK;LYHEATTDTYK;SLLVNPVLFPNR
sp|Q96RS0|TGS1_HUMAN	TGS1	1;1;1	0.0375	3	3	ITNNIVYFLPR;TITAYFGDLIR;VIAIDIDPVK
sp|O43414|ERI3_HUMAN	ERI3	1;1;1	0.0831	3	3	EGLLDPNVK;SIFVTCGDWDLK;VDEWMAK
sp|O60237|MYPT2_HUMAN	PPP1R12B	1;0;1;1	0.0448	3	3	GSLTEQEPAER;LKDENGALIR;LQEAQLELADIK;LYESALTENQK
sp|P21266|GSTM3_HUMAN	GSTM3	1;1;1	0.1289	3	4	ITQSNAILR;QFSMFLGK;VDIIENQVMDFR
sp|P31350|RIR2_HUMAN	RRM2	1;1;1	0.09	3	3	ADWALR;FSQEVQITEAR;VPLAPITDPQQLQLSPLK
sp|O95782|AP2A1_HUMAN	AP2A1	0;1;1;0;0;1;0;0	0.0983	3	3	ACNQLGQFLQHR;DFLTPPLLSVR;FFQPTEMAAQDFFQR;GLAVFISDIR;IAGDYVSEEVWYR;LPVTINK;VAILAEK;YLALESMCTLASSEFSHEAVK
sp|Q9BPW8|NIPS1_HUMAN	NIPSNAP1	1;1	0.0704	2	2	EYLEFR;GWDENVYYTVPLVR
sp|Q9Y3X0|CCDC9_HUMAN	CCDC9	1;1	0.0659	2	2	AGLGSAGDMTLSMTGR;TTHLAGALSPGEAWPFESV
sp|Q9NQG5|RPR1B_HUMAN	RPRD1B	1;1	0.1135	2	3	EFESVLVDAFSHVAR;LSELSNSQQSVQTLSLWLIHHR
sp|Q9UKN8|TF3C4_HUMAN	GTF3C4	1;1	0.0255	2	2	QLIPIFTDVALK;QVDLIDLVR
sp|O43819|SCO2_HUMAN	SCO2	1;1	0.0639	2	2	LLGLTGSTK;YVQDFHPR
sp|Q5W0B1|OBI1_HUMAN	OBI1	1;1	0.022	2	2	FAVAALQSK;FGSSLFK
sp|Q7Z7H8|RM10_HUMAN	MRPL10	1;1	0.069	2	2	EIAAVFQDNR;QGFINYSK
sp|P42771|CDN2A_HUMAN	CDKN2A	1;1	0.1538	2	3	EGFLDTLVVLHR;LPVDLAEELGHR
sp|Q6PK04|CC137_HUMAN	CCDC137	1;1	0.0692	2	3	LEQELLR;MQQEAQHVLFLSK
sp|Q68CQ4|UTP25_HUMAN	UTP25	1;1	0.0212	2	2	IGVAILQR;VLIVVPFR
sp|O14579|COPE_HUMAN	COPE	1;1	0.0812	2	2	MFADYLAHESR;WEAAEGLLQEALDK
sp|P52948|NUP98_HUMAN	NUP98	1;1	0.0138	2	2	LALLLSQFVGSQSVR;LSWHLWEVLR
sp|Q6NSI4|RADX_HUMAN	RADX	1;1	0.0269	2	2	IAIQGIITAIK;VESLLTAISEVR
sp|Q9UPN7|PP6R1_HUMAN	PPP6R1	1;1	0.0216	2	2	VAGALVQNTEK;VMGILINR
sp|A1L020|MEX3A_HUMAN	MEX3A	1;1	0.0404	2	2	AREEIETHIAVR;VVGLVVGPK
sp|Q13610|PWP1_HUMAN	PWP1	1;1	0.0439	2	2	FSGQIER;IWDILGDRPSLVHSR
sp|O43301|HS12A_HUMAN	HSPA12A	1;1	0.0356	2	2	ALEIFAYALQYFK;IFGEDFIEQFK
sp|P11717|MPRI_HUMAN	IGF2R	1;1	0.0088	2	2	ATLITFLCDR;VPIDGPPIDIGR
sp|Q9NWM3|CUED1_HUMAN	CUEDC1	1;1	0.0259	2	2	DFLLALER;NRDFLLALER
sp|P37108|SRP14_HUMAN	SRP14	1;1	0.1765	2	2	TSGSVYITLK;VLLESEQFLTELTR
sp|P78549|NTH_HUMAN	NTHL1	1;1	0.0833	2	2	GLTVDSILQTDDATLGK;LIYPVGFWR
sp|O00506|STK25_HUMAN	STK25	1;1	0.0516	2	2	ADIWSLGITAIELAK;VLFLIPK
sp|Q9P2I0|CPSF2_HUMAN	CPSF2	1;1	0.0217	2	3	FSQIVNLK;VTYIDYEGR
sp|P19474|RO52_HUMAN	TRIM21	1;1	0.0379	2	2	IHAEFVQQK;LQVALGELR
sp|Q9Y696|CLIC4_HUMAN	CLIC4	0;1;1	0.0791	2	2	FSAYIK;LFMILWLK;NFDIPK
sp|P20340|RAB6A_HUMAN	RAB6A	1;1	0.1106	2	2	ELNVMFIETSAK;LVFLGEQSVGK
sp|Q8IXI2|MIRO1_HUMAN	RHOT1	1;1;0	0.0518	2	2	GFLFLHTLFIQR;LPLILVGNK;NISELFYYAQK
sp|P51148|RAB5C_HUMAN	RAB5C	0;1;0;1;0	0.2685	2	2	FEIWDTAGQER;GVDLQENNPASR;LVLLGESAVGK;QASPNIVIALAGNK;YHSLAPMYYR
sp|P51812|KS6A3_HUMAN	RPS6KA3	1;1	0.0297	2	2	DILVEVNHPFIVK;LYLILDFLR
sp|Q29RF7|PDS5A_HUMAN	PDS5A	1;1	0.0142	2	2	EVQLAQIFEPLSR;WLLGMK
sp|Q9Y2A7|NCKP1_HUMAN	NCKAP1	1;1	0.0213	2	2	AAEDLFVNIR;AINQIAAALFTIHK
sp|O75419|CDC45_HUMAN	CDC45	1;1	0.0512	2	3	EFYEVVQSQR;FLASDVVFATMSLMESPEK
sp|Q9P2R7|SUCB1_HUMAN	SUCLA2	1;1	0.0713	2	2	LHGGTPANFLDVGGGATVHQVTEAFK;LYSLFLK
sp|Q9H1K4|GHC2_HUMAN	SLC25A18	1;1	0.0508	2	2	IQLQDAGR;LAANDFFR
sp|Q13131|AAPK1_HUMAN	PRKAA1	1;1	0.0411	2	2	DLKPENVLLDAHMNAK;TYLLDFR
sp|Q9NPD3|EXOS4_HUMAN	EXOSC4	1;1	0.0898	2	2	DVHTLLDR;QTFEAAILTQLHPR
sp|P62308|RUXG_HUMAN	SNRPG	1;1	0.2632	2	2	AHPPELK;GNSIIMLEALERV
sp|Q9BXS5|AP1M1_HUMAN	AP1M1	1;1	0.0733	2	3	FEIPYFTTSGIQVR;LNTHVKPLIWIESVIEK
sp|P09525|ANXA4_HUMAN	ANXA4	1;1;0	0.069	2	2	AEIDMLDIR;DLIDDLK;TPEEIR
sp|Q9Y3I1|FBX7_HUMAN	FBXO7	1;1	0.0651	2	2	FDPVGPLPGPNPILPGR;TWPLEVPETEPTLGHLR
sp|Q5VWQ0|RSBN1_HUMAN	RSBN1	1;1	0.0237	2	2	MTLPWGTLSSLR;NLQYLPR
sp|Q01581|HMCS1_HUMAN	HMGCS1	1;1	0.0596	2	2	IGVFSYGSGLAATLYSLK;TGVAPDVFAENMK
sp|Q9H1I8|ASCC2_HUMAN	ASCC2	1;1	0.0238	2	2	LAPTLSQLDR;LLGDLWQR
sp|Q5T6V5|QSPP_HUMAN	C9orf64	1;1	0.0674	2	2	DVFIDSGGVR;LMHLVVESFPSYR
sp|O00154|BACH_HUMAN	ACOT7	1;1	0.0711	2	3	ATLWYVPLSLK;TNIVTASVDAINFHDK
sp|O75351|VPS4B_HUMAN	VPS4B	1;0;1	0.1081	2	2	AGNYEEALQLYQHAVQYFLHVVK;GILLFGPPGTGK;LLEPVVSMSDMLR
sp|O75832|PSD10_HUMAN	PSMD10	1;1	0.0752	2	2	GGLGLILK;MIHILLYYK
sp|P04350|TBB4A_HUMAN	TUBB4A	0;0;0;0;0;0;0;1;0;0;0;0;0;0;0;1;0;0;0;0;0;0	0.6396	2	2	ALTVPELTQQMFDAK;EAESCDCLQGFQLTHSLGGGTGSGMGTLLISK;FPGQLNADLR;FPGQLNADLRK;FWEVISDEHGIDPTGTYHGDSDLQLER;GHYTEGAELVDAVLDVVR;IMNTFSVVPSPK;INVYYNEATGGNYVPR;IREEFPDR;ISEQFTAMFR;KEAESCDCLQGFQLTHSLGGGTGSGMGTLLISK;KLAVNMVPFPR;LAVNMVPFPR;LHFFMPGFAPLTSR;LTTPTYGDLNHLVSATMSGVTTCLR;MAATFIGNSTAIQELFKR;NMMAACDPR;NSSYFVEWIPNNVK;RISEQFTAMFR;SGPFGQIFRPDNFVFGQSGAGNNWAK;TAVCDIPPR;YLTVAAVFR
sp|O00217|NDUS8_HUMAN	NDUFS8	1;1	0.0952	2	2	GLGMTLSYLFR;TLLWTELFR
sp|Q9NW13|RBM28_HUMAN	RBM28	1;1	0.0356	2	2	DTQSVSAIGEEK;GFGYVTFSMLEDVQR
sp|P60866|RS20_HUMAN	RPS20	1;1	0.1933	2	4	LIDLHSPSEIVK;TPVEPEVAIHR
sp|Q5T6F2|UBAP2_HUMAN	UBAP2	1;1	0.0268	2	2	LPVDYYGIPFAAPTALASR;QVVQATAEQMR
sp|Q86X83|COMD2_HUMAN	COMMD2	1;1	0.0905	2	2	LDVQLASR;LLLQLYLDNR
sp|P51153|RAB13_HUMAN	RAB13	1;1	0.1232	2	2	LQVWDTAGQER;SSMNVDEAFSSLAR
sp|Q6PJ69|TRI65_HUMAN	TRIM65	1;1	0.0561	2	2	FSSLLQALEIQHTTALR;NVALSGVLEVVR
sp|Q8TAG9|EXOC6_HUMAN	EXOC6	1;1	0.0274	2	2	ASGYLMDLINFLR;LFDLLFEIR
sp|Q9H3K2|GHITM_HUMAN	GHITM	1;1	0.0609	2	2	TPVLMNFMMR;VATMLATGGNR
sp|Q92769|HDAC2_HUMAN	HDAC2	1;0;0;1;0;0	0.1639	2	3	DGIDDESYGQIFKPIISK;MTHNLLLNYGLYR;SIRPDNMSEYSK;TFNLPLLMLGGGGYTIR;VMTVSFHK;YGEYFPGTGDLR
sp|P52888|THOP1_HUMAN	THOP1	1;1	0.0537	2	2	DFVEAPSQMLENWVWEQEPLLR;TSQTVATFLDELAQK
sp|O43847|NRDC_HUMAN	NRDC	1;1	0.0174	2	2	GSILSFLR;WAQFFIHPLMIR
sp|Q6P5R6|RL22L_HUMAN	RPL22L1	1;1	0.1967	2	4	TGNLGNVVHIER;VVASDKETYELR
sp|Q8WYA6|CTBL1_HUMAN	CTNNBL1	1;1	0.0284	2	2	FVDILGLR;TIFPLFMK
sp|Q14C86|GAPD1_HUMAN	GAPVD1	1;1	0.0129	2	2	FNLMQVGR;LDIHTLAHHLK
sp|Q9P0J1|PDP1_HUMAN	PDP1	1;1	0.0447	2	2	HAVGNNEFGTVDHER;LLGLLMPFR
sp|Q15633|TRBP2_HUMAN	TARBP2	1;1	0.0574	2	2	TPISLLQEYGTR;VHTVPLDAR
sp|Q9Y3A5|SBDS_HUMAN	SBDS	1;1	0.072	2	2	LTNVAVVR;RPYTVILIER
sp|P56134|ATPK_HUMAN	ATP5MF	1;1	0.2553	2	2	DFSPSGIFGAFQR;LGELPSWILMR
sp|P49760|CLK2_HUMAN	CLK2	1;1	0.0441	2	2	ILGPIPSR;LTLGEALQHPFFAR
sp|P06730|IF4E_HUMAN	EIF4E	1;1	0.0922	2	3	HPLQNR;IVIGYQSHADTATK
sp|Q8IYS1|P20D2_HUMAN	PM20D2	1;1	0.0849	2	2	ASHSASYPWEGLNALDAAVLAYNNLSVFR;VLTHFFER
sp|Q7L5N1|CSN6_HUMAN	COPS6	1;1	0.104	2	2	NIEVMNSFELLSHTVEEK;SQEGRPVQVIGALIGK
sp|Q96BD5|PF21A_HUMAN	PHF21A	1;1	0.0882	2	4	RVVEQLR;TLPLVLKAATATMPASVVGQRPTIAMVTAINSQKAVLSTDVQNTPVNLQTSSK
sp|Q969Z0|FAKD4_HUMAN	TBRG4	1;1	0.0475	2	2	AQDITLPHLCSVLLAFAR;LLGSLYALGIPK
sp|Q71RC2|LARP4_HUMAN	LARP4	0;1;1	0.0456	2	2	CIVILR;EPSSVLVQPLR;HNPTVTGHQEQTYLQK
sp|Q9NPD8|UBE2T_HUMAN	UBE2T	1;1	0.1168	2	2	FLTPIYHPNIDSAGR;LEVIIPER
sp|P63220|RS21_HUMAN	RPS21	1;1	0.2289	2	2	MGESDDSILR;TYAICGAIR
sp|O14545|TRAD1_HUMAN	TRAFD1	1;1	0.0326	2	3	AFESDVFHNR;VTPAAANYR
sp|Q9UJC5|SH3L2_HUMAN	SH3BGRL2	1;1	0.2523	2	4	ESNTVFSFLGLKPR;VFIASSSGFVAIK
sp|Q8IXK0|PHC2_HUMAN	PHC2	1;1	0.0256	2	2	AQEIDGQALLLLK;SSLLVGNLK
sp|Q14493|SLBP_HUMAN	SLBP	1;1	0.0963	2	3	RPESFTTPEGPKPR;WRPEDAEEAEHR
sp|Q9NP81|SYSM_HUMAN	SARS2	1;1	0.0656	2	3	LPNQTHPDVPVGDESQAR;VLHMVGDKPVFSFQPR
sp|O14964|HGS_HUMAN	HGS	1;1	0.0257	2	2	ALQNAVTTFVNR;VQFGVMTR
sp|Q5T200|ZC3HD_HUMAN	ZC3H13	1;1	0.0186	2	2	DADNLFEHELGALNMAALLR;TFESSQIESVK
sp|Q5GLZ8|HERC4_HUMAN	HERC4	1;1	0.018	2	2	EFFLLIMR;IFNSFLHTALK
sp|Q96ST3|SIN3A_HUMAN	SIN3A	1;1	0.0189	2	2	AELVQLVSPFLGK;AFLEILHTYQK
sp|Q13501|SQSTM_HUMAN	SQSTM1	1;1	0.0841	2	3	LIESLSQMLSMGFSDEGGWLTR;NYDIGAALDTIQYSK
sp|Q93050|VPP1_HUMAN	ATP6V0A1	1;1	0.0335	2	2	FTYGFQNIVDAYGIGTYR;LGFVAGVINR
sp|P16435|NCPR_HUMAN	POR	1;1	0.0251	2	2	ALVPMFVR;FAVFGLGNK
sp|Q92643|GPI8_HUMAN	PIGK	1;1	0.0532	2	2	KVEITTETIK;SYEVTVENFLR
sp|P20338|RAB4A_HUMAN	RAB4A	1;1	0.1239	2	2	GAAGALLVYDITSR;MGSGIQYGDAALR
sp|O43395|PRPF3_HUMAN	PRPF3	1;1	0.0249	2	2	LALIAPK;LQAEISQAAR
sp|Q6P3X3|TTC27_HUMAN	TTC27	1;1	0.0202	2	2	IILVNVR;MWTPELAILR
sp|Q15269|PWP2_HUMAN	PWP2	1;1	0.0283	2	3	AGTLLPVIQFLQK;WDNLIYYALGGHK
sp|P11474|ERR1_HUMAN	ESRRA	1;1	0.0591	2	3	AAGLGELGAALLQLVR;LLLTLPLLR
sp|Q7Z3B4|NUP54_HUMAN	NUP54	1;1	0.0651	2	2	QQQEGLSHLISIIKDDLEDIK;SQQQQLVESLHK
sp|Q01968|OCRL_HUMAN	OCRL	1;1	0.0211	2	2	EIWLLVDHLFK;FDQLNIQR
sp|Q9UH17|ABC3B_HUMAN	APOBEC3B	1;1	0.0524	2	2	AFLQENTHVR;FDENYAFLHR
sp|P55212|CASP6_HUMAN	CASP6	1;1	0.0717	2	2	FFWHLTLPER;IEIQTLTGLFK
sp|P05091|ALDH2_HUMAN	ALDH2	1;1	0.0522	2	2	LGPALATGNVVVMK;TIPIDGDFFSYTR
sp|O43670|ZN207_HUMAN	ZNF207	1;1	0.0544	2	2	ETIDAVPNAIPGR;LIHPDEDISLEER
sp|P61009|SPCS3_HUMAN	SPCS3	1;1	0.1167	2	2	NNALNQVVLWDK;NVEDFTGPR
sp|Q7L2J0|MEPCE_HUMAN	MEPCE	1;1	0.0406	2	2	HLRPGGILVLEPQPWSSYGK;VLKPEWFR
sp|Q5T653|RM02_HUMAN	MRPL2	1;1	0.0426	2	2	MIDFLR;YTITPVK
sp|Q8NFW8|NEUA_HUMAN	CMAS	1;1	0.0576	2	2	HLAGVPLIGWVLR;HLIEMGYLQGGK
sp|P36776|LONM_HUMAN	LONP1	1;1	0.0271	2	2	ILEFIAVSQLR;LGLLDNHSSEFNVTR
sp|E9PRG8|CK098_HUMAN	C11orf98	1;1	0.2114	2	3	TAMEVEAPSKPAR;VVGAVIDQGLITR
sp|Q9HAD4|WDR41_HUMAN	WDR41	1;1	0.0305	2	2	FLVQLDDYR;IWELR
sp|P14174|MIF_HUMAN	MIF	1;1	0.1739	2	2	LLCGLLAER;PMFIVNTNVPR
sp|Q9H3N1|TMX1_HUMAN	TMX1	1;1	0.0429	2	3	DFINFISDK;DFINFISDKEWK
sp|P82664|RT10_HUMAN	MRPS10	1;1	0.0846	2	3	FTLLQSVHIYK;VHEPPR
sp|Q8WYL5|SSH1_HUMAN	SSH1	1;1	0.0362	2	2	EIDNFFPGLFAYHNIR;VYDEETTDLLAHWNEAYHFINK
sp|P24390|ERD21_HUMAN	KDELR1	0;1;1	0.1887	2	3	ATYDGNHDTFR;TGEAETITSHYLFALGVYR;TLYLFNWIWR
sp|A1L390|PKHG3_HUMAN	PLEKHG3	1;1	0.0189	2	2	FFFNPSAVSQR;LQEIQSLLINWK
sp|Q14240|IF4A2_HUMAN	EIF4A2	0;0;1;0;0;0;1;0;0;0;0;0	0.3145	2	4	ELAQQIQK;ENYIHR;GFKDQIYEIFQK;GIDVQQVSLVINYDLPTNR;GIYAYGFEKPSAIQQR;GYDVIAQAQSGTGK;KEELTLEGIK;KVDWLTEK;MFVLDEADEMLSR;QFYINVER;QFYINVEREEWK;VLITTDLLAR
sp|Q96SY0|INT14_HUMAN	INTS14	1;1	0.0425	2	2	AALAFGFLDLLK;HLVLPIALNK
sp|P61353|RL27_HUMAN	RPL27	1;1	0.2353	2	8	NIDDGTSDRPYSHALVAGIDR;VYNYNHLMPTR
sp|Q9NQX3|GEPH_HUMAN	GPHN	1;1	0.0245	2	2	IPDSIISR;TLIINLPGSK
sp|P54289|CA2D1_HUMAN	CACNA2D1	1;1	0.0218	2	3	AKLEETITQAR;IKPVFIEDANFGR
sp|P49959|MRE11_HUMAN	MRE11	1;1	0.0268	2	2	IDISPVLLQK;NMSIIDAFK
sp|O75352|MPU1_HUMAN	MPDU1	1;1	0.0972	2	2	GLGLGIVAGSLLVK;LLVPILLPEK
sp|Q9H7E9|CH033_HUMAN	C8orf33	1;1	0.0961	2	3	ATLDMPDEEFR;QLMHSLFGDYR
sp|Q9NWH9|SLTM_HUMAN	SLTM	1;1	0.0251	2	2	AGAGMITQHSSNASPINR;LSLDTDAR
sp|A0A0A0MRZ7|KVD26_HUMAN	IGKV2D-26	1;1	0.1667	2	2	FSGSGSGTDFTLK;FSGVPDR
sp|Q8N9T8|KRI1_HUMAN	KRI1	1;1	0.0413	2	2	EEAETPAEATGKPQR;LQETSSQSYVEEQK
sp|P82979|SARNP_HUMAN	SARNP	1;1	0.1381	2	2	FGIVTSSAGTGTTEDTEAK;ITSEIPQTER
sp|Q9H2G2|SLK_HUMAN	SLK	1;1	0.0178	2	2	ELIAEAK;LINKPMVGPEAGGTK
sp|O75843|AP1G2_HUMAN	AP1G2	1;1	0.0357	2	2	GGLPITQLFR;WHIDTILHVLTTAGTHVR
sp|P55039|DRG2_HUMAN	DRG2	1;1	0.0549	2	2	IFNAEVLFR;VALIGFPSVGK
sp|Q16186|ADRM1_HUMAN	ADRM1	1;1	0.0614	2	2	LFFWMQEPK;SQSAAVTPSSTTSSTR
sp|Q9BUI4|RPC3_HUMAN	POLR3C	1;1	0.0449	2	2	ALASLATATLESVVQER;IGVHLIR
sp|P35219|CAH8_HUMAN	CA8	1;1	0.0724	2	2	AVTEILQDIQYK;YDPSLLDVR
sp|Q1ED39|KNOP1_HUMAN	KNOP1	1;1	0.0502	2	2	AADSLQQNLQR;GAGLGFSTAPNK
sp|P53004|BIEA_HUMAN	BLVRA	1;1	0.1047	2	2	NPHPSSAFLNLIGFVSR;SGSLENVPNVGVNK
sp|O95573|ACSL3_HUMAN	ACSL3	1;1	0.0375	2	2	NLFILAYNYK;VILGQYNWLSYEDVFVR
sp|Q9BT25|HAUS8_HUMAN	HAUS8	1;1	0.0829	2	2	SIHLEGDGQQLLDALQHELVTTQR;TFATALDTTR
sp|Q8WXI9|P66B_HUMAN	GATAD2B	1;1	0.0455	2	2	ALQQEQEIEQR;LPSRPGAQGVEPQNLR
sp|Q9Y2Q9|RT28_HUMAN	MRPS28	1;1	0.1123	2	2	HSPLTQMGPAK;NVESFASMLR
sp|Q96AX1|VP33A_HUMAN	VPS33A	1;1	0.047	2	3	DFHILFVPR;EILQTYGYEHILTLHNLEK
sp|Q9HD33|RM47_HUMAN	MRPL47	1;1	0.076	2	3	FFALPYVDHFLR;LWYVLLK
sp|Q9NRW3|ABC3C_HUMAN	APOBEC3C	1;1	0.1368	2	2	AMYPGTFYFQFK;LYYFQYPCYQEGLR
sp|P20226|TBP_HUMAN	TBP	1;1	0.0737	2	2	AEIYEAFENIYPILK;TTALIFSSGK
sp|O14646|CHD1_HUMAN	CHD1	1;1	0.0088	2	2	FTEFDAR;NLWIFVSK
sp|P28482|MK01_HUMAN	MAPK1	1;0;1;0	0.1139	2	3	FRHENIIGINDIIR;ICDFGLAR;NYLLSLPHK;YIHSANVLHR
sp|Q6PD62|CTR9_HUMAN	CTR9	1;1	0.0324	2	2	FDLALAATEAR;QPSTQSDTYSMLALGNVWLQTLHQPTR
sp|P35241|RADI_HUMAN	RDX	1;0;0;0;0;0;0;1	0.1115	2	3	AFAAQEDLEK;APDFVFYAPR;FVIKPIDK;FVIKPIDKK;ILALCMGNHELYMR;KAPDFVFYAPR;LFFLQVK;NQEQLAAELAEFTAK
sp|P06899|H2B1J_HUMAN	H2BC11	0;1;0;1;0;0;0	0.4762	2	2	AMGIMNSFVNDIFER;ESYSIYVYK;HAVSEGTK;KESYSIYVYK;LAHYNKR;LLLPGELAK;QVHPDTGISSK
sp|Q659C4|LAR1B_HUMAN	LARP1B	0;0;1;1;0	0.0503	2	3	FWSFFLR;FYPVVK;LNFDYSYGYQEHGER;WVPLHLDVVR;YGLECLFR
sp|Q7Z6E9|RBBP6_HUMAN	RBBP6	1;1	0.014	2	3	ILPAAALASEHSK;LEVTEIVKPSPK
sp|P00966|ASSY_HUMAN	ASS1	1;1	0.0316	2	2	IDIVENR;VIAPWR
sp|Q9NZL9|MAT2B_HUMAN	MAT2B	1;1	0.1018	2	2	IPILYGEVEKLEESAVTVMFDK;VLVTGATGLLGR
sp|Q8NCW5|NNRE_HUMAN	NAXE	1;1	0.1042	2	2	GNAGGIQPDLLISLTAPK;LFGYEPTIYYPK
sp|O75874|IDHC_HUMAN	IDH1	0;1;1	0.0773	2	3	IWYEHR;LVSGWVKPIIIGR;TVEAEAAHGTVTR
sp|Q7Z3K3|POGZ_HUMAN	POGZ	1;1	0.0156	2	2	LQFLFAK;VTSSIPVFDLQDGGR
sp|Q9BX40|LS14B_HUMAN	LSM14B	1;1	0.0597	2	3	KLNTETFGVSGR;SFFDNISSELK
sp|Q9NR50|EI2BG_HUMAN	EIF2B3	1;1	0.0509	2	2	AYDASLAMLMR;GQDSIEPVPGQK
sp|P61981|1433G_HUMAN	YWHAG	1;0;1;0;0	0.2186	2	3	AYSEAHEISK;NLLSVAYK;TAFDDAIAELDTLNEDSYK;VISSIEQK;YDDMAAAMK
sp|Q08752|PPID_HUMAN	PPID	1;1	0.0486	2	2	HVVFGQVIK;ILLITEDLK
sp|Q14232|EI2BA_HUMAN	EIF2B1	1;1	0.0689	2	2	FISLASLEYSDYSK;TLLEFLK
sp|Q9NWS8|RMND1_HUMAN	RMND1	1;1	0.049	2	2	IGELFALR;LNSELDLDDAILEK
sp|Q15363|TMED2_HUMAN	TMED2	1;1	0.1045	2	3	HEQEYMEVR;YTFAAHMDGTYK
sp|Q9UDY2|ZO2_HUMAN	TJP2	0;1;1	0.0176	2	2	FPAYER;LGNWLAVR;LQLVVLR
sp|Q9UHD1|CHRD1_HUMAN	CHORDC1	1;1	0.0873	2	2	HNSEKPPEPVKPEVK;RPSPDEPMTNLELK
sp|O60749|SNX2_HUMAN	SNX2	1;1	0.0462	2	2	AVNTQALSGAGILR;YWEAFLPEAK
sp|O95861|BPNT1_HUMAN	BPNT1	1;1	0.0617	2	2	IIQLIEGK;LVASAYSIAQK
sp|Q92597|NDRG1_HUMAN	NDRG1	1;1	0.0888	2	2	ISGWTQALPDMVVSHLFGK;SIIGMGTGAGAYILTR
sp|Q01650|LAT1_HUMAN	SLC7A5	1;1	0.0414	2	2	ALAAPAAEEKEEAR;LFFVGSR
sp|Q9UN81|LORF1_HUMAN	L1RE1	1;1	0.0621	2	2	LSFISEGEIK;QANVQIQEIQR
sp|P13473|LAMP2_HUMAN	LAMP2	1;1	0.0488	2	2	GILTVDELLAIR;IPLNDLFR
sp|Q9UL40|ZN346_HUMAN	ZNF346	1;1	0.0884	2	2	LWEAVSGAQPVGR;TVASSLGQIPMQR
sp|P60763|RAC3_HUMAN	RAC3	1;1	0.125	2	2	LAPITYPQGLAMAR;YLECSALTQR
sp|Q96L46|CPNS2_HUMAN	CAPNS2	1;1	0.0524	2	2	LDAMFR;LGFEEFK
sp|Q9Y508|RN114_HUMAN	RNF114	1;1	0.0702	2	2	AVELER;YQNYIMEGVK
sp|P30040|ERP29_HUMAN	ERP29	1;1	0.0843	2	2	GALPLDTVTFYK;SLNILTAFQK
sp|Q15392|DHC24_HUMAN	DHCR24	1;1	0.031	2	2	AWVVFK;YLFGWMVPPK
sp|Q16204|CCDC6_HUMAN	CCDC6	1;1	0.0422	2	2	LDQPVSAPPSPR;QLTLEQLR
sp|P56270|MAZ_HUMAN	MAZ	1;1	0.0524	2	2	MLSSAYISDHMK;SFSRPDHLNSHVR
sp|P06865|HEXA_HUMAN	HEXA	1;1	0.0435	2	2	ALLSAPWYLNR;GYVVWQEVFDNK
sp|P52306|GDS1_HUMAN	RAP1GDS1	1;1	0.0297	2	2	QIEHDK;SVAQQASLTEQR
sp|Q8N726|ARF_HUMAN	CDKN2A	1;1	0.1061	2	2	FLVTLR;LGQQPLPR
sp|Q6L8Q7|PDE12_HUMAN	PDE12	1;1	0.0411	2	2	LIQMAVALAHIR;SSVLQVSVLQSTK
sp|O94826|TOM70_HUMAN	TOMM70	1;1	0.0247	2	2	AIDMFNK;GLLQLQWK
sp|Q9H3P7|GCP60_HUMAN	ACBD3	1;1	0.0625	2	2	EDAMVEFVK;GPGASGEQPEPGEAAAGGAAEEAR
sp|Q4VC05|BCL7A_HUMAN	BCL7A	1;1	0.0857	2	2	WVPVTEPK;WVTVGDTSLR
sp|Q9UBQ7|GRHPR_HUMAN	GRHPR	1;1	0.0793	2	2	ILDAAGANLK;NTMSLLAANNLLAGLR
sp|Q7L576|CYFP1_HUMAN	CYFIP1	1;0;1;0	0.0391	2	2	FALVEVIAMIK;LADQIFAYYK;NVIQSVLQAIR;QLQVVPLFGDMQIELAR
sp|Q9NU22|MDN1_HUMAN	MDN1	1;1	0.0041	2	2	LIWLPLR;TSLVQLLAHLTGHTLK
sp|Q9NZ32|ARP10_HUMAN	ACTR10	1;1	0.0432	2	3	EFIHILYFR;ILHILGSIR
sp|P21399|ACOC_HUMAN	ACO1	1;1	0.0236	2	2	LFFWNSK;YQQAGLPLIVLAGK
sp|Q32P28|P3H1_HUMAN	P3H1	1;1	0.0299	2	2	DLSFFGGLLR;TVTAEVQPQCGR
sp|P53582|MAP11_HUMAN	METAP1	1;1	0.057	2	2	HAQANGFSVVR;LLSSEDIEGMR
sp|O95219|SNX4_HUMAN	SNX4	1;1	0.0533	2	2	HYSDELQSVISHLLR;IGLENFLLR
sp|Q6P6C2|ALKB5_HUMAN	ALKBH5	1;1	0.0457	2	2	RAVIILR;VSEPVLSLPVR
sp|P21281|VATB2_HUMAN	ATP6V1B2	1;1	0.0568	2	2	AVVQVFEGTSGIDAK;TVFETLDIGWQLLR
sp|Q15276|RABE1_HUMAN	RABEP1	1;1	0.0302	2	2	ANDQFLESQR;QNAVLQAAQDDLGHLR
sp|O60568|PLOD3_HUMAN	PLOD3	1;1	0.0393	2	2	FLNSGGFIGFATTIHQIVR;TLPGGQPPPR
sp|Q13642|FHL1_HUMAN	FHL1	1;1	0.0743	2	2	CLHPLANETFVAK;QVIGTGSFFPK
sp|Q9HCM4|E41L5_HUMAN	EPB41L5	1;1	0.0218	2	2	IGLFFWPK;YLFVLQLK
sp|Q9NVJ2|ARL8B_HUMAN	ARL8B	1;1	0.1774	2	3	EKDNIDITLQWLIQHSK;GVNAIVYMIDAADREK
sp|Q6YHK3|CD109_HUMAN	CD109	1;1	0.0138	2	2	IPVQLVFK;IVTLFSDFKPYK
sp|O60287|NPA1P_HUMAN	URB1	1;1	0.0062	2	2	ILLLLR;SVFYLLMK
sp|Q8WVX9|FACR1_HUMAN	FAR1	1;1	0.0388	2	2	NVLLTGATGFLGK;TFNIDVR
sp|O43896|KIF1C_HUMAN	KIF1C	1;1	0.0181	2	2	DSVLTWLLK;ISLVDLAGSER
sp|P62273|RS29_HUMAN	RPS29	1;1	0.3393	2	2	DIGFIKLD;GHQQLYWSHPR
sp|Q9HBL7|PLRKT_HUMAN	PLGRKT	1;1	0.1156	2	2	EFMLMNAR;QLIMQSEMR
sp|Q9NWY4|HPF1_HUMAN	HPF1	1;1	0.0723	2	3	NLFAEIIEEHLANR;TIVEAASDEER
sp|P46109|CRKL_HUMAN	CRKL	1;1	0.0891	2	2	IHYLDTTTLIEPAPR;TALALEVGDIVK
sp|P61026|RAB10_HUMAN	RAB10	1;1	0.115	2	3	AFLTLAEDILR;NIDEHANEDVER
sp|P40616|ARL1_HUMAN	ARL1	1;1	0.0829	2	2	AILVVFANK;TTILYR
sp|Q9UJ41|RABX5_HUMAN	RABGEF1	1;1	0.0367	2	2	DLIDWTDGIAR;EFIEFLK
sp|P53999|TCP4_HUMAN	SUB1	1;1	0.189	2	2	EQISDIDDAVR;GISLNPEQWSQLK
sp|Q9BQI0|AIF1L_HUMAN	AIF1L	1;1	0.1133	2	2	DFVNMMLGK;LVMMFEGK
sp|Q9BUQ8|DDX23_HUMAN	DDX23	1;1	0.022	2	2	EFALSNLK;SGVAITFLTK
sp|O60610|DIAP1_HUMAN	DIAPH1	1;1	0.0212	2	2	AEPHFLSILQHLLLVR;LGLHQVLQDLR
sp|O00273|DFFA_HUMAN	DFFA	1;1	0.0876	2	3	ETSSDVALASHILTALR;LQHTLQQVLDQR
sp|P56545|CTBP2_HUMAN	CTBP2	1;1;0	0.0472	2	2	GETLGLIGFGR;IRGETLGLIGFGR;VQSVEQIR
sp|Q9Y2R5|RT17_HUMAN	MRPS17	1;1	0.2231	2	3	LVLDPYLLK;TYFAHDALQQCTVGDIVLLR
sp|Q8TCX1|DC2L1_HUMAN	DYNC2LI1	1;1	0.057	2	2	FVFFIGSK;GVINQLAFGIDK
sp|O43617|TPPC3_HUMAN	TRAPPC3	1;1	0.1111	2	2	FVQDTLK;GALEMVQMAVEAK
sp|P62861|RS30_HUMAN	FAU	1;1	0.1864	2	2	FVNVVPTFGK;RFVNVVPTFGK
sp|P62487|RPB7_HUMAN	POLR2G	1;1	0.1221	2	2	GEVVDAVVTQVNK;GFVLYPVK
sp|Q96J01|THOC3_HUMAN	THOC3	1;1	0.0627	2	2	TASVFLLEKDR;VHSVAWSCDGR
sp|Q9UKZ1|CNO11_HUMAN	CNOT11	1;1	0.0471	2	2	FFLSQLMLAPPR;TLDTGETPSETK
sp|Q9HBD1|RC3H2_HUMAN	RC3H2	1;1	0.0218	2	2	LVLLALEDGSALSR;TSIGHVVQLLYR
sp|P53611|PGTB2_HUMAN	RABGGTB	1;1	0.0906	2	3	MSGIYWGLTVMDLMGQLHR;SDAPDTLLLEK
sp|Q16850|CP51A_HUMAN	CYP51A1	1;1	0.0298	2	2	DLNLLDR;TIWSTMLR
sp|P06280|AGAL_HUMAN	GLA	1;1	0.0606	2	3	LFMEMAELMVSEGWK;TPTMGWLHWER
sp|Q14980|NUMA1_HUMAN	NUMA1	1;1	0.0137	2	2	LLQAETASNSAR;VEFATLQEALAHALTEK
sp|Q9H9Y6|RPA2_HUMAN	POLR1B	1;1	0.022	2	2	ELFFLPLGFALK;MTIGMLIESMAGK
sp|P46063|RECQ1_HUMAN	RECQL	1;1	0.0508	2	2	ANLLNNEAHAITMQVTK;FRPLQLETINVTMAGK
sp|Q9UK99|FBX3_HUMAN	FBXO3	1;1	0.0425	2	2	IFNVAIPR;SLFIDTYSDVGR
sp|Q9Y5K6|CD2AP_HUMAN	CD2AP	1;1	0.036	2	2	GIGFGDIFK;RPEKPVPPPPPIAK
sp|O95801|TTC4_HUMAN	TTC4	1;1	0.0568	2	3	AAAQYYLGNFR;STLLQVLQHQR
sp|Q14344|GNA13_HUMAN	GNA13	1;1	0.0557	2	2	ILLLGAGESGK;VFLQYLPAIR
sp|O75695|XRP2_HUMAN	RP2	1;1	0.0514	2	2	APDFLPLLNK;GFFLVQTK
sp|P20248|CCNA2_HUMAN	CCNA2	1;1	0.0556	2	2	AILVDWLVEVGEEYK;FLSSMSVLR
sp|O75794|CD123_HUMAN	CDC123	1;1	0.0625	2	2	SVILPLPQNVK;TLSDIFLLFK
sp|Q6NUK1|SCMC1_HUMAN	SLC25A24	1;1	0.0335	2	2	LDFEEFMK;MNIFGGFR
sp|Q9BVQ7|SPA5L_HUMAN	SPATA5L1	1;1	0.0239	2	2	ALTALGLAVPR;FPWEFVR
sp|P49593|PPM1F_HUMAN	PPM1F	1;1	0.0815	2	2	KAPPPLAAALAHEAVSQLLQTDLSEFR;QWLVSIHAIR
sp|Q9Y606|TRUA_HUMAN	PUS1	1;1	0.0445	2	3	APGLGLVLER;EGLEFAVIR
sp|Q8N1G2|CMTR1_HUMAN	CMTR1	1;1	0.0168	2	2	FLIGLGK;GVFFLNR
sp|Q16222|UAP1_HUMAN	UAP1	1;1	0.0556	2	2	FVFDIFQFAK;LLFNAGNIANHFFTVPFLR
sp|O60256|KPRB_HUMAN	PRPSAP2	0;1;0;1	0.1247	2	2	EKPPITVVGDVGGR;GKDVFIIQTVSK;NAVIVAK;SIIGVIPYFPYSK
sp|P08134|RHOC_HUMAN	RHOC	1;1	0.1606	2	3	HFCPNVPIILVGNK;QVELALWDTAGQEDYDR
sp|Q5VWZ2|LYPL1_HUMAN	LYPLAL1	1;1	0.0675	2	2	ASAVYQALQK;LWILTK
sp|Q86YV9|HPS6_HUMAN	HPS6	1;1	0.0452	2	2	APQALASILQGHLPPSALLTMLR;AVLQAVGQLVQK
sp|P55735|SEC13_HUMAN	SEC13	1;1	0.0621	2	2	LEAHSDWVR;NGGQILIADLR
sp|Q92485|ASM3B_HUMAN	SMPDL3B	1;1	0.0659	2	2	FWHIADLHLDPDYK;VIAGQFFGHHHTDSFR
sp|Q9Y5S9|RBM8A_HUMAN	RBM8A	1;1	0.2931	2	3	MREDYDSVEQDGDEPGPQR;SVEGWILFVTGVHEEATEEDIHDKFAEYGEIK
sp|Q99798|ACON_HUMAN	ACO2	1;1	0.0321	2	2	DINQEVYNFLATAGAK;NTIVTSYNR
sp|Q9UNP9|PPIE_HUMAN	PPIE	1;1	0.0698	2	2	TDWLDGK;VLYVGGLAEEVDDK
sp|Q7Z4H3|HDDC2_HUMAN	HDDC2	1;1	0.1176	2	2	FNHPEIVQLVSELEAER;SLLQFLR
sp|Q7Z4H7|HAUS6_HUMAN	HAUS6	1;1	0.0209	2	2	AVLSDSPQLSEGK;FLQILQR
sp|Q9Y312|AAR2_HUMAN	AAR2	1;1	0.0651	2	3	HSMDLSYALETVLNK;MGFFLSLHQR
sp|P31749|AKT1_HUMAN	AKT1	1;1	0.0521	2	2	FYGAEIVSALDYLHSEK;HPFLTALK
sp|Q06124|PTN11_HUMAN	PTPN11	1;1	0.0573	2	3	FATLAELVQYYMEHHGQLK;FIYMAVQHYIETLQR
sp|Q8NF37|PCAT1_HUMAN	LPCAT1	1;1	0.0468	2	2	TALGVAELTVTDLFR;TLDTIQLAFK
sp|P24534|EF1B_HUMAN	EEF1B2	1;1	0.0889	2	2	LAQYESK;SIQADGLVWGSSK
sp|Q16539|MK14_HUMAN	MAPK14	1;1	0.0694	2	3	HENVIGLLDVFTPAR;YIHSADIIHR
sp|Q03519|TAP2_HUMAN	TAP2	1;1	0.0248	2	2	LGGLWGLLK;TVLVIAHR
sp|Q96EK4|THA11_HUMAN	THAP11	1;1	0.0541	2	2	DILALMEVK;VPTIFPLR
sp|O60313|OPA1_HUMAN	OPA1	1;1	0.0271	2	2	SIVTDLVSQMDPHGR;TSVLEMIAQAR
sp|Q15370|ELOB_HUMAN	ELOB	1;1	0.161	2	2	LYKDDQLLDDGK;RPPDEQR
sp|Q8N0Z8|PUSL1_HUMAN	PUSL1	1;1	0.0792	2	2	AVGVQNYLEEAAER;VAPAHGLFLK
sp|Q01804|OTUD4_HUMAN	OTUD4	1;1	0.0126	2	2	DFIIYR;FFFNLGVK
sp|Q96P47|AGAP3_HUMAN	AGAP3	1;1	0.032	2	2	FESVHPNIYAIYDLIER;IEDLALQNQIR
sp|P09234|RU1C_HUMAN	SNRPC	1;1	0.1887	2	2	FYCDYCDTYLTHDSPSVR;WMEEQAQSLIDK
sp|O95602|RPA1_HUMAN	POLR1A	1;1	0.0099	2	2	LFTAYLQLYR;LIALFWK
sp|Q9H0H0|INT2_HUMAN	INTS2	1;1	0.0166	2	2	LVLSELLAIMNK;TWFGTFIR
sp|O15111|IKKA_HUMAN	CHUK	1;1	0.0336	2	2	ESQILSLLSDIGSGIR;IQLPIIQLR
sp|Q9BPU6|DPYL5_HUMAN	DPYSL5	1;1	0.0319	2	2	IPHGVSGVQDR;LLNLYPR
sp|P49643|PRI2_HUMAN	PRIM2	1;1	0.0452	2	2	DHISHFILR;ISPGGISQILDLVK
sp|Q5T4S7|UBR4_HUMAN	UBR4	1;1	0.0027	2	2	AVEILR;TPVFIFER
sp|Q9HA64|KT3K_HUMAN	FN3KRP	1;1	0.0777	2	2	EALQLWSALQLK;GGGQEERPFVAR
sp|Q16630|CPSF6_HUMAN	CPSF6	1;1	0.0508	2	2	ELHGQNPVVTPCNK;GFALVGVGSEASSK
sp|P35249|RFC4_HUMAN	RFC4	1;1	0.0882	2	3	GTSISTKPPLTK;SLEGADLPNLLFYGPPGTGK
sp|O00471|EXOC5_HUMAN	EXOC5	1;1	0.0325	2	3	NVDTVLMELGVR;SIGTGGIQDLK
sp|Q8NFF5|FAD1_HUMAN	FLAD1	1;1	0.0579	2	3	NVYLFPGIPELLR;VSVVPDEVATIAAEVTSFSNR
sp|Q86UE8|TLK2_HUMAN	TLK2	1;1	0.0194	2	3	IDDLLR;YLLLHLLGR
sp|Q6Y7W6|GGYF2_HUMAN	GIGYF2	1;1	0.0316	2	2	IPSDLLDKEFLPILQEEPLPPLALVPFTEEEQR;LRHEEEER
sp|Q9BUK6|MSTO1_HUMAN	MSTO1	1;1	0.0246	2	2	LILMDLK;VWSDFLR
sp|Q8IX18|DHX40_HUMAN	DHX40	1;1	0.0295	2	2	TLTTDILFGLLK;TSLTSVVLTLK
sp|Q9Y6Y8|S23IP_HUMAN	SEC23IP	1;1	0.029	2	2	AHTSSTQLQEELEK;VGMEINHLHALFMSR
sp|Q5R3I4|TTC38_HUMAN	TTC38	1;1	0.0384	2	2	VLELLLPIR;WQDVLPVAR
sp|Q8TC07|TBC15_HUMAN	TBC1D15	1;1	0.0275	2	2	EFSFLDILR;VTNYIFDSLR
sp|Q9NZL4|HPBP1_HUMAN	HSPBP1	1;1	0.0585	2	2	EQEAGLLQFLR;YLEAGAAGLR
sp|Q9NQW7|XPP1_HUMAN	XPNPEP1	1;1	0.0401	2	2	IENVVLVVPVK;VGVDPLIIPTDYWK
sp|P0CG38|POTEI_HUMAN	POTEI	0;0;1;1;0;0;0	0.0763	2	2	AGFAGDDAPR;AVFPSIVGRPR;CPEALFQPCFLGMESCGIHETTFNSIMK;ELTDYLMK;IWHHTFYNELR;QEYDESGPSIVHR;QEYDESGPSIVHRK
sp|Q8IZH2|XRN1_HUMAN	XRN1	1;1	0.0123	2	2	APELFSYIAK;SGVQVFQQSSR
sp|Q9GZS3|WDR61_HUMAN	WDR61	1;1	0.0754	2	2	LLHTLEGHAMPIR;VNIFGVESGK
sp|Q8WWY3|PRP31_HUMAN	PRPF31	1;1	0.0361	2	2	LGLTEIRK;YFSSMAEFLK
sp|Q99755|PI51A_HUMAN	PIP5K1A	1;1	0.0676	2	2	ALVHDGDTVSVHRPGFYAER;IMDYSLLMSIHNIDHAQR
sp|O60271|JIP4_HUMAN	SPAG9	1;1	0.0174	2	2	EVENLILENTQLLETK;LGFSFVR
sp|Q7L5Y9|MAEA_HUMAN	MAEA	1;1	0.0404	2	2	IQEFIELIR;MLIQQFR
sp|P07992|ERCC1_HUMAN	ERCC1	1;1	0.1111	2	3	TDSQTLLTTFGSLEQLIAASR;YHNLHPDYIHGR
sp|P16383|GCFC2_HUMAN	GCFC2	1;1	0.0371	2	2	TSIPQLENFIQFLLQSAHK;VQLIDWNPLK
sp|P53597|SUCA_HUMAN	SUCLG1	1;1	0.0636	2	3	IGIMPGHIHK;MGHAGAIIAGGK
sp|Q7Z7H5|TMED4_HUMAN	TMED4	1;1;0	0.1145	2	2	DKLTELQLR;QLLDQVEQIQK;SFFEAK
sp|O75436|VP26A_HUMAN	VPS26A	1;1	0.055	2	2	IYFLLVR;SNTHEFVNLVK
sp|Q9NRX1|PNO1_HUMAN	PNO1	1;1	0.1111	2	2	AEEGFTQVTR;LDDLFLESFEITDVKPLK
sp|Q14966|ZN638_HUMAN	ZNF638	1;1	0.0121	2	2	TALLPSDSVFAEER;VNDVLIVPYR
sp|Q86XJ1|GA2L3_HUMAN	GAS2L3	1;1	0.0346	2	2	FSIEYLSEGR;VGGGWDTLQGFLLK
sp|Q9H7B2|RPF2_HUMAN	RPF2	1;1	0.0784	2	2	LAGLEYVLHFTALNGK;SLLIDFFR
sp|A6NDG6|PGP_HUMAN	PGP	1;1	0.0903	2	2	AVVVGFDPHFSYMK;TILTLTGVSTLGDVK
sp|O15145|ARPC3_HUMAN	ARPC3	1;1	0.1067	2	3	ANVFFK;PAYHSSLMDPDTK
sp|O43166|SI1L1_HUMAN	SIPA1L1	1;1	0.0111	2	2	AHLQAEVQHLR;FPFISLASK
sp|Q96GQ7|DDX27_HUMAN	DDX27	1;1	0.0264	2	2	EAIVAALLTR;TAAFALPVLER
sp|Q12948|FOXC1_HUMAN	FOXC1	1;1	0.085	2	2	LTSWYLNQAGGDLGHLASAAAAAAAAGYPGQQQNFHSVR;QGWQNSIR
sp|P15735|PHKG2_HUMAN	PHKG2	1;1	0.0764	2	2	LTAEQALQHPFFER;SLLEAVSFLHANNIVHR
sp|P55196|AFAD_HUMAN	AFDN	1;1	0.0154	2	3	GILVFQLK;LDLFEISQPTEDLEFHGVMR
sp|P13807|GYS1_HUMAN	GYS1	1;1	0.0299	2	2	GHFYGHLDFNLDK;TLYFFIAGR
sp|Q15286|RAB35_HUMAN	RAB35	1;1	0.0896	2	3	DYDHLFK;LLIIGDSGVGK
sp|Q96HE7|ERO1A_HUMAN	ERO1A	1;1	0.0598	2	3	MLLLEILHEIK;VLPFFERPDFQLFTGNK
sp|P53680|AP2S1_HUMAN	AP2S1	1;1	0.1338	2	2	FILIQNR;LIEEVHAVVTVR
sp|Q13325|IFIT5_HUMAN	IFIT5	1;1	0.0539	2	3	LALYNLLAYVK;LKVDELISSAIFHFK
sp|Q9NUL7|DDX28_HUMAN	DDX28	1;1	0.0278	2	2	GLVLVPSR;IPVALQR
sp|Q9NX07|TSAP1_HUMAN	TRNAU1AP	1;1	0.0697	2	2	AFATMGETVMSVK;LSVAIPK
sp|P28347|TEAD1_HUMAN	TEAD1	1;0;0;1;0	0.0986	2	2	GPQNAFFLVK;IILSDEGK;KQVSSHIQVLAR;LVEFSAFLEQQR;QVSSHIQVLAR
sp|O75607|NPM3_HUMAN	NPM3	1;1	0.2022	2	2	NHDHQEIAVPVANLK;VPAPVTMDSFFFGCELSGHTR
sp|Q9HCG8|CWC22_HUMAN	CWC22	1;1	0.0187	2	2	FFGLLAGR;TEINLVSFR
sp|P51692|STA5B_HUMAN	STAT5B	1;1	0.0305	2	2	ATQLLEGLVQELQK;QVSLEAWLQR
sp|O15160|RPAC1_HUMAN	POLR1C	1;1	0.0896	2	2	DSSDPNELYVNHK;VLVYNNTSIVQDEILAHR
sp|Q15404|RSU1_HUMAN	RSU1	1;1	0.0578	2	2	DNDLISLPK;LQILSLR
sp|P08574|CY1_HUMAN	CYC1	1;1	0.0769	2	3	GLLSSLDHTSIR;HLVGVCYTEDEAK
sp|O75525|KHDR3_HUMAN	KHDRBS3	1;1;0	0.0838	2	3	DSLDPSFTHALR;LQEETLTK;YLPELMAEK
sp|Q4G0J3|LARP7_HUMAN	LARP7	1;1	0.0412	2	2	AIEFLNNPPEEAPR;IISTEPLPGR
sp|Q96A65|EXOC4_HUMAN	EXOC4	1;1	0.0287	2	2	HVLNLLDEIENIK;YTELEYIHALTLLHR
sp|Q6PJT7|ZC3HE_HUMAN	ZC3H14	1;1	0.0299	2	3	AISEAQESVTK;FTVWLHGVLDK
sp|Q9Y2X9|ZN281_HUMAN	ZNF281	1;1	0.0346	2	2	SGIPDEVLQSILDQYSNK;TSWGFLQSLVSIK
sp|Q9UKB1|FBW1B_HUMAN	FBXW11	1;1	0.0572	2	3	TYTYISR;VWDVNTGEVLNTLIHHNEAVLHLR
sp|P09669|COX6C_HUMAN	COX6C	1;1	0.2667	2	2	AGIFQSVK;NYDVMKDFEEMR
sp|P02042|HBD_HUMAN	HBD	1;1	0.1293	2	2	LHVDPENFR;LLVVYPWTQR
sp|Q9ULX6|AKP8L_HUMAN	AKAP8L	1;1	0.0387	2	2	DQDLTQEIAMEHFVK;FGFGFGNGMK
sp|Q8WVS4|DC2I1_HUMAN	DYNC2I1	1;1	0.0235	2	2	LVHSALIQLGDSLSHK;SFVPLLDSK
sp|Q8TB72|PUM2_HUMAN	PUM2	1;1;0	0.0347	2	2	DLIGHIVEFSQDQHGSR;IRPHITTLR;YISAAPGAEAK
sp|Q9UI30|TR112_HUMAN	TRMT112	1;1	0.208	2	2	LLTHNLLSSHVR;VEWSAFLEAADNLR
sp|Q8NI36|WDR36_HUMAN	WDR36	1;1	0.0263	2	2	SAPFFIPTIPGLVPR;TASALFAGFR
sp|P37198|NUP62_HUMAN	NUP62	1;1	0.0556	2	3	EQSGTIYLQHADEER;RLDQELDFILSQQK
sp|Q9UEG4|ZN629_HUMAN	ZNF629	1;1	0.0253	2	3	SFSVSSNLINHQR;THTGEKPYK
sp|O95299|NDUAA_HUMAN	NDUFA10	1;1	0.0648	2	3	YGMWHFLLGDK;YSPGYNTEVGDK
sp|O95218|ZRAB2_HUMAN	ZRANB2	1;1	0.0758	2	2	AVGPASILK;YKLDEDEDEDDADLSK
sp|Q9NXG2|THUM1_HUMAN	THUMPD1	1;1	0.0595	2	2	DYMLFR;FQSVESGANNVVFIR
sp|Q9NQW6|ANLN_HUMAN	ANLN	1;1	0.0222	2	2	GFLTIFEDVSGFGAWHR;LLLIATGK
sp|Q12789|TF3C1_HUMAN	GTF3C1	1;1	0.0123	2	2	GPFVTWQVVR;LVAMGSAWPWLLHSVR
sp|O75323|NIPS2_HUMAN	NIPSNAP2	1;1	0.0909	2	2	KNQLLLEFSFWNEPVPR;SGPNIYELR
sp|Q5SQN1|SNP47_HUMAN	SNAP47	1;1	0.0496	2	3	MELLEDALVLR;NVVFSIIEHFWR
sp|P62633|CNBP_HUMAN	CNBP	1;1	0.1186	2	3	CYSCGEFGHIQK;DCDHADEQK
sp|P62310|LSM3_HUMAN	LSM3	1;1	0.1961	2	2	GDGVVLVAPPLR;NIPMLFVR
sp|P29558|RBMS1_HUMAN	RBMS1	1;0;0;1	0.1601	2	2	GYGFVDFDSPAAAQK;LCQPYGK;MESTEK;QQEQDPTNLYISNLPLSMDEQELENMLKPFGQVISTR
sp|P14635|CCNB1_HUMAN	CCNB1	1;1	0.0508	2	3	NVVMVNQGLTK;QLEEEQAVRPK
sp|Q9NZQ3|SPN90_HUMAN	NCKIPSD	1;1	0.0319	2	2	MEYLSLMHAIVR;TIGAELMELVR
sp|Q9Y4C2|TCAF1_HUMAN	TCAF1	1;1	0.0228	2	2	MNLWVK;NLAPFFEAWAWPIQK
sp|Q9Y3B9|RRP15_HUMAN	RRP15	1;1	0.078	2	2	GVVQLFNAVQK;SEEGPGWTILR
sp|E9PQ53|NDUCR_HUMAN	NDUFC2-KCTD14	1;1	0.1316	2	2	EDYLYAVR;FLPDEAR
sp|P15531|NDKA_HUMAN	NME1	1;0;0;1;0;0	0.4605	2	3	DRPFFAGLVK;GDFCIQVGR;GLVGEIIK;NIIHGSDSVESAEK;TFIAIKPDGVQR;VMLGETNPADSKPGTIR
sp|Q96A26|F162A_HUMAN	FAM162A	1;1	0.1169	2	2	HETLTSLNLEK;ILIWSGR
sp|Q9HAV0|GBB4_HUMAN	GNB4	1;0;1;0	0.1059	2	2	IYAMHWGYDSR;LIIWDSYTTNK;MHAIPLR;QEAEQLR
sp|Q9Y4F1|FARP1_HUMAN	FARP1	1;1	0.0727	2	2	LALWEGR;QADGAASAPTEEEEEVVKDRTQQSKPQPPQPSTGSLTGSPHLSELSVNSQGGVAPANVTLSPNLSPDTK
sp|O75251|NDUS7_HUMAN	NDUFS7	1;1	0.108	2	2	LDDLVNWAR;QSDVMIVAGTLTNK
sp|P49354|FNTA_HUMAN	FNTA	1;1	0.066	2	3	DPSQELEFIADILNQDAK;VLVEWLR
sp|P17612|KAPCA_HUMAN	PRKACA	1;1	0.0598	2	2	ILQAVNFPFLVK;TLGTGSFGR
sp|Q9UBM7|DHCR7_HUMAN	DHCR7	1;1	0.0505	2	2	LLVSGFWGVAR;VIECSYTSADGQR
sp|Q9UJU6|DBNL_HUMAN	DBNL	1;1	0.0674	2	2	SPTDWALFTYEGNSNDIR;TWEQQQEVVSR
sp|Q9H8S9|MOB1A_HUMAN	MOB1A	1;1	0.088	2	2	HAEATLGSGNLR;IGVPFPK
sp|Q52LJ0|FA98B_HUMAN	FAM98B	0;1;0;0;1	0.1293	2	3	GGRPNEIEPPPPEMPPWQK;GPLLEEQALTK;LDVTVQSFGWSDR;RLDVTVQSFGWSDR;TTITMAHLLAAR
sp|Q96I99|SUCB2_HUMAN	SUCLG2	1;1	0.0394	2	2	EQIDIFEGIK;LYNLFLK
sp|Q96BW5|PTER_HUMAN	PTER	1;1	0.0372	2	2	APFQIIR;QWLTFK
sp|P23588|IF4B_HUMAN	EIF4B	1;1	0.0475	2	2	AASIFGGAKPVDTAAR;VAPAQPSEEGPGR
sp|Q9Y3T9|NOC2L_HUMAN	NOC2L	1;1	0.0254	2	2	LFHEVVQAFR;VLAFLVLSR
sp|O14641|DVL2_HUMAN	DVL2	1;1	0.0326	2	2	AMAAPESGLEVR;GDGGIYIGSIMK
sp|Q8TBC4|UBA3_HUMAN	UBA3	1;1	0.054	2	2	LQEVLDYLTNSASLQMK;NLALSGFR
sp|O95239|KIF4A_HUMAN	KIF4A	1;1	0.0106	2	2	LNQEIR;VIQLLFK
sp|Q9NX24|NHP2_HUMAN	NHP2	1;1	0.1895	2	2	NLPYVYIPSK;TYQELLVNQNPIAQPLASR
sp|Q99714|HCD2_HUMAN	HSD17B10	1;1	0.1533	2	3	GLVAVITGGASGLGLATAER;VMTIAPGLFGTPLLTSLPEK
sp|Q9H223|EHD4_HUMAN	EHD4	1;0;0;1	0.0776	2	2	ADQVDTQQLMR;IILLFDAHK;VYGALMWSLGK;YLLEQDFPGMR
sp|Q16881|TRXR1_HUMAN	TXNRD1	1;1	0.0385	2	2	FLIATGERPR;VMVLDFVTPTPLGTR
sp|Q9H992|MARH7_HUMAN	MARCHF7	1;1	0.0256	2	2	FINLAR;SLNSENSYVSPR
sp|Q99961|SH3G1_HUMAN	SH3GL1	1;1	0.0571	2	2	LTMLNTVSK;QAVQILDELAEK
sp|P62304|RUXE_HUMAN	SNRPE	1;1	0.25	2	3	IQVWLYEQVNMR;VMVQPINLIFR
sp|Q9NVR0|KLH11_HUMAN	KLHL11	1;1	0.0424	2	2	LYSIGGHGNFSPGFK;VSTGSVHEVLELADR
sp|Q96M27|PRRC1_HUMAN	PRRC1	1;1	0.0607	2	3	GQDEASAGGIWGFIK;TDWHMAFTGMSR
sp|Q9UM00|TMCO1_HUMAN	TMCO1	1;1	0.0962	2	3	ILGLAPSR;LPFTPLSYIQGLSHR
sp|Q9UIA9|XPO7_HUMAN	XPO7	1;1	0.0202	2	2	LELAMLSFFEQFR;LMAELVHNR
sp|Q15631|TSN_HUMAN	TSN	1;1	0.1184	2	3	EAVTEILGIEPDREK;KVEEVVYDLSIR
sp|Q9NRX2|RM17_HUMAN	MRPL17	1;1	0.1371	2	3	LFQVLAPR;RDSHLTLLNQLLQGLR
sp|O60783|RT14_HUMAN	MRPS14	1;1	0.2188	2	3	HLADHGQLSGIQR;ILQDVADEEIAALPR
sp|P11047|LAMC1_HUMAN	LAMC1	1;1	0.0168	2	2	LSAEDLVLEGAGLR;QDIAVISDSYFPR
sp|P61106|RAB14_HUMAN	RAB14	1;1	0.1349	2	2	NLTNPNTVIILIGNK;TGENVEDAFLEAAK
sp|O14757|CHK1_HUMAN	CHEK1	1;1	0.042	2	2	ISDFGLATVFR;VNLLEMDDK
sp|P28676|GRAN_HUMAN	GCA	1;1	0.0783	2	3	ALTDFFR;ELWAALNAWK
sp|P49366|DHYS_HUMAN	DHPS	1;1	0.0678	2	2	EAPAGALAAVLK;NPGLVLDIVEDLR
sp|Q9UBQ0|VPS29_HUMAN	VPS29	1;1	0.1813	2	3	IGLIHGHQVIPWGDMASLALLQR;TLAGDVHIVR
sp|Q16763|UBE2S_HUMAN	UBE2S	1;1	0.0991	2	2	HVLLTIK;LLTEIHGGAGGPSGR
sp|Q9H2M9|RBGPR_HUMAN	RAB3GAP2	1;1	0.0172	2	2	DAQIGWIQTVEDLHER;VILLDVAR
sp|P48634|PRC2A_HUMAN	PRRC2A	1;0;1	0.0162	2	2	AELHPVELKPFQDYQK;HGLQSLGK;LIPGPLSPVAR
sp|Q9Y6M9|NDUB9_HUMAN	NDUFB9	1;1	0.1006	2	2	AMYPDYFAK;EAEEEFWYR
sp|Q8TC12|RDH11_HUMAN	RDH11	1;1	0.0786	2	2	LANILFTQELAR;VVVVTGANTGIGK
sp|Q14997|PSME4_HUMAN	PSME4	1;1	0.0076	2	2	LLINLLK;LLKTILK
sp|P60953|CDC42_HUMAN	CDC42	1;1	0.1466	2	2	NVFDEAILAALEPPEPK;WVPEITHHCPK
sp|P85037|FOXK1_HUMAN	FOXK1	1;1	0.0273	2	3	EFEFLMR;QLTLSGIYAHITK
sp|P47914|RL29_HUMAN	RPL29	1;1	0.1447	2	2	AQAAAPASVPAQAPK;LAYIAHPK
sp|O75940|SPF30_HUMAN	SMNDC1	1;1	0.1303	2	2	AQLQQVEAALSGNGENEDLLK;DLQEVIELTK
sp|Q68E01|INT3_HUMAN	INTS3	1;1	0.0173	2	2	IGYHLLYYLR;TQLVWLVR
sp|Q9Y6V7|DDX49_HUMAN	DDX49	1;1	0.0435	2	2	DAYLVHLIQR;KPHVVIATPGR
sp|Q13907|IDI1_HUMAN	IDI1	1;1	0.0925	2	2	IIAATFLFK;NVTLNPDPNEIK
sp|Q9NYY8|FAKD2_HUMAN	FASTKD2	1;1	0.0423	2	3	DIALSLPQLPR;FSVLNSQHMFEVLAAMNHR
sp|Q96BQ5|CC127_HUMAN	CCDC127	1;1	0.0846	2	2	QNIYCSLFLPR;TAAFQQDLEAK
sp|P30626|SORCN_HUMAN	SRI	1;1	0.101	2	2	ELWAVLNGWR;QHFISFDTDR
sp|Q9Y4W6|AFG32_HUMAN	AFG3L2	1;1	0.0251	2	2	GAILTGPPGTGK;TVALLTEK
sp|Q7Z2T5|TRM1L_HUMAN	TRMT1L	1;1	0.0314	2	2	MDANVLMHLR;SSYIAASTAKPPK
sp|Q9NXF1|TEX10_HUMAN	TEX10	1;1	0.0334	2	2	LAAVQLLQFLAPK;NPELSTQLIDIIHTAAAR
sp|Q5RKV6|EXOS6_HUMAN	EXOSC6	1;1	0.114	2	2	ELALALQEALEPAVR;GGGPAGAGGEAPAALR
sp|Q969T9|WBP2_HUMAN	WBP2	1;1	0.0613	2	2	MLQVASQASR;VIFLSK
sp|Q5VIR6|VPS53_HUMAN	VPS53	1;1	0.0349	2	3	LLLFAIQR;QYGEVANLLQGVMNVLEHFHK
sp|Q13557|KCC2D_HUMAN	CAMK2D	1;1	0.0381	2	2	GAILTTMLATR;WQNVHFHR
sp|O75530|EED_HUMAN	EED	1;1	0.0499	2	2	HYVGHGNAINELK;WLGDLILSK
sp|P26583|HMGB2_HUMAN	HMGB2	1;1	0.1388	2	3	RPPSAFFLFCSEHRPK;SEHPGLSIGDTAK
sp|Q96KG9|SCYL1_HUMAN	SCYL1	1;1	0.0223	2	2	FLSAEEYQQK;VLTSAFSR
sp|P69905|HBA_HUMAN	HBA1	1;1	0.169	2	3	MFLSFPTTK;VGAHAGEYGAEALER
sp|Q9BYG3|MK67I_HUMAN	NIFK	1;1	0.058	2	2	DWNIPFK;VSGTLDTPEK
sp|Q14562|DHX8_HUMAN	DHX8	1;1;0	0.0246	2	2	LEYLSLVSK;LIVTSATLDAVK;YMTDGMLLR
sp|P11233|RALA_HUMAN	RALA	1;1	0.1068	2	3	VFFDLMR;VKEDENVPFLLVGNK
sp|P19823|ITIH2_HUMAN	ITIH2	1;1	0.0264	2	2	LWAYLTINQLLAER;VQFELHYQEVK
sp|P63096|GNAI1_HUMAN	GNAI1	0;1;1;0;0	0.1808	2	2	EIYTHFTCATDTK;EYQLNDSAAYYLNDLDR;IIHEAGYSEEECK;LFDSICNNK;TTGIVETHFTFK
sp|P07951|TPM2_HUMAN	TPM2	0;0;0;0;0;0;0;0;0;1;1;0;0;0	0.3697	2	3	AEFAER;AEQAEADK;ATDAEADVASLNR;CGDLEEELK;EDKYEEEIK;IQLVEEELDRAQER;KATDAEADVASLNR;KLVILEGELER;LATALQK;LDKENAIDR;QLEEEQQALQK;RIQLVEEELDR;YEEEIK;YEEVAR
sp|P51572|BAP31_HUMAN	BCAP31	1;1	0.1138	2	2	AENQVLAMR;LVTLISQQATLLASNEAFK
sp|P13798|ACPH_HUMAN	APEH	1;1	0.0287	2	2	SFNLSALEK;TPLLLMLGQEDR
sp|Q16875|F263_HUMAN	PFKFB3	1;1	0.0442	2	2	LEPVIMELER;YPTGESYQDLVQR
sp|Q99959|PKP2_HUMAN	PKP2	1;1	0.0272	2	2	IQEQVQQTLAR;SQAGHTLHHQESR
sp|Q9Y3B2|EXOS1_HUMAN	EXOSC1	1;1	0.1179	2	2	SFRPGDIVLAK;VHILYVGSMPLK
sp|P50750|CDK9_HUMAN	CDK9	1;1	0.0645	2	2	AANVLITR;VVTLWYRPPELLLGER
sp|Q04725|TLE2_HUMAN	TLE2	1;1	0.031	2	2	IKEEFQFLQAQYHSLK;WFVSTGK
sp|P52701|MSH6_HUMAN	MSH6	1;1	0.0132	2	2	IIDFLSALEGFK;LLTLIK
sp|Q6DKI1|RL7L_HUMAN	RPL7L1	1;1	0.0941	2	2	IDGVSLLVQR;IVEPYVTWGFPNLK
sp|Q96JG8|MAGD4_HUMAN	MAGED4	1;0;0;1	0.0432	2	2	AGASFFSWIQHR;ASEAVLWEALR;ASEAVLWEALRK;IPFAFWAR
sp|Q53F19|NCBP3_HUMAN	NCBP3	1;1	0.0323	2	2	ALINMSSLPAQDK;AWGALIK
sp|P62834|RAP1A_HUMAN	RAP1A	1;1	0.1196	2	2	INVNEIFYDLVR;YDPTIEDSYR
sp|Q8NI60|COQ8A_HUMAN	COQ8A	1;1	0.0325	2	2	IHNLIPVMLR;SFTDLYIQIIR
sp|O75475|PSIP1_HUMAN	PSIP1	0;1;1	0.0811	2	2	GYPHWPAR;LPIFFFGTHETAFLGPK;NMFLVGEGDSVITQVLNK
sp|Q0VDF9|HSP7E_HUMAN	HSPA14	1;1	0.0452	2	2	DILAVLTMK;FTVLFPSGTPLPAR
sp|O14730|RIOK3_HUMAN	RIOK3	1;1	0.0655	2	4	EAYYQTLHLMR;VWLIDVSQSVEPTHPHGLEFLFR
sp|Q96PZ0|PUS7_HUMAN	PUS7	1;1	0.0348	2	2	HGLTEADVGITK;NIVSAFGIIPR
sp|O60343|TBCD4_HUMAN	TBC1D4	1	0.0069	1	1	FLMYDLGFR
sp|P42338|PK3CB_HUMAN	PIK3CB	1	0.0093	1	1	IGQFLFWHLR
sp|Q9BRT9|SLD5_HUMAN	GINS4	1	0.0628	1	1	AVPKPDLDSYVFLR
sp|Q4G148|GXLT1_HUMAN	GXYLT1	1	0.0182	1	1	LFLPLILK
sp|P43003|EAA1_HUMAN	SLC1A3	1	0.0111	1	1	VQNITK
sp|Q9UBK9|UXT_HUMAN	UXT	1	0.0701	1	1	AHIHMLLEGLR
sp|Q5SY16|NOL9_HUMAN	NOL9	1	0.0128	1	1	ARPQLILSR
sp|Q7L5D6|GET4_HUMAN	GET4	1	0.0336	1	2	LHQLLALTLWK
sp|Q8TF66|LRC15_HUMAN	LRRC15	1	0.062	1	1	QLPGNIFANVNGLMAIQLQNNQLENLPLGIFDHLGK
sp|P39880|CUX1_HUMAN	CUX1	1	0.0066	1	1	SLQSENAALR
sp|Q8IWT6|LRC8A_HUMAN	LRRC8A	1	0.0123	1	1	ALHIKFTDIK
sp|Q96HW7|INT4_HUMAN	INTS4	1	0.0104	1	1	IASLLGLLSK
sp|Q7Z569|BRAP_HUMAN	BRAP	1	0.0169	1	1	VAIIHQHLGR
sp|Q6ZN55|ZN574_HUMAN	ZNF574	1	0.0145	1	1	LLEVHQLVVHAGR
sp|Q9UI12|VATH_HUMAN	ATP6V1H	1	0.0331	1	1	YNIIPVLSDILQESVK
sp|Q7Z6J8|UBE3D_HUMAN	UBE3D	1	0.0231	1	1	MAASAAETR
sp|O14949|QCR8_HUMAN	UQCRQ	1	0.0854	1	1	EFGNLTR
sp|P43378|PTN9_HUMAN	PTPN9	1	0.0185	1	1	VPYSIISLLLK
sp|P61604|CH10_HUMAN	HSPE1	1	0.1373	1	1	VLQATVVAVGSGSK
sp|Q9BR09|NEUL2_HUMAN	NEURL2	1	0.1789	1	1	LGVLFCPRPDGTADMHIIINGEDMGPSARGLPAAQPLYAVVDVFASTKSVR
sp|Q9NU02|ANKE1_HUMAN	ANKEF1	1	0.0077	1	1	IIDLIK
sp|Q9NP61|ARFG3_HUMAN	ARFGAP3	1	0.0194	1	1	SLGVHLSFIR
sp|Q92820|GGH_HUMAN	GGH	1	0.0377	1	1	YPVYGVQWHPEK
sp|Q9BRJ6|CG050_HUMAN	C7orf50	1	0.0619	1	1	EAGLVAQHPPAR
sp|Q6NXR0|IIGP5_HUMAN	IRGC	1	0.0151	1	1	KLGLLLK
sp|Q9NVS2|RT18A_HUMAN	MRPS18A	1	0.0561	1	1	WAPGSVKPIYK
sp|O14936|CSKP_HUMAN	CASK	1	0.0108	1	1	VGDIIQIISK
sp|O15116|LSM1_HUMAN	LSM1	1	0.0451	1	1	HLVLLR
sp|Q5TA77|LCE3B_HUMAN	LCE3B	1	0.1579	1	1	MSCQQNQQQCQPLPK
sp|Q9UK41|VPS28_HUMAN	VPS28	1	0.0452	1	1	AMDEIQPDLR
sp|Q0PNE2|ELP6_HUMAN	ELP6	1	0.0564	1	1	EANAGNLKPLFEFVR
sp|Q92569|P55G_HUMAN	PIK3R3	1	0.039	1	1	VQAEDLLYGKPDGAFLIR
sp|Q8NFQ8|TOIP2_HUMAN	TOR1AIP2	1	0.0234	1	1	VSPIQIDGAGR
sp|Q9BXK5|B2L13_HUMAN	BCL2L13	1	0.0186	1	1	ILVPLVLLR
sp|Q15750|TAB1_HUMAN	TAB1	1	0.0218	1	1	VLLQAFDVVER
sp|Q9NV96|CC50A_HUMAN	TMEM30A	1	0.0332	1	1	MILSTISWMGGK
sp|P07858|CATB_HUMAN	CTSB	1	0.0236	1	1	DIMAEIYK
sp|Q12872|SFSWA_HUMAN	SFSWAP	1	0.0095	1	1	AALFLQTLK
sp|Q9NX40|OCAD1_HUMAN	OCIAD1	1	0.0449	1	1	LENSPLGEALR
sp|O43447|PPIH_HUMAN	PPIH	1	0.0508	1	1	IIDGLLVMR
sp|Q9P2X3|IMPCT_HUMAN	IMPACT	1	0.0375	1	1	IASATHNIYAYR
sp|Q96JM3|CHAP1_HUMAN	CHAMP1	1	0.0111	1	1	AFLLESLLK
sp|Q68CZ6|HAUS3_HUMAN	HAUS3	1	0.0199	1	1	WAEESLHSLTSK
sp|Q15022|SUZ12_HUMAN	SUZ12	1	0.0135	1	1	NLIAPIFLHR
sp|Q9BRT6|LLPH_HUMAN	LLPH	1	0.124	1	2	TLLDQHGQYPIWMNQR
sp|Q96CC6|RHDF1_HUMAN	RHBDF1	1	0.0117	1	1	GTADWFGVSK
sp|P42336|PK3CA_HUMAN	PIK3CA	1	0.0084	1	1	LINLTDILK
sp|O00469|PLOD2_HUMAN	PLOD2	1	0.0136	1	1	GFALLNFVVK
sp|Q86SE5|RALYL_HUMAN	RALYL	1	0.0412	1	1	VFIGNLNTAIVK
sp|Q9Y6A5|TACC3_HUMAN	TACC3	1	0.0143	1	1	LQLANEEIAQVR
sp|Q96PX8|SLIK1_HUMAN	SLITRK1	1	0.0359	1	1	NKPLANSLPCPGGCSCDHIPGSGLK
sp|P34896|GLYC_HUMAN	SHMT1	0;1	0.0476	1	1	ISATSIFFESMPYK;LGTPALTSR
sp|Q9BY44|EIF2A_HUMAN	EIF2A	1	0.0171	1	1	GLLHSFDLLK
sp|Q8NI77|KI18A_HUMAN	KIF18A	1	0.0078	1	1	AEILLLK
sp|Q8NBJ7|SUMF2_HUMAN	SUMF2	1	0.0332	1	1	SVLWWLPVEK
sp|Q86XP3|DDX42_HUMAN	DDX42	1	0.0139	1	1	DIPVLVATDVAAR
sp|O75448|MED24_HUMAN	MED24	1	0.0081	1	1	WTAFTFLK
sp|O15360|FANCA_HUMAN	FANCA	1	0.0048	1	1	FQFLMFR
sp|Q9H993|ARMT1_HUMAN	ARMT1	1	0.0159	1	1	AHLILFK
sp|P62330|ARF6_HUMAN	ARF6	1;0	0.0971	1	1	ILMLGLDAAGK;TTILYK
sp|P05543|THBG_HUMAN	SERPINA7	1	0.0241	1	1	NALALFVLPK
sp|O60547|GMDS_HUMAN	GMDS	1	0.0215	1	1	VHVTVDLK
sp|O43432|IF4G3_HUMAN	EIF4G3	0;1;0	0.0151	1	2	FIGELFK;FMLQDVIDLR;LLTTIGK
sp|Q969Z3|MARC2_HUMAN	MTARC2	1	0.0179	1	1	FWLVIK
sp|P11274|BCR_HUMAN	BCR	1	0.0079	1	1	STLVLHDLLK
sp|Q96IJ6|GMPPA_HUMAN	GMPPA	1	0.0429	1	1	YLQEFAPLGTGGGLYHFR
sp|Q8WX92|NELFB_HUMAN	NELFB	1	0.0172	1	1	DSPDLLLLLR
sp|Q14165|MLEC_HUMAN	MLEC	1	0.024	1	1	LYIEFVK
sp|Q8N5L8|RP25L_HUMAN	RPP25L	1	0.0552	1	1	NLLGLALGR
sp|O94887|FARP2_HUMAN	FARP2	1	0.0076	1	1	YLFALQLK
sp|Q9H7N4|SFR19_HUMAN	SCAF1	1	0.0053	1	1	WGGLDLR
sp|Q8WYA0|IFT81_HUMAN	IFT81	1	0.0133	1	1	MLSLLGILK
sp|P61020|RAB5B_HUMAN	RAB5B	0;0;1;0	0.214	1	1	FEIWDTAGQER;LVLLGESAVGK;TAMNVNDLFLAIAK;YHSLAPMYYR
sp|Q9NYH9|UTP6_HUMAN	UTP6	1	0.0184	1	1	KDEIENSIVHR
sp|P33121|ACSL1_HUMAN	ACSL1	1	0.0115	1	1	WLLDFASK
sp|Q7Z4H8|PLGT3_HUMAN	POGLUT3	1	0.0237	1	1	MFSDEILLSLTR
sp|Q5TA31|RN187_HUMAN	RNF187	1	0.0553	1	1	LLALEEAAAAPAR
sp|Q9UHY7|ENOPH_HUMAN	ENOPH1	1	0.0843	1	1	LLFGHSTEGDILELVDGHFDTK
sp|Q6P1L8|RM14_HUMAN	MRPL14	1	0.069	1	1	VGDQILLAIK
sp|Q96HN2|SAHH3_HUMAN	AHCYL2	1	0.0147	1	1	ESILDGLKR
sp|Q9Y281|COF2_HUMAN	CFL2	0;0;1;0;0	0.253	1	1	EDLVFIFWAPESAPLK;KEDLVFIFWAPESAPLK;QIIVEEAK;VFNDMK;YALYDATYETK
sp|P33981|TTK_HUMAN	TTK	1	0.0152	1	1	GAVPLEMLEIALR
sp|Q9H813|PACC1_HUMAN	PACC1	1	0.0229	1	1	ELVFLQFR
sp|Q9UQB8|BAIP2_HUMAN	BAIAP2	1	0.0254	1	1	ELGDVLFQMAEVHR
sp|Q13427|PPIG_HUMAN	PPIG	1	0.0159	1	3	TDAASKPFAEVR
sp|O00160|MYO1F_HUMAN	MYO1F	0;0;0;1;0	0.0656	1	1	AEQEEYVQEGIR;DIILQSNPLLEAFGNAK;LQQIFIELTLK;NMLIDCENQCVIISGESGAGK;VKHQVEYLGLK
sp|O75312|ZPR1_HUMAN	ZPR1	1	0.0261	1	1	GALTTVEGLITR
sp|Q8TD10|MIPO1_HUMAN	MIPOL1	1	0.0158	1	1	TIAFLLK
sp|Q12802|AKP13_HUMAN	AKAP13	1	0.0036	1	1	QLEREQEQLR
sp|P21283|VATC1_HUMAN	ATP6V1C1	1	0.0183	1	1	FNIPDLK
sp|Q16851|UGPA_HUMAN	UGP2	1	0.0354	1	1	NENTFLDLTVQQIEHLNK
sp|Q1MSJ5|CSPP1_HUMAN	CSPP1	1	0.0048	1	1	SPDRLK
sp|Q96CU9|FXRD1_HUMAN	FOXRED1	1	0.0267	1	1	FNPSGYLLLASEK
sp|P63208|SKP1_HUMAN	SKP1	1;0	0.1104	1	1	NDFTEEEEAQVR;TPEEIR
sp|Q58FF6|H90B4_HUMAN	HSP90AB4P	0;0;1;0;0;0	0.095	1	1	EDQTEYLEER;EGLELPEDEEEK;SLIINTFYSNK;VILHLK;VILHLKEDQTEYLEER;YESLTDPSK
sp|Q92791|SC65_HUMAN	P3H4	1	0.0252	1	1	ALSEYLAVFAR
sp|Q9Y3A6|TMED5_HUMAN	TMED5	1	0.0524	1	1	LEDILESINSIK
sp|Q6PEW1|ZCH12_HUMAN	ZCCHC12	1	0.0224	1	1	LPNFLELIR
sp|Q6IA86|ELP2_HUMAN	ELP2	1	0.0109	1	1	GVEWAAFGR
sp|Q9H0E9|BRD8_HUMAN	BRD8	1	0.0073	1	1	RPMDLTSLK
sp|P54619|AAKG1_HUMAN	PRKAG1	1	0.0544	1	1	LPVIDPESGNTLYILTHK
sp|Q14197|ICT1_HUMAN	MRPL58	1	0.068	1	2	FHLATAEWIAEPVR
sp|P49257|LMAN1_HUMAN	LMAN1	1	0.0157	1	1	DIDNLVQR
sp|Q8IVD9|NUDC3_HUMAN	NUDCD3	1	0.0222	1	1	VLFGFLYR
sp|O00507|USP9Y_HUMAN	USP9Y	1;0;0;0	0.0196	1	1	GWLVDLINK;LVGVLVHSGQASGGHYYSYIIQR;LYSVVSQLIR;WVVPVLPK
sp|P17655|CAN2_HUMAN	CAPN2	1	0.0214	1	1	FADDQLIIDFDNFVR
sp|P36873|PP1G_HUMAN	PPP1CC	0;0;0;0;0;0;1;0;0;0	0.3839	1	1	AHQVVEDGYEFFAK;EIFLSQPILLELEAPLK;HDLDLICR;ICGDIHGQYYDLLR;IFCCHGGLSPDLQSMEQIR;IKYPENFFLLR;NVQLQENEIR;QSLETICLLLAYK;TFTDCFNCLPIAAIVDEK;YPENFFLLR
sp|O95292|VAPB_HUMAN	VAPB	0;1	0.107	1	2	GPFTDVVTTNLK;VEQVLSLEPQHELK
sp|Q9P0L0|VAPA_HUMAN	VAPA	1;0	0.0924	1	1	EAKPDELMDSK;GPFTDVVTTNLK
sp|O75648|MTU1_HUMAN	TRMU	1	0.019	1	1	GDVFVAPR
sp|Q9ULQ0|STRP2_HUMAN	STRIP2	1	0.0084	1	1	VLLLLWK
sp|P16949|STMN1_HUMAN	STMN1	1	0.0872	1	1	ASGQAFELILSPR
sp|Q9H974|QTRT2_HUMAN	QTRT2	1	0.0506	1	1	RPVGGFLLDGFQGNPTTLEAR
sp|Q9BXC9|BBS2_HUMAN	BBS2	1	0.0125	1	1	MLLPVFTLK
[truncated: 942 more rows]
